# Supplementary material for: The mammalian LINC complex regulates genome transcriptional responses to substrate rigidity
Source: Sci Rep. 2016 Dec 1;6:38063. doi: 10.1038/srep38063 (PMC5131312; doi:10.1038/srep38063)
Supplement: Supplementary Dataset 1 [file srep38063-s2.xls]

## Sheet: ST1
Supplementary Table 1 | Genes that change significantly (p < 0.05) in SUN1L cells compared to KDEL cells on 1 kPa substrates.
Gene Symbol	Gene ID	SUN1L, 1 kPa vs KDEL, 1 kPa	Log(SUN1L, 1 kPa vs KDEL, 1 kPa)	Regulation	Corrected p-value ( Z Test )	Chromosome	Entrez ID
Rgl3	ENSMUSG00000040146	-46.1415	-5.52799	down	0	chr9	71746
Olfr1028	ENSMUSG00000057207	-33.9972	-5.08735	down	0	chr2	257936
Pof1b	ENSMUSG00000034607	-18.6044	-4.21757	down	0	chrX	69693
Xlr4a	ENSMUSG00000079845	-14.321	-3.84006	down	0	chrX
Rragd	ENSMUSG00000028278	-12.4701	-3.6404	down	0	chr4	52187
Dnaaf1	ENSMUSG00000031831	-11.1719	-3.4818	down	0	chr8	68270
3830417A13Rik	ENSMUSG00000031179	-9.8089	-3.29409	down	0	chrX	70696
Kcnj15	ENSMUSG00000062609	-9.64226	-3.26937	down	1.13065e-10	chr16
Lipg	ENSMUSG00000053846	-8.28519	-3.05053	down	0	chr18	16891
Dynap	ENSMUSG00000024512	-7.52592	-2.91187	down	4.3812e-15	chr18	75577
Frmpd4	ENSMUSG00000049176	-7.41001	-2.88948	down	2.11295e-10	chrX	333605
Dmkn	ENSMUSG00000060962	-7.08393	-2.82455	down	7.15772e-08	chr7	73712
PCDHGA12	ENSMUSG00000102428	-7.05915	-2.8195	down	1.00101e-07	chr18	93724
Fam89b	ENSMUSG00000024939	-6.94902	-2.79681	down	9.53828e-07	chr19	17826
1700003F12Rik	ENSMUSG00000038523	-6.78832	-2.76305	down	0	chr2	75480
Cd97	ENSMUSG00000002885	-6.63327	-2.72972	down	0	chr8	26364
Ttyh3	ENSMUSG00000036565	-6.53824	-2.7089	down	0	chr5	78339
Neurl1b	ENSMUSG00000034413	-6.44752	-2.68874	down	1.28759e-14	chr17	240055
Magea10	ENSMUSG00000043453	-6.34643	-2.66595	down	5.48105e-06	chrX	236852
Serpina1c	ENSMUSG00000079015	-5.83833	-2.54556	down	0	chr12	20702
Zfp936	ENSMUSG00000064194	-5.78812	-2.5331	down	0	chr7	668620
Sh2d1b1	ENSMUSG00000102418	-5.75616	-2.52511	down	3.02346e-08	chr1	26904
Slc9b1	ENSMUSG00000050150	-5.58957	-2.48274	down	1.44528e-05	chr3	74446
Tie1	ENSMUSG00000033191	-5.3431	-2.41768	down	3.96922e-05	chr4	21846
Glra1	ENSMUSG00000000263	-5.28338	-2.40146	down	1.90497e-13	chr11	14654
I830012O16Rik	ENSMUSG00000062488	-5.08906	-2.3474	down	1.62597e-07	chr19	667370
Serpina1a	ENSMUSG00000066366	-4.98389	-2.31727	down	0	chr12	20700
Slc4a5	ENSMUSG00000068323	-4.89289	-2.29069	down	9.67192e-07	chr6	232156
Guca1a	ENSMUSG00000023982	-4.77251	-2.25475	down	1.35015e-05	chr17	14913
1810011O10Rik	ENSMUSG00000056313	-4.74153	-2.24535	down	1.33238e-07	chr8	69068
Tslp	ENSMUSG00000024379	-4.52657	-2.17842	down	0.000993288	chr18	53603
Gbp4	ENSMUSG00000079363	-4.49329	-2.16777	down	0.00740352	chr5	17472
Pnma3	ENSMUSG00000046287	-4.47335	-2.16136	down	0.00144866	chrX	245468
Slc7a13	ENSMUSG00000041052	-4.30323	-2.10542	down	0.00131749	chr4	74087
Tubb2b	ENSMUSG00000045136	-4.26064	-2.09107	down	0	chr13	73710
Cldn22	ENSMUSG00000038064	-4.21761	-2.07642	down	0.00104244	chr8	75677
Tmem181a	ENSMUSG00000038141	-4.15448	-2.05467	down	0	chr17	77106
Mafa	ENSMUSG00000047591	-4.12786	-2.0454	down	0.000643544	chr15	378435
Khdrbs2	ENSMUSG00000026058	-4.07789	-2.02782	down	4.36425e-06	chr1	170771
Pld6	ENSMUSG00000043648	-4.05767	-2.02065	down	0.0015122	chr11	194908
Kng2	ENSMUSG00000060459	-4.04983	-2.01786	down	3.72628e-08	chr16	385643
Uchl1	ENSMUSG00000029223	-4.04016	-2.01441	down	7.43028e-07	chr5	22223
Nat1	ENSMUSG00000025588	-4.03139	-2.01128	down	0.00290509	chr8	17960
Cyp2b13	ENSMUSG00000040583	-4.01898	-2.00683	down	0.00033002	chr7	13089
Ccdc113	ENSMUSG00000036598	-3.87101	-1.95271	down	0.00228861	chr8	244608
Oxtr	ENSMUSG00000049112	-3.85336	-1.94612	down	4.36425e-06	chr6	18430
Akr1c12	ENSMUSG00000021211	-3.82788	-1.93654	down	0	chr13	622402
Gldc	ENSMUSG00000024827	-3.81435	-1.93144	down	0.000226421	chr19	104174
Slc25a43	ENSMUSG00000037636	-3.79592	-1.92445	down	4.31373e-06	chrX	194744
Pitpnm3	ENSMUSG00000040543	-3.79403	-1.92373	down	0.00297054	chr11	327958
Afp	ENSMUSG00000054932	-3.7796	-1.91823	down	0.000702941	chr5	11576
Cck	ENSMUSG00000032532	-3.75384	-1.90837	down	2.66987e-15	chr9	12424
Hpgds	ENSMUSG00000029919	-3.7397	-1.90292	down	0.00605308	chr6	54486
Gpnmb	ENSMUSG00000029816	-3.73153	-1.89977	down	0	chr6	93695
Lbp	ENSMUSG00000016024	-3.67637	-1.87828	down	0	chr2	16803
Il18r1	ENSMUSG00000026070	-3.66661	-1.87445	down	0.00456675	chr1	16182
Vmn1r44	ENSMUSG00000068234	-3.64788	-1.86706	down	0.00293269	chr6	113854
RP24-97D20.2	ENSMUSG00000104043	-3.63339	-1.86132	down	0.00117734	chr3
Cxcl12	ENSMUSG00000061353	-3.59602	-1.8464	down	0	chr6	20315
Vmn2r96	ENSMUSG00000091679	-3.45724	-1.78962	down	2.49499e-05	chr17
Jsrp1	ENSMUSG00000020216	-3.45701	-1.78952	down	0.00259876	chr10	71912
Nos3	ENSMUSG00000028978	-3.45567	-1.78896	down	0.0053445	chr5	18127
Serpinb6d	ENSMUSG00000047889	-3.44601	-1.78493	down	0.00470722	chr13	238568
Ccdc87	ENSMUSG00000067872	-3.40389	-1.76718	down	0.00417289	chr19	399599
F7	ENSMUSG00000031443	-3.38605	-1.7596	down	0.00579754	chr8	14068
Tc2n	ENSMUSG00000021187	-3.35971	-1.74833	down	0.00697059	chr12	74413
Fzd6	ENSMUSG00000022297	-3.34115	-1.74034	down	0.00936294	chr15
Csf3	ENSMUSG00000038067	-3.33648	-1.73833	down	0.0102777	chr11	12985
Limch1	ENSMUSG00000037736	-3.3309	-1.73591	down	0	chr5	77569
Pcna-ps2	ENSMUSG00000067608	-3.26778	-1.70831	down	3.94961e-07	chr19
Lcp1	ENSMUSG00000021998	-3.26485	-1.70702	down	0	chr14
Cd300lb	ENSMUSG00000063193	-3.2355	-1.69399	down	0	chr11	217304
Cdkn3	ENSMUSG00000037628	-3.23313	-1.69293	down	0	chr14	72391
Lgals2	ENSMUSG00000043501	-3.22154	-1.68775	down	0.00693479	chr15	107753
Gimap4	ENSMUSG00000054435	-3.22153	-1.68775	down	0.00280313	chr6	107526
Mst1r	ENSMUSG00000032584	-3.21662	-1.68554	down	0.0262063	chr9	19882
Stard8	ENSMUSG00000031216	-3.18762	-1.67248	down	0.000122916	chrX	236920
Fmn2	ENSMUSG00000028354	-3.17536	-1.66692	down	0.00122177	chr1	54418
Krt23	ENSMUSG00000006777	-3.15729	-1.65869	down	0.000894004	chr11	94179
Chst3	ENSMUSG00000057337	-3.09763	-1.63117	down	0	chr10	53374
Blnk	ENSMUSG00000061132	-3.09608	-1.63044	down	1.57697e-13	chr19	17060
Btla	ENSMUSG00000052013	-3.09264	-1.62884	down	0.0261085	chr16	208154
Rbm47	ENSMUSG00000070780	-3.08098	-1.62339	down	3.41751e-09	chr5	245945
Cpt1b	ENSMUSG00000078937	-3.06948	-1.61799	down	1.95781e-14	chr15	12895
Slc9a4	ENSMUSG00000026065	-3.06798	-1.61729	down	0.000157306	chr1	110895
Iqcf5	ENSMUSG00000066382	-3.06199	-1.61447	down	0.00219237	chr9	75470
Tlr7	ENSMUSG00000044583	-3.05824	-1.6127	down	0.0198228	chrX
Gpr176	ENSMUSG00000040133	-3.05071	-1.60915	down	0	chr2	381413
Nefl	ENSMUSG00000022055	-3.04718	-1.60748	down	0.00801105	chr14	18039
Mki67	ENSMUSG00000031004	-3.04534	-1.6066	down	0	chr7	17345
C3ar1	ENSMUSG00000040552	-3.03955	-1.60386	down	2.1822e-12	chr6	12267
Lax1	ENSMUSG00000051998	-3.03559	-1.60197	down	0.00212264	chr1	240754
Shcbp1	ENSMUSG00000022322	-3.0247	-1.59679	down	0	chr8	20419
Slc8a3	ENSMUSG00000079055	-3.01766	-1.59343	down	0.00180857	chr12	110893
Gm4841	ENSMUSG00000068606	-3.00408	-1.58692	down	3.19818e-05	chr18	225594
Spata13	ENSMUSG00000021990	-2.99617	-1.58312	down	0	chr14	219140
Gm6763	ENSMUSG00000091779	-2.99308	-1.58163	down	1.1811e-05	chr10
Gif	ENSMUSG00000024682	-2.99092	-1.58059	down	0.000771924	chr19	14603
Cx3cl1	ENSMUSG00000031778	-2.99002	-1.58015	down	0	chr8	20312
4930444G20Rik	ENSMUSG00000069712	-2.97357	-1.5722	down	0.0171458	chr10	114671
Gm5616	ENSMUSG00000063543	-2.96003	-1.56561	down	0.00545758	chr9
Sema4f	ENSMUSG00000000627	-2.95292	-1.56214	down	0.00765093	chr6	20355
Nfe2	ENSMUSG00000058794	-2.94243	-1.55701	down	0.0147648	chr15
Neil3	ENSMUSG00000039396	-2.94112	-1.55637	down	0	chr8	234258
Trappc3l	ENSMUSG00000071340	-2.93587	-1.55379	down	0.00429703	chr10	692132
Xlr3a	ENSMUSG00000057836	-2.93338	-1.55256	down	0.00409225	chrX	22445
Enpp5	ENSMUSG00000023960	-2.92603	-1.54895	down	0.00470722	chr17
Atp7b	ENSMUSG00000006567	-2.92316	-1.54753	down	1.9734e-06	chr8	11979
Oacyl	ENSMUSG00000046610	-2.92044	-1.54618	down	0.00448695	chr18
Idi1	ENSMUSG00000058258	-2.92021	-1.54607	down	0	chr13
Tceal5	ENSMUSG00000054034	-2.91597	-1.54397	down	5.52658e-07	chrX	331532
Nuf2	ENSMUSG00000026683	-2.90647	-1.53927	down	0	chr1
Pbk	ENSMUSG00000022033	-2.90487	-1.53848	down	0	chr14	52033
Depdc1a	ENSMUSG00000028175	-2.88408	-1.52811	down	0	chr3	76131
Trp73	ENSMUSG00000029026	-2.88021	-1.52618	down	0.0448178	chr4	22062
F2	ENSMUSG00000027249	-2.87254	-1.52233	down	0.00283076	chr2	14061
Spdef	ENSMUSG00000024215	-2.87035	-1.52122	down	0.0314779	chr17
Apob	ENSMUSG00000020609	-2.85004	-1.51098	down	7.43188e-11	chr12	238055
Cytip	ENSMUSG00000026832	-2.84317	-1.5075	down	3.19818e-05	chr2	227929
Hist1h3h	ENSMUSG00000101355	-2.83064	-1.50113	down	0.0212906	chr13	319152
Ccdc38	ENSMUSG00000036168	-2.81421	-1.49273	down	5.21883e-06	chr10	237465
Asb5	ENSMUSG00000031519	-2.80498	-1.48799	down	0.0210738	chr8	76294
Cdc25c	ENSMUSG00000044201	-2.80235	-1.48664	down	0	chr18	12532
Ankle1	ENSMUSG00000046295	-2.79823	-1.48452	down	0	chr8	234396
Ltb	ENSMUSG00000024399	-2.79288	-1.48176	down	0.0344546	chr17	16994
Ntrk3	ENSMUSG00000059146	-2.79241	-1.48151	down	0.0288463	chr7	18213
Atp1a3	ENSMUSG00000040907	-2.78156	-1.47589	down	0	chr7
Gpr1	ENSMUSG00000046856	-2.76328	-1.46638	down	0.0102252	chr1	241070
Mrgprd	ENSMUSG00000051207	-2.76154	-1.46547	down	0.000454116	chr7	211578
Smpdl3b	ENSMUSG00000028885	-2.75265	-1.46082	down	4.61425e-05	chr4	100340
Kif11	ENSMUSG00000012443	-2.75229	-1.46063	down	0	chr19	16551
Cenpf	ENSMUSG00000026605	-2.7373	-1.45276	down	0	chr1	108000
Nanog	ENSMUSG00000012396	-2.7365	-1.45233	down	0.000171131	chr6
Gen1	ENSMUSG00000051235	-2.71843	-1.44277	down	0	chr12	209334
Gm3550	ENSMUSG00000078240	-2.71199	-1.43935	down	0.00335698	chr18
Ifi44	ENSMUSG00000028037	-2.71087	-1.43875	down	0.0365568	chr3	99899
Mapk10	ENSMUSG00000046709	-2.70809	-1.43728	down	0.000307359	chr5	26414
Ska1	ENSMUSG00000036223	-2.70439	-1.4353	down	0	chr18
Plk1	ENSMUSG00000030867	-2.70125	-1.43363	down	0	chr7	18817
Map3k19	ENSMUSG00000051590	-2.69546	-1.43053	down	0.0078551	chr1	22625
Kbtbd11	ENSMUSG00000055675	-2.6923	-1.42884	down	0.0260445	chr8	74901
Bub1	ENSMUSG00000027379	-2.68664	-1.4258	down	0	chr2	12235
Kif14	ENSMUSG00000041498	-2.68083	-1.42268	down	0	chr1	381293
Birc5	ENSMUSG00000017716	-2.67766	-1.42097	down	0	chr11	11799
Fam83e	ENSMUSG00000054161	-2.67419	-1.4191	down	0.0237685	chr7	73813
Cenpe	ENSMUSG00000045328	-2.67043	-1.41707	down	0	chr3	229841
Synpr	ENSMUSG00000056296	-2.65851	-1.41062	down	2.19756e-06	chr14	72003
Myh1	ENSMUSG00000056328	-2.65827	-1.41049	down	2.43345e-05	chr11	17879
2010002M12Rik	ENSMUSG00000067297	-2.65435	-1.40836	down	0.0143218	chr19	112419
Ccnb1	ENSMUSG00000041431	-2.64689	-1.4043	down	0	chr13
Boll	ENSMUSG00000025977	-2.63758	-1.39922	down	0.0197769	chr1
Cdh5	ENSMUSG00000031871	-2.63751	-1.39918	down	0.00208295	chr8	12562
Ccna2	ENSMUSG00000027715	-2.63678	-1.39878	down	0	chr3	12428
Ano7	ENSMUSG00000034107	-2.62817	-1.39406	down	0.0163187	chr1	404545
Serpina1d	ENSMUSG00000071177	-2.62212	-1.39073	down	0.00128585	chr12	20703
Depdc1b	ENSMUSG00000021697	-2.61486	-1.38674	down	0	chr13	218581
Diap3	ENSMUSG00000022021	-2.60823	-1.38307	down	0	chr14	56419
Mylk3	ENSMUSG00000031698	-2.60773	-1.38279	down	0.0222148	chr8	213435
Cep55	ENSMUSG00000024989	-2.60691	-1.38234	down	0	chr19	74107
Sulf2	ENSMUSG00000006800	-2.59866	-1.37777	down	0.00927994	chr2
Bub1b	ENSMUSG00000040084	-2.59699	-1.37684	down	0	chr2	12236
4933411G11Rik	ENSMUSG00000029586	-2.59187	-1.374	down	0.0344546	chr5	330228
Tert	ENSMUSG00000021611	-2.59187	-1.37399	down	0.0405714	chr13	21752
Hmmr	ENSMUSG00000020330	-2.59009	-1.373	down	0	chr11	15366
Gm16181	ENSMUSG00000081650	-2.58659	-1.37105	down	4.8726e-06	chr17
Mxd3	ENSMUSG00000021485	-2.58535	-1.37036	down	0	chr13	17121
Trim38	ENSMUSG00000064140	-2.57957	-1.36713	down	6.10571e-05	chr13	214158
Kif23	ENSMUSG00000032254	-2.5746	-1.36435	down	0	chr9	71819
Wscd2	ENSMUSG00000063430	-2.56255	-1.35758	down	0.0388671	chr5	320916
Trim43a	ENSMUSG00000090693	-2.56158	-1.35704	down	0.0308293	chr9
Elovl6	ENSMUSG00000041220	-2.56098	-1.35669	down	0	chr3	170439
1700093K21Rik	ENSMUSG00000020286	-2.55828	-1.35518	down	0.00855558	chr11
Tas1r2	ENSMUSG00000028738	-2.55334	-1.35239	down	4.62255e-13	chr4	83770
1700007K09Rik	ENSMUSG00000030858	-2.55275	-1.35205	down	0.0177933	chr7	69318
Nmur2	ENSMUSG00000037393	-2.55124	-1.3512	down	0.0286305	chr11	216749
Pcsk2	ENSMUSG00000027419	-2.55124	-1.3512	down	0.000235918	chr2	18549
Unc5c	ENSMUSG00000059921	-2.53897	-1.34424	down	0	chr3	22253
Casp1	ENSMUSG00000025888	-2.53882	-1.34416	down	0.0340063	chr9	12362
Ncapg	ENSMUSG00000015880	-2.53534	-1.34218	down	0	chr5	54392
Clspn	ENSMUSG00000042489	-2.52624	-1.33699	down	0	chr4	269582
Serpinb6b	ENSMUSG00000042842	-2.52186	-1.33449	down	1.10456e-08	chr13	20708
Pif1	ENSMUSG00000041064	-2.51773	-1.33212	down	0	chr9	208084
Fa2h	ENSMUSG00000033579	-2.5161	-1.33119	down	0.0344546	chr8	338521
Diras2	ENSMUSG00000047842	-2.5161	-1.33119	down	0.0344546	chr13	68203
Ppbp	ENSMUSG00000029372	-2.51369	-1.32981	down	1.4274e-08	chr5	57349
Cdx1	ENSMUSG00000024619	-2.51265	-1.32921	down	0.0299276	chr18	12590
Il1rl1	ENSMUSG00000026069	-2.50196	-1.32306	down	0	chr1	17082
Rspo4	ENSMUSG00000032852	-2.5009	-1.32245	down	0.0237722	chr2	228770
Iqgap3	ENSMUSG00000028068	-2.49927	-1.32151	down	0	chr3	404710
Adcy7	ENSMUSG00000031659	-2.49406	-1.3185	down	0	chr8
Ercc6l	ENSMUSG00000051220	-2.49053	-1.31645	down	0	chrX	236930
Rrm2	ENSMUSG00000020649	-2.48749	-1.31469	down	0	chr12	20135
Dmgdh	ENSMUSG00000042102	-2.48714	-1.31449	down	0.000779204	chr13	74129
Kif15	ENSMUSG00000036768	-2.4798	-1.31022	down	0	chr9	209737
E2f8	ENSMUSG00000046179	-2.47744	-1.30885	down	0	chr7
Prc1	ENSMUSG00000038943	-2.47646	-1.30828	down	0	chr7	233406
Sapcd2	ENSMUSG00000026955	-2.47516	-1.30752	down	0	chr2	72080
Tuba4a	ENSMUSG00000026202	-2.46239	-1.30006	down	0	chr1	22145
Spatc1l	ENSMUSG00000009115	-2.46174	-1.29968	down	0.000300219	chr10	76573
1500015O10Rik	ENSMUSG00000026051	-2.45778	-1.29736	down	0.0444742	chr1	78896
Parpbp	ENSMUSG00000035365	-2.45746	-1.29717	down	0	chr10	75317
Aurkb	ENSMUSG00000020897	-2.45666	-1.2967	down	0	chr11	20877
Hist1h4m	ENSMUSG00000069306	-2.45662	-1.29667	down	8.53969e-08	chr13	100041230
Pik3cd	ENSMUSG00000039936	-2.4511	-1.29343	down	0	chr4	18707
Fam64a	ENSMUSG00000020808	-2.45006	-1.29282	down	0	chr11	109212
Mdk	ENSMUSG00000027239	-2.44896	-1.29217	down	0.00287806	chr2
Aspm	ENSMUSG00000033952	-2.44654	-1.29074	down	0	chr1	12316
Prr11	ENSMUSG00000020493	-2.44465	-1.28963	down	0	chr11	270906
1700011E24Rik	ENSMUSG00000036557	-2.43551	-1.28422	down	0.00033907	chr17	75467
Wfdc3	ENSMUSG00000076434	-2.43199	-1.28214	down	2.67148e-11	chr2	71856
2810417H13Rik	ENSMUSG00000040204	-2.43176	-1.282	down	0	chr9	68026
Tmem173	ENSMUSG00000024349	-2.43063	-1.28133	down	1.92952e-06	chr18	72512
Mybl2	ENSMUSG00000017861	-2.43036	-1.28117	down	0	chr2	17865
Camk4	ENSMUSG00000038128	-2.41744	-1.27348	down	3.20165e-11	chr18	12326
Cdca2	ENSMUSG00000048922	-2.41485	-1.27194	down	0	chr14	108912
Gm6904	ENSMUSG00000090881	-2.41176	-1.27009	down	0.0224603	chr14	628693
Foxa3	ENSMUSG00000040891	-2.40566	-1.26643	down	0.0344546	chr7	15377
Shcbp1l	ENSMUSG00000042708	-2.40337	-1.26506	down	0.0145566	chr1	71836
Aunip	ENSMUSG00000078521	-2.40288	-1.26477	down	3.23406e-09	chr4	69885
Mroh2b	ENSMUSG00000022155	-2.37978	-1.25083	down	0.000536089	chr15	223825
Htra3	ENSMUSG00000029096	-2.37486	-1.24784	down	7.73325e-06	chr5	78558
Polq	ENSMUSG00000034206	-2.374	-1.24732	down	0	chr16
Top2a	ENSMUSG00000020914	-2.37337	-1.24694	down	0	chr11	21973
Ckap2l	ENSMUSG00000048327	-2.37009	-1.24494	down	0	chr2	70466
Nat8l	ENSMUSG00000048142	-2.35875	-1.23802	down	1.1367e-05	chr5	269642
Melk	ENSMUSG00000035683	-2.35857	-1.23791	down	0	chr4	17279
Foxi2	ENSMUSG00000048377	-2.35416	-1.23521	down	0.0434063	chr7	270004
Gm20782	ENSMUSG00000096042	-2.35325	-1.23466	down	0.0210497	chr4
Mis18bp1	ENSMUSG00000047534	-2.34904	-1.23207	down	0	chr12	217653
Inpp4b	ENSMUSG00000037940	-2.34494	-1.22955	down	0	chr8	234515
Brip1	ENSMUSG00000034329	-2.34388	-1.2289	down	0	chr11	237911
Kif2c	ENSMUSG00000028678	-2.34148	-1.22742	down	0	chr4	73804
Kif4	ENSMUSG00000034311	-2.33911	-1.22596	down	0	chrX	16571
Cenpm	ENSMUSG00000068101	-2.33627	-1.2242	down	0	chr15	66570
Gpr34	ENSMUSG00000040229	-2.33566	-1.22383	down	0.0324864	chrX
Fam111a	ENSMUSG00000024691	-2.33275	-1.22203	down	0	chr19	107373
Shank2	ENSMUSG00000037541	-2.32966	-1.22012	down	6.54532e-07	chr7	210274
Apol10b	ENSMUSG00000050014	-2.32643	-1.21812	down	0.0290538	chr15
Acat2	ENSMUSG00000023832	-2.32438	-1.21685	down	0	chr17	110460
Slfn9	ENSMUSG00000069793	-2.32353	-1.21632	down	0	chr11	237886
Gm10439	ENSMUSG00000072923	-2.32288	-1.21591	down	0	chrX	382243
Cdk1	ENSMUSG00000019942	-2.3212	-1.21487	down	0	chr10	12534
Spib	ENSMUSG00000008193	-2.31795	-1.21285	down	0.000235918	chr7	272382
Gm8773	ENSMUSG00000073234	-2.31773	-1.21271	down	2.59303e-05	chr5
A930018P22Rik	ENSMUSG00000032671	-2.31558	-1.21137	down	0.000635689	chr2	68243
Gins1	ENSMUSG00000027454	-2.31525	-1.21117	down	0	chr2	69270
Gas2l3	ENSMUSG00000074802	-2.31017	-1.208	down	0	chr10
Cdh3	ENSMUSG00000061048	-2.30914	-1.20735	down	0.000692213	chr8	12560
4933413G19Rik	ENSMUSG00000079304	-2.30797	-1.20662	down	0.0194331	chr6	71149
Cenpa	ENSMUSG00000029177	-2.30141	-1.20252	down	0	chr5	12615
Esco2	ENSMUSG00000022034	-2.29963	-1.2014	down	0	chr14	71988
Aurka	ENSMUSG00000027496	-2.29958	-1.20137	down	0	chr2
Cdca3	ENSMUSG00000023505	-2.29888	-1.20093	down	0	chr6	14793
Serpina1b	ENSMUSG00000071178	-2.298	-1.20038	down	0.0170263	chr12	20701
Cdc6	ENSMUSG00000017499	-2.29556	-1.19884	down	0	chr11	23834
Casc5	ENSMUSG00000027326	-2.29057	-1.19571	down	0	chr2
Sgol2	ENSMUSG00000026039	-2.28642	-1.19309	down	0	chr1	68549
Knstrn	ENSMUSG00000027331	-2.2847	-1.19201	down	0	chr2	51944
Ccnb2	ENSMUSG00000032218	-2.28252	-1.19063	down	0	chr9	12442
Tmprss11f	ENSMUSG00000048764	-2.27958	-1.18877	down	0.00044523	chr5	243083
Ttk	ENSMUSG00000038379	-2.27931	-1.1886	down	0	chr9	22137
Anln	ENSMUSG00000036777	-2.27324	-1.18475	down	0	chr9	68743
Lrp8	ENSMUSG00000028613	-2.27249	-1.18427	down	0	chr4	16975
Fbxo5	ENSMUSG00000019773	-2.26815	-1.18151	down	0	chr10	67141
Fancb	ENSMUSG00000047757	-2.26302	-1.17825	down	0	chrX	237211
Gm9774	ENSMUSG00000042165	-2.25778	-1.1749	down	0.0187793	chr3
Tdpoz4	ENSMUSG00000060256	-2.25663	-1.17417	down	0.000235918	chr3	399675
Gm4858	ENSMUSG00000096879	-2.25663	-1.17417	down	0.000642194	chr3
Tk1	ENSMUSG00000025574	-2.25607	-1.17381	down	0	chr11	21877
Slco2a1	ENSMUSG00000032548	-2.2543	-1.17268	down	0	chr9	24059
Lmnb1	ENSMUSG00000024590	-2.25122	-1.17071	down	0	chr18	16906
Fanci	ENSMUSG00000039187	-2.24642	-1.16763	down	0	chr7	208836
Cyp3a16	ENSMUSG00000038656	-2.24128	-1.16432	down	3.94281e-05	chr5	13114
Kif20b	ENSMUSG00000024795	-2.24084	-1.16404	down	0	chr19	240641
Gm15091	ENSMUSG00000095082	-2.23972	-1.16332	down	2.2379e-07	chrX	382244
Dlgap5	ENSMUSG00000037544	-2.23123	-1.15784	down	0	chr14	218977
Igf1	ENSMUSG00000020053	-2.22096	-1.15118	down	5.51002e-05	chr10	16000
Adamts16	ENSMUSG00000049538	-2.21856	-1.14963	down	0.0444502	chr13	271127
Troap	ENSMUSG00000032783	-2.21478	-1.14716	down	0	chr15	78733
Ube2c	ENSMUSG00000001403	-2.21467	-1.14709	down	0	chr2	68612
Fdps	ENSMUSG00000059743	-2.214	-1.14665	down	0	chr3	110196
Spc25	ENSMUSG00000005233	-2.21309	-1.14606	down	0	chr2	66442
Fancd2	ENSMUSG00000034023	-2.21253	-1.1457	down	0	chr6	211651
Tacc3	ENSMUSG00000037313	-2.20628	-1.14161	down	0	chr5	21335
Nusap1	ENSMUSG00000027306	-2.20339	-1.13973	down	0	chr2	108907
Phf19	ENSMUSG00000026873	-2.19845	-1.13649	down	2.44793e-11	chr2	74016
Poln	ENSMUSG00000045102	-2.18591	-1.12824	down	2.85609e-09	chr5	272158
Bst2	ENSMUSG00000046718	-2.18382	-1.12685	down	1.79035e-09	chr8	69550
Fam83d	ENSMUSG00000027654	-2.18375	-1.12681	down	0	chr2	71878
Kntc1	ENSMUSG00000029414	-2.17144	-1.11865	down	0	chr5	208628
Gna14	ENSMUSG00000024697	-2.17114	-1.11845	down	9.51994e-07	chr19	14675
Rep15	ENSMUSG00000040121	-2.16996	-1.11767	down	0.0107828	chr6	66532
Nek2	ENSMUSG00000026622	-2.16634	-1.11526	down	0	chr1	18005
Cenpi	ENSMUSG00000031262	-2.16339	-1.1133	down	0	chrX
Nsdhl	ENSMUSG00000031349	-2.15971	-1.11084	down	0	chrX	18194
Mycn	ENSMUSG00000037169	-2.15892	-1.11031	down	2.01804e-12	chr12	18109
Ccdc18	ENSMUSG00000056531	-2.15091	-1.10495	down	0	chr5	73254
Fhod3	ENSMUSG00000034295	-2.15064	-1.10476	down	1.8507e-05	chr18	225288
Fignl1	ENSMUSG00000035455	-2.14808	-1.10305	down	0	chr11
Cnga4	ENSMUSG00000030897	-2.14779	-1.10285	down	0.001301	chr7	233649
Ect2	ENSMUSG00000027699	-2.1459	-1.10158	down	0	chr3	13605
Frmd5	ENSMUSG00000027238	-2.14286	-1.09954	down	0.0090742	chr2	228564
Cyp51	ENSMUSG00000001467	-2.14275	-1.09946	down	0	chr5	13121
Agt	ENSMUSG00000031980	-2.14248	-1.09928	down	0.000191738	chr8	11606
Calr3	ENSMUSG00000019732	-2.14162	-1.0987	down	9.17391e-10	chr8	73316
Cnn1	ENSMUSG00000001349	-2.13592	-1.09486	down	0	chr9	12797
Mnd1	ENSMUSG00000033752	-2.13462	-1.09398	down	4.2916e-09	chr3	76915
Cenpp	ENSMUSG00000021391	-2.13449	-1.09389	down	2.25725e-06	chr13	66336
Serpinb8	ENSMUSG00000026315	-2.12625	-1.08831	down	0.0047245	chr1
Rad54l	ENSMUSG00000028702	-2.12609	-1.08821	down	0	chr4
Anxa13	ENSMUSG00000055114	-2.1246	-1.08719	down	0.00207019	chr15
Cep128	ENSMUSG00000061533	-2.12442	-1.08707	down	0	chr12	75216
Arhgap19	ENSMUSG00000025154	-2.12186	-1.08533	down	0	chr19	71085
Micalcl	ENSMUSG00000030771	-2.11979	-1.08392	down	0.00352197	chr7	100504195
Ticrr	ENSMUSG00000046591	-2.11945	-1.08369	down	0	chr7	77011
Kif20a	ENSMUSG00000003779	-2.11766	-1.08247	down	0	chr18
Tnfaip8l1	ENSMUSG00000044469	-2.11681	-1.08189	down	1.15767e-05	chr17	66443
Olfml2a	ENSMUSG00000046618	-2.11046	-1.07756	down	0.0153662	chr2	241327
Tmem37	ENSMUSG00000050777	-2.10995	-1.07721	down	1.62411e-14	chr1	170706
Omd	ENSMUSG00000048368	-2.10926	-1.07673	down	0.00612331	chr13	27047
Trp63	ENSMUSG00000022510	-2.10545	-1.07413	down	0.00322697	chr16	22061
4930550C14Rik	ENSMUSG00000005131	-2.10399	-1.07313	down	0.0190017	chr9	75311
Rmi2	ENSMUSG00000037991	-2.10092	-1.07102	down	2.48761e-12	chr16	223970
Hecw1	ENSMUSG00000021301	-2.10013	-1.07048	down	0.0195198	chr13	94253
Klhl30	ENSMUSG00000026308	-2.10005	-1.07043	down	1.18746e-10	chr1	70788
Igsf10	ENSMUSG00000036334	-2.09942	-1.06999	down	0	chr3
Foxm1	ENSMUSG00000001517	-2.09525	-1.06712	down	0	chr6	14235
Rad54b	ENSMUSG00000078773	-2.0918	-1.06474	down	0	chr4	623474
Asf1b	ENSMUSG00000005470	-2.08886	-1.06272	down	0	chr8	66929
Ppp1r1c	ENSMUSG00000034683	-2.08291	-1.0586	down	0.00174633	chr2	75276
Prex1	ENSMUSG00000039621	-2.08291	-1.0586	down	0.00174633	chr2	277360
Sox18	ENSMUSG00000046470	-2.08291	-1.0586	down	0.00174633	chr2	20672
Clrn2	ENSMUSG00000049530	-2.08291	-1.0586	down	0.00174633	chr5	624224
Ptprh	ENSMUSG00000035429	-2.08291	-1.0586	down	0.00174633	chr7	545902
Sh2d7	ENSMUSG00000046460	-2.08291	-1.0586	down	0.00174633	chr9	244885
Syk	ENSMUSG00000021457	-2.08291	-1.0586	down	0.00174633	chr13
Sox7	ENSMUSG00000063060	-2.08291	-1.0586	down	0.00174633	chr14	20680
Ulbp1	ENSMUSG00000079685	-2.08225	-1.05814	down	0	chr10	77777
Kctd12b	ENSMUSG00000041633	-2.08028	-1.05678	down	0.0344546	chrX
Mad2l1	ENSMUSG00000029910	-2.07507	-1.05316	down	0	chr6	102641123
Oip5	ENSMUSG00000072980	-2.07228	-1.05122	down	0	chr2	70645
Mical1	ENSMUSG00000019823	-2.06994	-1.04959	down	0.0245851	chr10	171580
Hmgb2	ENSMUSG00000054717	-2.06912	-1.04902	down	0	chr8	97165
E230008N13Rik	ENSMUSG00000035539	-2.06805	-1.04827	down	0.0276842	chr4	381522
Akr1c14	ENSMUSG00000033715	-2.06783	-1.04812	down	0	chr13	105387
Cenph	ENSMUSG00000045273	-2.06612	-1.04692	down	0	chr13	26886
Cdkn2c	ENSMUSG00000028551	-2.0656	-1.04656	down	0	chr4
Rad51ap1	ENSMUSG00000030346	-2.05911	-1.04202	down	0	chr6	19362
Gm8994	ENSMUSG00000094973	-2.05629	-1.04004	down	0.0213841	chr6	668137
Mcm10	ENSMUSG00000026669	-2.05577	-1.03968	down	0	chr2
Espl1	ENSMUSG00000058290	-2.05445	-1.03875	down	0	chr15	105988
Adm	ENSMUSG00000030790	-2.05256	-1.03742	down	0	chr7	11535
Cdc20	ENSMUSG00000006398	-2.05111	-1.0364	down	0	chr4	107995
2410141K09Rik	ENSMUSG00000074832	-2.05028	-1.03582	down	0.00142442	chr13	76803
Msmo1	ENSMUSG00000031604	-2.04927	-1.03511	down	0	chr8	66234
Tpx2	ENSMUSG00000027469	-2.04662	-1.03324	down	0	chr2
Spc24	ENSMUSG00000074476	-2.04565	-1.03256	down	0	chr9	67629
Arl13a	ENSMUSG00000052549	-2.04333	-1.03092	down	0.00132654	chrX	74448
Hmgn5	ENSMUSG00000031245	-2.04247	-1.03032	down	0	chrX	50887
Dlg2	ENSMUSG00000052572	-2.03894	-1.02782	down	0.00174633	chr7	23859
Dnah5	ENSMUSG00000022262	-2.03894	-1.02782	down	0.00174633	chr15	110082
Gm10384	ENSMUSG00000072618	-2.03894	-1.02782	down	0.00174633	chr15
Pou1f1	ENSMUSG00000004842	-2.03894	-1.02782	down	0.00174633	chr16	18736
Pmch	ENSMUSG00000035383	-2.03836	-1.02741	down	0.0406955	chr10	110312
E2f7	ENSMUSG00000020185	-2.03748	-1.02678	down	0	chr10	52679
Rad51	ENSMUSG00000027323	-2.03648	-1.02608	down	0	chr2	19361
Spaca4	ENSMUSG00000070563	-2.03554	-1.02541	down	0.00176332	chr7	69363
Fry	ENSMUSG00000056602	-2.03448	-1.02466	down	2.73823e-10	chr5	320365
Sgol1	ENSMUSG00000023940	-2.03261	-1.02333	down	0	chr17	72415
Uhrf1	ENSMUSG00000001228	-2.03084	-1.02207	down	0	chr17
Mcm5	ENSMUSG00000005410	-2.02879	-1.02062	down	0	chr8	17218
Brca1	ENSMUSG00000017146	-2.02825	-1.02024	down	0	chr11	12189
Pnma5	ENSMUSG00000050424	-2.02601	-1.01864	down	0.00363603	chrX
Dhcr24	ENSMUSG00000034926	-2.02595	-1.0186	down	0	chr4	74754
Gm14025	ENSMUSG00000079051	-2.02492	-1.01786	down	0.00174633	chr2	668894
Mboat1	ENSMUSG00000038732	-2.02466	-1.01768	down	1.60041e-13	chr13	218121
Bard1	ENSMUSG00000026196	-2.02423	-1.01737	down	0	chr1	12021
Wdhd1	ENSMUSG00000037572	-2.02078	-1.01491	down	0	chr14	218973
Arhgap6	ENSMUSG00000031355	-2.0177	-1.01271	down	0.00676588	chrX	11856
Ncapg2	ENSMUSG00000042029	-2.01769	-1.0127	down	0	chr12	76044
Stard4	ENSMUSG00000024378	-2.01666	-1.01197	down	0	chr18	170459
Hormad2	ENSMUSG00000020419	-2.01657	-1.01191	down	0.00158878	chr11	75828
Sod3	ENSMUSG00000072941	-2.01476	-1.01061	down	2.17236e-13	chr5	20657
Nxnl1	ENSMUSG00000034829	-2.01385	-1.00996	down	0.000235918	chr8
Lrr1	ENSMUSG00000034883	-2.01313	-1.00944	down	0	chr12	69706
Cdca8	ENSMUSG00000028873	-2.01207	-1.00868	down	0	chr4	52276
Mns1	ENSMUSG00000032221	-2.00968	-1.00697	down	0	chr9	17427
Il6	ENSMUSG00000025746	-2.00471	-1.00339	down	0.0163878	chr5	16193
Gm21818	ENSMUSG00000095653	-2.00367	-1.00264	down	0.00159008	chr13
Cenpn	ENSMUSG00000031756	-2.00012	-1.00008	down	0	chr8	72155
Crabp1	ENSMUSG00000032291	-1.99842	-0.998858	down	0	chr9	12903
Nlrp4e	ENSMUSG00000045693	-1.9959	-0.997037	down	0.00850744	chr7	446099
Prim1	ENSMUSG00000025395	-1.99323	-0.995111	down	0	chr10	19075
Hp	ENSMUSG00000031722	-1.99005	-0.992806	down	0.00189262	chr8	15439
Cmah	ENSMUSG00000016756	-1.98938	-0.992318	down	0.00251436	chr13
Shroom3	ENSMUSG00000029381	-1.98937	-0.992312	down	1.36959e-14	chr5
Dscc1	ENSMUSG00000022422	-1.9891	-0.992115	down	4.45216e-13	chr15	72107
Lig1	ENSMUSG00000056394	-1.98815	-0.991429	down	0	chr7
Fam129a	ENSMUSG00000026483	-1.98784	-0.991201	down	3.36317e-09	chr1	63913
Chaf1b	ENSMUSG00000022945	-1.98633	-0.990105	down	0	chr16
Aldh1a1	ENSMUSG00000053279	-1.98524	-0.989315	down	0.000202141	chr19	11668
Gpr56	ENSMUSG00000031785	-1.98408	-0.988473	down	0	chr8
Gmnn	ENSMUSG00000006715	-1.98379	-0.988261	down	0	chr13
Exo1	ENSMUSG00000039748	-1.98364	-0.988151	down	0	chr1	26909
Capn6	ENSMUSG00000067276	-1.9824	-0.987249	down	2.299e-13	chrX	12338
Rrm1	ENSMUSG00000030978	-1.98074	-0.986041	down	0	chr7	20133
Orc1	ENSMUSG00000028587	-1.97363	-0.98085	down	0	chr4	18392
Acta2	ENSMUSG00000035783	-1.9723	-0.97988	down	0	chr19	11475
Gm10696	ENSMUSG00000074424	-1.97134	-0.979179	down	0.00174633	chr3	100043188
Zfp352	ENSMUSG00000070902	-1.97134	-0.979179	down	0.00174633	chr4	236537
Susd3	ENSMUSG00000021384	-1.97134	-0.979179	down	0.00174633	chr13	66329
B020031M17Rik	ENSMUSG00000078537	-1.97134	-0.979179	down	0.00174633	chr13	333467
Stmn1	ENSMUSG00000028832	-1.97128	-0.979135	down	0	chr4	16765
Insig1	ENSMUSG00000045294	-1.97013	-0.978291	down	0	chr5	231070
Cdkn2d	ENSMUSG00000096472	-1.96738	-0.976273	down	0	chr9	12581
Pcdhga4	ENSMUSG00000103677	-1.96721	-0.97615	down	5.60324e-06	chr18	93712
Ggt7	ENSMUSG00000027603	-1.96721	-0.976147	down	0.02907	chr2	207182
Itgb1bp2	ENSMUSG00000031312	-1.96405	-0.973834	down	0.00450305	chrX	26549
Ndc80	ENSMUSG00000024056	-1.96362	-0.973515	down	0	chr17	67052
Dyrk4	ENSMUSG00000030345	-1.96103	-0.971608	down	2.25595e-12	chr6	101320
Serpinb9b	ENSMUSG00000021403	-1.95921	-0.970275	down	0.00044202	chr13	20706
Slc6a1	ENSMUSG00000030310	-1.95478	-0.967004	down	0.00192969	chr6	232333
Fabp5	ENSMUSG00000027533	-1.95226	-0.965149	down	0	chr3	16592
Gm15127	ENSMUSG00000096834	-1.95135	-0.964476	down	1.27128e-12	chrX	434866
Thbs1	ENSMUSG00000040152	-1.94655	-0.96092	down	0	chr2	21825
Casp14	ENSMUSG00000005355	-1.94585	-0.960401	down	0.00935649	chr10	12365
Wee1	ENSMUSG00000031016	-1.94287	-0.958191	down	0	chr7	22390
Gsg2	ENSMUSG00000050107	-1.941	-0.956801	down	0	chr11	14841
Aldh1a7	ENSMUSG00000024747	-1.93551	-0.952713	down	3.9406e-05	chr19	26358
Fanca	ENSMUSG00000032815	-1.93271	-0.950623	down	0	chr8	14087
Gm4877	ENSMUSG00000078177	-1.93016	-0.948723	down	0.023503	chr6
Eme1	ENSMUSG00000039055	-1.92887	-0.947759	down	0	chr11	268465
Postn	ENSMUSG00000027750	-1.92654	-0.946013	down	0	chr3	50706
Blm	ENSMUSG00000030528	-1.9259	-0.945532	down	0	chr7	12144
Myl9	ENSMUSG00000067818	-1.92316	-0.943476	down	0.0344546	chr2	98932
Cxcl5	ENSMUSG00000029371	-1.92052	-0.9415	down	0	chr5	20311
Gm17252	ENSMUSG00000091215	-1.92	-0.941104	down	0.00243534	chr9	100312987
Racgap1	ENSMUSG00000023015	-1.91986	-0.941	down	0	chr15
Cyp3a41a	ENSMUSG00000075551	-1.91766	-0.939348	down	0.0470332	chr5	53973
Nim1k	ENSMUSG00000095930	-1.91588	-0.938007	down	0.00273687	chr13	245269
Spag5	ENSMUSG00000002055	-1.9135	-0.936212	down	0	chr11	54141
Hoxb8	ENSMUSG00000056648	-1.90877	-0.932643	down	0.000996574	chr11	15416
Fam167b	ENSMUSG00000050493	-1.90706	-0.931347	down	0.00444449	chr4	230766
Ccdc109b	ENSMUSG00000027994	-1.90646	-0.930894	down	8.4742e-10	chr3	66815
Arhgap18	ENSMUSG00000039031	-1.9019	-0.927443	down	0	chr10	73910
Zwilch	ENSMUSG00000032400	-1.89906	-0.925284	down	0	chr9	68014
1700024P16Rik	ENSMUSG00000078612	-1.89851	-0.92487	down	0	chr4	242594
Fbln5	ENSMUSG00000021186	-1.89716	-0.923841	down	0	chr12	23876
Rbl1	ENSMUSG00000027641	-1.896	-0.922961	down	0	chr2	19650
Dhfr	ENSMUSG00000021707	-1.89476	-0.922015	down	0	chr13	13361
Il1rapl1	ENSMUSG00000052372	-1.89245	-0.920255	down	0.00476521	chrX	331461
Ldlr	ENSMUSG00000032193	-1.88731	-0.916334	down	0	chr9	16835
Pole	ENSMUSG00000007080	-1.88651	-0.915718	down	0	chr5	18973
Mtfr2	ENSMUSG00000019992	-1.8817	-0.91204	down	0	chr10	71804
Nhs	ENSMUSG00000059493	-1.87943	-0.910296	down	0.00174633	chrX	195727
Smc2	ENSMUSG00000028312	-1.87672	-0.908215	down	0	chr4
Tspan33	ENSMUSG00000001763	-1.87555	-0.907316	down	0.00441145	chr6	232670
Poc1a	ENSMUSG00000023345	-1.87458	-0.906564	down	6.0857e-15	chr9	70235
Cenpu	ENSMUSG00000031629	-1.87329	-0.90557	down	0	chr8	71876
Nos1	ENSMUSG00000029361	-1.87276	-0.905166	down	0.000413061	chr5	18125
Depdc7	ENSMUSG00000027173	-1.87162	-0.904289	down	6.74527e-11	chr2	211896
E2f2	ENSMUSG00000018983	-1.87063	-0.903523	down	1.13845e-08	chr4	242705
Fdft1	ENSMUSG00000021273	-1.86625	-0.900146	down	0	chr14	14137
Stil	ENSMUSG00000028718	-1.86542	-0.899499	down	0	chr4	20460
Cdca5	ENSMUSG00000024791	-1.86512	-0.899271	down	0	chr19	67849
C330027C09Rik	ENSMUSG00000033031	-1.86282	-0.897491	down	0	chr16	224171
Cemip	ENSMUSG00000052353	-1.86249	-0.897234	down	2.02839e-10	chr7	80982
Insl5	ENSMUSG00000066090	-1.8616	-0.896541	down	0.0417115	chr4	23919
Drp2	ENSMUSG00000000223	-1.86129	-0.896299	down	3.30401e-11	chrX	13497
Kif18b	ENSMUSG00000051378	-1.86058	-0.895749	down	0	chr11	70218
Endog	ENSMUSG00000015337	-1.8581	-0.893829	down	0.00116169	chr2	13804
Tfrc	ENSMUSG00000022797	-1.85785	-0.893633	down	0	chr16	22042
Tlr1	ENSMUSG00000044827	-1.85589	-0.892108	down	4.51769e-08	chr5	21897
Trip13	ENSMUSG00000021569	-1.85325	-0.890057	down	0	chr13	69716
Rtp4	ENSMUSG00000033355	-1.85069	-0.888061	down	3.22345e-09	chr16	67775
Cdc45	ENSMUSG00000000028	-1.85009	-0.887595	down	0	chr16	12544
Chek1	ENSMUSG00000032113	-1.84632	-0.884651	down	0	chr9	12649
Atad2	ENSMUSG00000022360	-1.84627	-0.884617	down	0	chr15	70472
Mms22l	ENSMUSG00000045751	-1.84564	-0.88412	down	0	chr4	212377
Gm20767	ENSMUSG00000096323	-1.84516	-0.883745	down	0.00251047	chr13	639910
Smc4	ENSMUSG00000034349	-1.84451	-0.883234	down	0	chr3	70099
Rpsa-ps10	ENSMUSG00000047676	-1.84312	-0.88215	down	0.00418322	chr3
Kif22	ENSMUSG00000030677	-1.84251	-0.881674	down	0	chr7	110033
Serpinb9	ENSMUSG00000045827	-1.84165	-0.880997	down	0	chr13	20723
Gng13	ENSMUSG00000025739	-1.83989	-0.879619	down	0.0142613	chr17
Tyms	ENSMUSG00000025747	-1.83986	-0.879593	down	0	chr5	22171
Sparcl1	ENSMUSG00000029309	-1.83869	-0.878679	down	1.41135e-05	chr5	13602
Mcm6	ENSMUSG00000026355	-1.83786	-0.878027	down	0	chr1	17219
Ncaph	ENSMUSG00000034906	-1.83581	-0.876417	down	0	chr2	215387
H60b	ENSMUSG00000075297	-1.83495	-0.875743	down	0.00166866	chr10	667281
Rad51b	ENSMUSG00000059060	-1.83415	-0.875112	down	8.93139e-11	chr12	19363
Dtl	ENSMUSG00000037474	-1.8323	-0.873652	down	0	chr1
Pola1	ENSMUSG00000006678	-1.83123	-0.872809	down	0	chrX	18968
Cyp2j12	ENSMUSG00000081225	-1.82971	-0.871613	down	0.00174633	chr4
Tmprss11e	ENSMUSG00000054537	-1.82971	-0.871613	down	0.00174633	chr5	243084
Pappa2	ENSMUSG00000073530	-1.82939	-0.871366	down	0.0300474	chr1	23850
Ska3	ENSMUSG00000021965	-1.82894	-0.871008	down	0	chr14	219114
Cntn6	ENSMUSG00000030092	-1.82845	-0.870621	down	0.0028563	chr6
4930444P10Rik	ENSMUSG00000067795	-1.82812	-0.870365	down	0.00393519	chr1
Tmem171	ENSMUSG00000052485	-1.82552	-0.868307	down	0	chr13	380863
Hmgcs1	ENSMUSG00000093930	-1.82534	-0.868167	down	0	chr13	208715
Mcm3	ENSMUSG00000041859	-1.82414	-0.86722	down	0	chr1	17215
Sall2	ENSMUSG00000049532	-1.82107	-0.864783	down	3.13871e-11	chr14	50524
Fbxo48	ENSMUSG00000044966	-1.82066	-0.864465	down	4.71348e-10	chr11
Rab3c	ENSMUSG00000021700	-1.82039	-0.864244	down	0	chr13	67295
Piwil4	ENSMUSG00000036912	-1.8199	-0.863863	down	0.00474335	chr9	330890
Incenp	ENSMUSG00000024660	-1.81986	-0.863829	down	0	chr19	16319
Olfml3	ENSMUSG00000027848	-1.81691	-0.861488	down	0	chr3	99543
Hells	ENSMUSG00000025001	-1.81588	-0.860672	down	0	chr19	15201
Il1rl2	ENSMUSG00000070942	-1.81163	-0.85729	down	1.79197e-08	chr1
Pate2	ENSMUSG00000074452	-1.8093	-0.855432	down	0.00641755	chr9	330921
Svep1	ENSMUSG00000028369	-1.80707	-0.853649	down	0	chr4	64817
Pmvk	ENSMUSG00000027952	-1.80636	-0.853086	down	0	chr3	68603
Cbr2	ENSMUSG00000025150	-1.80364	-0.850913	down	2.61016e-08	chr11	12409
Ccne2	ENSMUSG00000028212	-1.80218	-0.849741	down	0	chr4	12448
Vmn2r98	ENSMUSG00000096717	-1.80198	-0.849585	down	0.00543656	chr17	224552
Tpm4	ENSMUSG00000031799	-1.80142	-0.849134	down	0	chr8	326618
Il33	ENSMUSG00000024810	-1.80056	-0.848448	down	0.0123348	chr19
Pcdhgb6	ENSMUSG00000103088	-1.79747	-0.84597	down	2.90414e-08	chr18	93703
Rad18	ENSMUSG00000030254	-1.79684	-0.845465	down	0	chr6	58186
Spdl1	ENSMUSG00000069910	-1.79569	-0.844537	down	0	chr11	70385
Fam72a	ENSMUSG00000055184	-1.79483	-0.843847	down	3.38501e-10	chr1	108900
Cox8b	ENSMUSG00000025488	-1.79266	-0.8421	down	0.00752611	chr7	12869
Mblac1	ENSMUSG00000049285	-1.79113	-0.84087	down	3.54943e-05	chr5	330216
Ncapd2	ENSMUSG00000038252	-1.79068	-0.840504	down	0	chr6	68298
Nr1h5	ENSMUSG00000048938	-1.78875	-0.838954	down	0	chr3	381463
Gm3558	ENSMUSG00000079364	-1.78553	-0.836349	down	0.000325101	chr14
Magea6	ENSMUSG00000063728	-1.78509	-0.836	down	0.0171324	chrX	17142
Ccl9	ENSMUSG00000019122	-1.78417	-0.835253	down	0	chr11	20308
Tmem178b	ENSMUSG00000057716	-1.77876	-0.830874	down	0.00174633	chr6	434008
Fsbp	ENSMUSG00000094595	-1.77583	-0.828495	down	8.73314e-05	chr4	100503583
Axin2	ENSMUSG00000000142	-1.77183	-0.825237	down	0.00115843	chr11	12006
Arhgap11a	ENSMUSG00000041219	-1.77027	-0.82397	down	0	chr2	228482
Enpp1	ENSMUSG00000037370	-1.77001	-0.823757	down	9.93188e-13	chr10
Cks2	ENSMUSG00000062248	-1.76959	-0.823417	down	0	chr13
Ccne1	ENSMUSG00000002068	-1.76889	-0.822847	down	0	chr7	12447
Pcx	ENSMUSG00000024892	-1.76609	-0.820557	down	0	chr19	18563
Plk4	ENSMUSG00000025758	-1.76593	-0.820429	down	0	chr3	20873
Suv39h2	ENSMUSG00000026646	-1.76515	-0.819791	down	0	chr2	64707
Vrk1	ENSMUSG00000021115	-1.75741	-0.813454	down	0	chr12	22367
Lss	ENSMUSG00000033105	-1.75737	-0.813417	down	0	chr10	16987
Ddah1	ENSMUSG00000028194	-1.75222	-0.809185	down	0	chr3	69219
Tmem144	ENSMUSG00000027956	-1.75213	-0.80911	down	0.00707263	chr3	70652
Ampd1	ENSMUSG00000070385	-1.75107	-0.808238	down	0.0125682	chr3	229665
Gm15107	ENSMUSG00000072930	-1.74823	-0.805895	down	0	chrX	434864
Brca2	ENSMUSG00000041147	-1.74601	-0.804063	down	0	chr5	12190
Mlf1	ENSMUSG00000048416	-1.74572	-0.80382	down	1.27421e-07	chr3	17349
Mvk	ENSMUSG00000041939	-1.74237	-0.801051	down	0	chr5	17855
Glt8d2	ENSMUSG00000020251	-1.74156	-0.800383	down	0	chr10	74782
Mastl	ENSMUSG00000026779	-1.73999	-0.79908	down	0	chr2	67121
Ube2t	ENSMUSG00000026429	-1.73996	-0.799052	down	1.71798e-10	chr1	67196
Rasgrp3	ENSMUSG00000071042	-1.73974	-0.798868	down	2.07686e-08	chr17
Gm9869	ENSMUSG00000052143	-1.73631	-0.796025	down	0.0322754	chr9
Il22ra1	ENSMUSG00000037157	-1.73619	-0.795922	down	0.00626559	chr4	230828
Vmn1r43	ENSMUSG00000068231	-1.73215	-0.792567	down	0.00188846	chr6	113847
Pcdhb19	ENSMUSG00000043313	-1.72997	-0.790749	down	2.03972e-05	chr18	93890
Rpa2	ENSMUSG00000028884	-1.72963	-0.790467	down	0	chr4	19891
Galnt13	ENSMUSG00000060988	-1.72595	-0.787393	down	6.0857e-15	chr2
Cenpk	ENSMUSG00000021714	-1.7238	-0.785591	down	7.58866e-13	chr13	60411
Ablim1	ENSMUSG00000025085	-1.7213	-0.783499	down	0	chr19	226251
Nasp	ENSMUSG00000028693	-1.72117	-0.783387	down	0	chr4	50927
BC030867	ENSMUSG00000034773	-1.72073	-0.783023	down	0	chr11	217216
Iigp1	ENSMUSG00000054072	-1.71966	-0.782123	down	0.00833638	chr18
Epb4.1	ENSMUSG00000028906	-1.71934	-0.781859	down	0	chr4	269587
Ska2	ENSMUSG00000020492	-1.71628	-0.779286	down	0	chr11	66140
Slxl1	ENSMUSG00000067909	-1.71345	-0.776905	down	0.0308669	chrX
Polr3g	ENSMUSG00000035834	-1.7123	-0.775935	down	0	chr13	67486
Sqle	ENSMUSG00000022351	-1.71216	-0.775819	down	0	chr15	20775
Sc5d	ENSMUSG00000032018	-1.71112	-0.774941	down	0	chr9	235293
Dhcr7	ENSMUSG00000058454	-1.71047	-0.774395	down	0	chr7
Wdr76	ENSMUSG00000027242	-1.7092	-0.773319	down	0	chr2	241627
Gm2381	ENSMUSG00000092225	-1.709	-0.773153	down	9.17716e-07	chr7
Kpna2	ENSMUSG00000018362	-1.7075	-0.771883	down	0	chr11	16647
Pttg1	ENSMUSG00000020415	-1.70424	-0.769131	down	0	chr11	30939
Rilp	ENSMUSG00000038195	-1.70422	-0.769114	down	0.000870351	chr11	280408
Egfr	ENSMUSG00000020122	-1.70376	-0.768723	down	0	chr11	13649
C1ra	ENSMUSG00000055172	-1.70219	-0.767394	down	0	chr6	50909
Mcf2l	ENSMUSG00000031442	-1.7015	-0.76681	down	4.25464e-08	chr8	17207
Traip	ENSMUSG00000032586	-1.70124	-0.766587	down	0	chr9	22036
Cdc42ep5	ENSMUSG00000063838	-1.70106	-0.766435	down	1.95764e-05	chr7	58804
Sass6	ENSMUSG00000027959	-1.7008	-0.766216	down	0	chr3	72776
Dna2	ENSMUSG00000036875	-1.70041	-0.765879	down	0	chr10	327762
Timeless	ENSMUSG00000039994	-1.69735	-0.763288	down	0	chr10	21853
Wisp2	ENSMUSG00000027656	-1.69636	-0.76244	down	0	chr2	22403
Acat3	ENSMUSG00000062480	-1.69527	-0.761511	down	0	chr17
4930451G09Rik	ENSMUSG00000022543	-1.69187	-0.758617	down	0.00494262	chr16	74684
Tcf19	ENSMUSG00000050410	-1.69048	-0.757435	down	0	chr17
Mvd	ENSMUSG00000006517	-1.69006	-0.757072	down	0	chr8	192156
Cenpw	ENSMUSG00000075266	-1.68949	-0.756589	down	1.2655e-13	chr10	66311
Adam12	ENSMUSG00000054555	-1.68846	-0.755707	down	0	chr7	11489
Pcna	ENSMUSG00000027342	-1.68762	-0.754987	down	0	chr2	18538
Fancl	ENSMUSG00000004018	-1.68744	-0.754837	down	0	chr11	67030
Pcdhga6	ENSMUSG00000103793	-1.68631	-0.753871	down	0	chr18	93714
Rtkn2	ENSMUSG00000037846	-1.68504	-0.752783	down	6.22936e-07	chr10	170799
Palm2	ENSMUSG00000090053	-1.685	-0.752748	down	7.9817e-08	chr4	242481
Itgb3bp	ENSMUSG00000028549	-1.68344	-0.751409	down	0	chr4	67733
Mcm4	ENSMUSG00000022673	-1.68259	-0.750685	down	0	chr16	17217
Rassf6	ENSMUSG00000029370	-1.67845	-0.747129	down	0.00800338	chr5	73246
Tmpo	ENSMUSG00000019961	-1.6774	-0.746228	down	0	chr10	21917
Ada	ENSMUSG00000017697	-1.67516	-0.744299	down	2.08665e-13	chr2	11486
Tipin	ENSMUSG00000032397	-1.67413	-0.743407	down	0	chr9	66131
Cabyr	ENSMUSG00000024430	-1.67249	-0.742001	down	0.0287113	chr18	71132
Gyk	ENSMUSG00000025059	-1.66958	-0.739484	down	0	chrX	14933
Mb21d1	ENSMUSG00000032344	-1.66946	-0.739379	down	0	chr9	214763
Apol8	ENSMUSG00000056656	-1.66765	-0.737815	down	2.26375e-05	chr15	239552
Rad51c	ENSMUSG00000007646	-1.66572	-0.736149	down	0	chr11	114714
Ankrd32	ENSMUSG00000021597	-1.66359	-0.734296	down	0	chr13	105377
Dnmt1	ENSMUSG00000004099	-1.66344	-0.734173	down	0	chr9	13433
Dbf4	ENSMUSG00000002297	-1.66143	-0.732429	down	0	chr5	27214
Hmgcr	ENSMUSG00000021670	-1.6599	-0.731095	down	0	chr13	15357
Hat1	ENSMUSG00000027018	-1.65874	-0.730088	down	0	chr2	107435
Gm15097	ENSMUSG00000094378	-1.65835	-0.729747	down	0.00279474	chrX	434869
Arhgef39	ENSMUSG00000051517	-1.65807	-0.729506	down	0.000464558	chr4	230098
Kif18a	ENSMUSG00000027115	-1.65801	-0.729454	down	0	chr2	228421
Asah2	ENSMUSG00000024887	-1.65776	-0.729231	down	0	chr19	54447
Usp1	ENSMUSG00000028560	-1.65738	-0.728906	down	0	chr4	230484
Pcdh10	ENSMUSG00000049100	-1.65544	-0.727215	down	0	chr3	18526
Fam217b	ENSMUSG00000070476	-1.65491	-0.726751	down	0	chr2	71532
Hsd17b7	ENSMUSG00000026675	-1.65325	-0.725303	down	0	chr1	15490
BC007180	ENSMUSG00000078161	-1.65321	-0.725268	down	0.0129813	chr3
Gcm1	ENSMUSG00000023333	-1.65321	-0.725268	down	0.0129813	chr9	14531
Smtnl2	ENSMUSG00000045667	-1.65321	-0.725268	down	0.0129813	chr11	276829
Gphb5	ENSMUSG00000048982	-1.65321	-0.725268	down	0.0129813	chr12	217674
Tshr	ENSMUSG00000020963	-1.65321	-0.725268	down	0.0129813	chr12	22095
Tmem254a	ENSMUSG00000072676	-1.65321	-0.725268	down	0.0129813	chr14	66039
Cldn16	ENSMUSG00000038148	-1.65321	-0.725268	down	0.0129813	chr16	114141
Pax2	ENSMUSG00000004231	-1.65321	-0.725268	down	0.0129813	chr19	18504
Prame	ENSMUSG00000031411	-1.65321	-0.725268	down	0.0129813	chrX	75829
Spink13	ENSMUSG00000073551	-1.65321	-0.725268	down	0.0202064	chr18	100038417
Cd200	ENSMUSG00000022661	-1.65289	-0.724992	down	0	chr16	17470
Ezh2	ENSMUSG00000029687	-1.65247	-0.724627	down	0	chr6	14056
Cyb561	ENSMUSG00000019590	-1.65226	-0.724441	down	0.00686999	chr11	13056
Gnb4	ENSMUSG00000027669	-1.65197	-0.724191	down	0	chr3	14696
Nt5dc2	ENSMUSG00000071547	-1.65151	-0.723785	down	0	chr14	70021
Fsip1	ENSMUSG00000027344	-1.65135	-0.723642	down	0.00419971	chr2	71313
Npr3	ENSMUSG00000022206	-1.65127	-0.72358	down	0	chr15	18162
Pkia	ENSMUSG00000027499	-1.65101	-0.723348	down	0	chr3	18767
Cenpq	ENSMUSG00000023919	-1.65027	-0.722702	down	0	chr17	83815
Hirip3	ENSMUSG00000042606	-1.65011	-0.722567	down	0	chr7	233876
Tnfrsf11a	ENSMUSG00000026321	-1.64952	-0.722047	down	8.82728e-08	chr1	21934
U90926	ENSMUSG00000029409	-1.64893	-0.721528	down	0.0327499	chr5
Arsb	ENSMUSG00000042082	-1.64845	-0.721106	down	0	chr13	11881
Acss2	ENSMUSG00000027605	-1.64841	-0.721076	down	0	chr2	60525
Bora	ENSMUSG00000022070	-1.64463	-0.717763	down	0	chr14	77744
Lrrc8e	ENSMUSG00000046589	-1.64307	-0.71639	down	0.00397225	chr8	72267
Cenpl	ENSMUSG00000026708	-1.64204	-0.715491	down	1.35343e-12	chr1	70454
Tex19.2	ENSMUSG00000039337	-1.64183	-0.715309	down	0.0129813	chr11	70956
Tex19.1	ENSMUSG00000039329	-1.64183	-0.715309	down	0.0129813	chr11	73679
Zfp367	ENSMUSG00000044934	-1.63993	-0.713632	down	0	chr13	238673
Cep72	ENSMUSG00000021572	-1.63983	-0.713543	down	1.12895e-06	chr13	74470
Sox5	ENSMUSG00000041540	-1.63827	-0.712175	down	0.00719382	chr6	20678
Zan	ENSMUSG00000079173	-1.63622	-0.710369	down	4.52268e-06	chr5	22635
Kcna4	ENSMUSG00000042604	-1.63471	-0.709035	down	0	chr2	16492
Them6	ENSMUSG00000056665	-1.63425	-0.708633	down	3.6497e-08	chr15	223626
4930427A07Rik	ENSMUSG00000037466	-1.63247	-0.707056	down	1.21068e-12	chr12	104732
Unc5a	ENSMUSG00000025876	-1.63196	-0.706604	down	9.64903e-08	chr13	107448
1700047I17Rik2	ENSMUSG00000094103	-1.63085	-0.705624	down	0.0475729	chr12	100101807
Acsl3	ENSMUSG00000032883	-1.63018	-0.705035	down	0	chr1	74205
G2e3	ENSMUSG00000035293	-1.62763	-0.702775	down	0	chr12	217558
Scd2	ENSMUSG00000025203	-1.62695	-0.702167	down	0	chr19	20250
Ung	ENSMUSG00000029591	-1.62615	-0.701461	down	4.63031e-11	chr5	22256
Eepd1	ENSMUSG00000036611	-1.62602	-0.701345	down	0.00172585	chr9	67484
Nmral1	ENSMUSG00000063445	-1.62583	-0.701177	down	0	chr16	67824
Herc6	ENSMUSG00000029798	-1.6255	-0.700881	down	1.68528e-06	chr6	67138
Dck	ENSMUSG00000029366	-1.6234	-0.699017	down	0	chr5	13178
Actg2	ENSMUSG00000059430	-1.62142	-0.697262	down	0.0141606	chr6	11468
Mcm2	ENSMUSG00000002870	-1.61945	-0.6955	down	0	chr6	17216
Pradc1	ENSMUSG00000030008	-1.61846	-0.694619	down	0	chr6	73327
Cd5	ENSMUSG00000024669	-1.61824	-0.694424	down	0.0154448	chr19	12507
Tomt	ENSMUSG00000078630	-1.61766	-0.693904	down	1.48014e-12	chr7
Cdc7	ENSMUSG00000029283	-1.61702	-0.693339	down	0	chr5	12545
Kif24	ENSMUSG00000028438	-1.61671	-0.693063	down	6.0857e-15	chr4	109242
Evi2a	ENSMUSG00000078771	-1.61548	-0.691959	down	1.5392e-09	chr11
Ctgf	ENSMUSG00000019997	-1.61505	-0.691577	down	0	chr10	14219
Fam198b	ENSMUSG00000027955	-1.61182	-0.688694	down	0	chr3
Tagln	ENSMUSG00000032085	-1.61148	-0.688385	down	0	chr9	21345
Cd109	ENSMUSG00000046186	-1.61084	-0.687817	down	0	chr9	235505
Rcan2	ENSMUSG00000039601	-1.61056	-0.687564	down	0	chr17	53901
Lin54	ENSMUSG00000035310	-1.61042	-0.687441	down	0	chr5	231506
Insl6	ENSMUSG00000050957	-1.61042	-0.687439	down	0.00728548	chr19	27356
Atf7ip2	ENSMUSG00000039200	-1.61005	-0.687109	down	0.00015449	chr16
Ifi205	ENSMUSG00000054203	-1.60938	-0.686507	down	0.0184338	chr1	226695
Phox2a	ENSMUSG00000007946	-1.6077	-0.685002	down	0.0129813	chr7	11859
Chrm5	ENSMUSG00000074939	-1.60718	-0.684529	down	0.0129813	chr2	213788
Jakmip1	ENSMUSG00000063646	-1.60718	-0.684529	down	0.0129813	chr5	76071
Chst13	ENSMUSG00000056643	-1.60718	-0.684529	down	0.0129813	chr6	71797
Vmn2r31	ENSMUSG00000096373	-1.60718	-0.684529	down	0.0129813	chr7	100042591
Wnt11	ENSMUSG00000015957	-1.60718	-0.684529	down	0.0129813	chr7
Adamts15	ENSMUSG00000033453	-1.60718	-0.684529	down	0.0129813	chr9	235130
Gm4799	ENSMUSG00000071151	-1.60718	-0.684529	down	0.0129813	chr10
Ripk3	ENSMUSG00000022221	-1.60718	-0.684529	down	0.0129813	chr14
Usp26	ENSMUSG00000055780	-1.60718	-0.684529	down	0.0129813	chrX	83563
Atad5	ENSMUSG00000017550	-1.60692	-0.684302	down	0	chr11	237877
Rfwd3	ENSMUSG00000033596	-1.6068	-0.684194	down	0	chr8	234736
4930579G24Rik	ENSMUSG00000027811	-1.60629	-0.683735	down	7.93375e-09	chr3	75939
Pag1	ENSMUSG00000027508	-1.60542	-0.682949	down	0	chr3
Lbr	ENSMUSG00000004880	-1.60448	-0.682108	down	0	chr1	98386
Camk2b	ENSMUSG00000057897	-1.60448	-0.682107	down	0	chr11	12323
Acsl5	ENSMUSG00000024981	-1.60405	-0.681719	down	0	chr19	433256
Wdfy4	ENSMUSG00000051506	-1.60404	-0.681711	down	0	chr14	545030
Slco1a5	ENSMUSG00000063975	-1.60321	-0.680964	down	0.00237315	chr6
Fads2	ENSMUSG00000024665	-1.60083	-0.678824	down	0	chr19	56473
B3glct	ENSMUSG00000051950	-1.60067	-0.678678	down	2.89245e-07	chr5	381694
Pdk1	ENSMUSG00000006494	-1.60055	-0.678572	down	0	chr2	228026
Akap6	ENSMUSG00000061603	-1.60025	-0.678294	down	3.11131e-09	chr12	238161
Tnfaip8	ENSMUSG00000062210	-1.59912	-0.677275	down	0	chr18	106869
Gm15080	ENSMUSG00000072931	-1.59854	-0.676757	down	0	chrX	666184
Slc34a3	ENSMUSG00000006469	-1.5984	-0.676626	down	0.00791805	chr2	142681
Gm12794	ENSMUSG00000070890	-1.5984	-0.676626	down	0.0129813	chr4	332923
Cpa5	ENSMUSG00000029788	-1.5984	-0.676626	down	0.0129813	chr6
Ceacam10	ENSMUSG00000054169	-1.5984	-0.676626	down	0.0129813	chr7	26366
4930524B15Rik	ENSMUSG00000020299	-1.5984	-0.676626	down	0.0129813	chr11	67592
Grap	ENSMUSG00000004837	-1.5984	-0.676626	down	0.0129813	chr11	71520
Sostdc1	ENSMUSG00000036169	-1.5984	-0.676626	down	0.0129813	chr12	66042
Prl2a1	ENSMUSG00000022886	-1.5984	-0.676626	down	0.0129813	chr13	56635
Ccsap	ENSMUSG00000031971	-1.59514	-0.673685	down	3.41458e-13	chr8	73420
P2rx5	ENSMUSG00000005950	-1.59444	-0.673048	down	7.45173e-05	chr11	94045
Haus5	ENSMUSG00000078762	-1.59423	-0.672856	down	9.77476e-10	chr7	71909
Gale	ENSMUSG00000028671	-1.5929	-0.671658	down	0.000260867	chr4
Ckap2	ENSMUSG00000037725	-1.5921	-0.670935	down	0	chr8	80986
Apitd1	ENSMUSG00000073705	-1.58973	-0.668784	down	0.00198075	chr4	69928
Dbi	ENSMUSG00000026385	-1.58905	-0.668166	down	0	chr1	13167
Pold1	ENSMUSG00000038644	-1.58843	-0.667603	down	0	chr7	18971
Nsl1	ENSMUSG00000062510	-1.58792	-0.667135	down	3.07437e-05	chr1	381318
Hspa12a	ENSMUSG00000025092	-1.58646	-0.665811	down	0.000187999	chr19	73442
Lama4	ENSMUSG00000019846	-1.58553	-0.664963	down	0	chr10	16775
Haus1	ENSMUSG00000041840	-1.58545	-0.664894	down	0	chr18	225745
Mfsd6	ENSMUSG00000041439	-1.58526	-0.66472	down	0	chr1	98682
Tmem97	ENSMUSG00000037278	-1.58412	-0.663681	down	0	chr11	69071
Tfpi	ENSMUSG00000027082	-1.58406	-0.663625	down	0.0164807	chr2	21788
Podnl1	ENSMUSG00000012889	-1.58369	-0.663292	down	0	chr8	244550
6720489N17Rik	ENSMUSG00000072066	-1.58173	-0.661501	down	0.018838	chr13
Rell1	ENSMUSG00000047881	-1.58166	-0.661443	down	0	chr5	100532
Pmf1	ENSMUSG00000028066	-1.58112	-0.660948	down	2.03868e-14	chr3	67037
Havcr2	ENSMUSG00000020399	-1.58065	-0.660521	down	6.3764e-06	chr11	171285
Pdpn	ENSMUSG00000028583	-1.58058	-0.660459	down	0	chr4	14726
Apol6	ENSMUSG00000033576	-1.57754	-0.657674	down	2.38254e-07	chr15	71939
Nav3	ENSMUSG00000020181	-1.57729	-0.657452	down	0	chr10	260315
Agfg2	ENSMUSG00000029722	-1.57551	-0.655818	down	0	chr5	231801
Tubb6	ENSMUSG00000001473	-1.57478	-0.655149	down	0	chr18	67951
Hmx2	ENSMUSG00000050100	-1.57477	-0.65514	down	0.0107577	chr7
Cmc2	ENSMUSG00000014633	-1.57324	-0.653742	down	3.932e-13	chr8	66531
C1rl	ENSMUSG00000038527	-1.57287	-0.653396	down	8.98791e-16	chr6	232371
Tlr2	ENSMUSG00000027995	-1.57036	-0.651094	down	4.3399e-08	chr3	24088
Sord	ENSMUSG00000027227	-1.56962	-0.650416	down	0	chr2	20322
Pxk	ENSMUSG00000033885	-1.56951	-0.650313	down	0	chr14	218699
Oxct1	ENSMUSG00000022186	-1.56945	-0.650261	down	0	chr15	67041
Ccdc34	ENSMUSG00000027160	-1.56703	-0.648032	down	0	chr2	68201
Gm14418	ENSMUSG00000078867	-1.56683	-0.647851	down	1.18568e-05	chr2
Chtf18	ENSMUSG00000019214	-1.56595	-0.647039	down	1.0079e-09	chr17	214901
Akr1cl	ENSMUSG00000025955	-1.56466	-0.645846	down	0.0129813	chr1	70861
Gm17026	ENSMUSG00000092152	-1.56466	-0.645846	down	0.00476521	chr14
Ly9	ENSMUSG00000004707	-1.56466	-0.645846	down	0.0129813	chr1	17085
Arhgap15	ENSMUSG00000049744	-1.56466	-0.645846	down	0.0129813	chr2	76117
Neurod1	ENSMUSG00000034701	-1.56466	-0.645846	down	0.0129813	chr2	18012
Alpl	ENSMUSG00000028766	-1.56466	-0.645846	down	0.0129813	chr4	11647
Ptchd2	ENSMUSG00000041544	-1.56466	-0.645846	down	0.0129813	chr4	242748
Arap2	ENSMUSG00000037999	-1.56466	-0.645846	down	0.0129813	chr5	212285
Ugt2b34	ENSMUSG00000029260	-1.56466	-0.645846	down	0.0129813	chr5	100727
Cpa2	ENSMUSG00000071553	-1.56466	-0.645846	down	0.0129813	chr6	232680
Stk31	ENSMUSG00000023403	-1.56466	-0.645846	down	0.0129813	chr6	77485
Gria4	ENSMUSG00000025892	-1.56466	-0.645846	down	0.0129813	chr9	14802
AF067061	ENSMUSG00000095071	-1.56466	-0.645846	down	0.0129813	chr13	236546
BC147527	ENSMUSG00000094796	-1.56466	-0.645846	down	0.0129813	chr13	625360
Cd9	ENSMUSG00000030342	-1.56284	-0.644167	down	0	chr6	12527
Prim2	ENSMUSG00000026134	-1.56047	-0.641983	down	0	chr1	19076
Uchl5	ENSMUSG00000018189	-1.55964	-0.641209	down	0	chr1	56207
Arc	ENSMUSG00000022602	-1.55754	-0.639273	down	9.82128e-06	chr15
Gramd2	ENSMUSG00000074259	-1.5559	-0.637751	down	6.34002e-05	chr9	546134
Irx3	ENSMUSG00000031734	-1.55494	-0.636862	down	0.0034054	chr8	16373
Rpa1	ENSMUSG00000000751	-1.55416	-0.636132	down	0	chr11	68275
Thsd7b	ENSMUSG00000042581	-1.55389	-0.635887	down	0.00760469	chr1	210417
Gfi1b	ENSMUSG00000026815	-1.55389	-0.635887	down	0.0129813	chr2	14582
Slc27a2	ENSMUSG00000027359	-1.55389	-0.635887	down	0.0129813	chr2	26458
Ugt8a	ENSMUSG00000032854	-1.55389	-0.635887	down	0.0129813	chr3	22239
Ppp1r14a	ENSMUSG00000037166	-1.55389	-0.635887	down	0.0129813	chr7	68458
Usp17lc	ENSMUSG00000058976	-1.55389	-0.635887	down	0.0129813	chr7
Nat3	ENSMUSG00000056426	-1.55389	-0.635887	down	0.0129813	chr8	17962
Gm12355	ENSMUSG00000078134	-1.55389	-0.635887	down	0.0129813	chr11
Gpr132	ENSMUSG00000021298	-1.55389	-0.635887	down	0.0129813	chr12	56696
Palb2	ENSMUSG00000044702	-1.55286	-0.634925	down	1.21341e-12	chr7	233826
Ms4a10	ENSMUSG00000024731	-1.55067	-0.632892	down	0.0247894	chr19	69826
Gm5286	ENSMUSG00000090268	-1.55	-0.632267	down	0.0133779	chr3
Haus8	ENSMUSG00000035439	-1.54953	-0.631831	down	5.66318e-12	chr8
Rab27b	ENSMUSG00000024511	-1.54879	-0.631143	down	1.65811e-10	chr18
Fxyd5	ENSMUSG00000009687	-1.54792	-0.630327	down	1.23693e-09	chr7	18301
Cpa6	ENSMUSG00000042501	-1.54773	-0.63015	down	5.76204e-05	chr1
Wdr62	ENSMUSG00000037020	-1.54741	-0.629851	down	2.69828e-09	chr7
Fasn	ENSMUSG00000025153	-1.54634	-0.628861	down	0	chr11	14104
Rdh11	ENSMUSG00000066441	-1.545	-0.627608	down	0	chr12	17252
Slc38a4	ENSMUSG00000022464	-1.54499	-0.627595	down	0	chr15	69354
Mnx1	ENSMUSG00000001566	-1.54466	-0.627292	down	0.0193868	chr5	15285
Hmgn2	ENSMUSG00000003038	-1.54326	-0.625978	down	0	chr4
Cdc25b	ENSMUSG00000027330	-1.54283	-0.625576	down	0	chr2	12531
Cst13	ENSMUSG00000036924	-1.54037	-0.623279	down	0.0199675	chr2	69294
Col5a2	ENSMUSG00000026042	-1.5401	-0.623023	down	0	chr1	12832
Cep89	ENSMUSG00000023072	-1.53977	-0.622714	down	0	chr7	72140
Ppa1	ENSMUSG00000020089	-1.53968	-0.622634	down	0	chr10	67895
Plau	ENSMUSG00000021822	-1.53932	-0.622289	down	0	chr14	18792
Cetn2	ENSMUSG00000031347	-1.53742	-0.620514	down	0	chrX	26370
Zfp948	ENSMUSG00000067931	-1.5372	-0.620307	down	0	chr17	381066
Tmem179	ENSMUSG00000054013	-1.53612	-0.619289	down	0.0321092	chr12	104885
Lpar2	ENSMUSG00000031861	-1.53548	-0.618691	down	0	chr8	53978
Nudt14	ENSMUSG00000002804	-1.53501	-0.618251	down	0.00114949	chr12	66174
Lime1	ENSMUSG00000090077	-1.53459	-0.617856	down	0.0010137	chr2	72699
Fen1	ENSMUSG00000024742	-1.53415	-0.617443	down	0	chr19
Mutyh	ENSMUSG00000028687	-1.53414	-0.61743	down	4.75252e-07	chr4	70603
Topbp1	ENSMUSG00000032555	-1.5336	-0.616918	down	0	chr9	235559
Acaca	ENSMUSG00000020532	-1.53314	-0.616487	down	0	chr11	102641888
4930452B06Rik	ENSMUSG00000021747	-1.5316	-0.615039	down	0.0428977	chr14	74430
2700094K13Rik	ENSMUSG00000076437	-1.5313	-0.614758	down	0	chr2	72657
S100a4	ENSMUSG00000001020	-1.53097	-0.614442	down	0	chr3	20198
Igfbp7	ENSMUSG00000036256	-1.53072	-0.614207	down	0	chr5	29817
Aig1	ENSMUSG00000019806	-1.52901	-0.612597	down	8.2659e-08	chr10	66253
Prrg1	ENSMUSG00000047996	-1.52857	-0.612179	down	8.98791e-16	chrX
Haus6	ENSMUSG00000038047	-1.52811	-0.611745	down	0	chr4	230376
Cntln	ENSMUSG00000038070	-1.52794	-0.611584	down	0	chr4	338349
Atp10a	ENSMUSG00000025324	-1.52764	-0.611303	down	0	chr7	11982
Serpine1	ENSMUSG00000037411	-1.52556	-0.609335	down	0	chr5	18787
Mcm8	ENSMUSG00000027353	-1.52351	-0.607401	down	6.0857e-15	chr2	66634
2310014L17Rik	ENSMUSG00000033967	-1.52288	-0.606807	down	0.00349075	chr7	381845
Spryd7	ENSMUSG00000021930	-1.52285	-0.60677	down	0	chr14	66674
Orc6	ENSMUSG00000031697	-1.52044	-0.604487	down	0	chr8	56452
H2afz	ENSMUSG00000037894	-1.51983	-0.603912	down	0	chr3	51788
Magea8	ENSMUSG00000079350	-1.51975	-0.603838	down	0.00625356	chrX	17144
Enpp3	ENSMUSG00000019989	-1.51964	-0.60373	down	6.2928e-07	chr10	209558
Dek	ENSMUSG00000021377	-1.51943	-0.603529	down	0	chr13	110052
Peg12	ENSMUSG00000070526	-1.51889	-0.603022	down	4.78204e-14	chr7	27412
Colec12	ENSMUSG00000036103	-1.51849	-0.602637	down	0	chr18	140792
Gm10311	ENSMUSG00000071083	-1.5184	-0.602552	down	0.00500921	chr8
Tm4sf1	ENSMUSG00000027800	-1.51792	-0.602097	down	0	chr3	17112
Fhl1	ENSMUSG00000023092	-1.51768	-0.601872	down	1.20218e-14	chrX	14199
Pcdhgb2	ENSMUSG00000102748	-1.51759	-0.601782	down	3.28427e-09	chr18	93700
Gsr	ENSMUSG00000031584	-1.51592	-0.600194	down	0	chr8	14782
Scarb1	ENSMUSG00000037936	-1.51422	-0.598577	down	0	chr5	20778
Ttc30a1	ENSMUSG00000075271	-1.51207	-0.596527	down	0.0139547	chr2	78802
BC028528	ENSMUSG00000038543	-1.51193	-0.596394	down	9.94264e-06	chr3
Syt11	ENSMUSG00000068923	-1.51121	-0.595709	down	3.28861e-05	chr3
Ubash3b	ENSMUSG00000032020	-1.50871	-0.593312	down	0.00283492	chr9	72828
Mfap3l	ENSMUSG00000031647	-1.5086	-0.593212	down	0	chr8
Slc25a31	ENSMUSG00000069041	-1.50786	-0.592499	down	0.016092	chr3	73333
Gja1	ENSMUSG00000050953	-1.50782	-0.592466	down	0	chr10	14609
Samd10	ENSMUSG00000038605	-1.505	-0.589759	down	0.000487546	chr2	229011
Kir3dl2	ENSMUSG00000057439	-1.50485	-0.589619	down	0.0333406	chrX
H1fx	ENSMUSG00000044927	-1.50442	-0.58921	down	1.42441e-05	chr6	243529
Mis18a	ENSMUSG00000022978	-1.50437	-0.589161	down	1.54129e-09	chr16	66578
Gm15093	ENSMUSG00000094941	-1.50392	-0.588731	down	8.78154e-06	chrX
Prkar2b	ENSMUSG00000002997	-1.50248	-0.587349	down	0	chr12
Siah1b	ENSMUSG00000040749	-1.50242	-0.587288	down	6.27214e-07	chrX
Calm1	ENSMUSG00000001175	-1.50144	-0.586343	down	0	chr12	12313
Sulf1	ENSMUSG00000016918	-1.49995	-0.58491	down	0	chr1
Acat1	ENSMUSG00000032047	-1.49988	-0.584847	down	0	chr9	110446
Fads1	ENSMUSG00000010663	-1.49966	-0.584637	down	0	chr19	76267
Ccdc175	ENSMUSG00000021086	-1.49907	-0.584072	down	0.0345149	chr12	73936
Macc1	ENSMUSG00000041886	-1.499	-0.584004	down	0.0133505	chr12	238455
Parp14	ENSMUSG00000034422	-1.49846	-0.583479	down	0.00850744	chr16	547253
Fah	ENSMUSG00000030630	-1.49843	-0.583448	down	3.10683e-05	chr7	14085
Gm15114	ENSMUSG00000079395	-1.49795	-0.58299	down	0.0189086	chrX	100034729
Srd5a1	ENSMUSG00000021594	-1.49794	-0.582979	down	0.000882084	chr13	78925
Rhd	ENSMUSG00000028825	-1.4963	-0.581399	down	1.30615e-06	chr4	19746
Adam9	ENSMUSG00000031555	-1.49522	-0.580359	down	0	chr8
Suv39h1	ENSMUSG00000039231	-1.49445	-0.579612	down	0	chrX	20937
Anxa1	ENSMUSG00000024659	-1.4928	-0.578023	down	0	chr19	16952
Cab39l	ENSMUSG00000021981	-1.49242	-0.57765	down	0	chr14	69008
Ifit2	ENSMUSG00000045932	-1.49169	-0.576951	down	0	chr19	15958
Pcyt1b	ENSMUSG00000035246	-1.49167	-0.576925	down	1.78186e-15	chrX	236899
Ube2cbp	ENSMUSG00000032415	-1.49016	-0.575465	down	2.33346e-06	chr9	70348
Mmab	ENSMUSG00000029575	-1.48978	-0.575103	down	0	chr5	77697
Ropn1l	ENSMUSG00000022236	-1.48904	-0.574381	down	0.000784575	chr15	252967
Cav2	ENSMUSG00000000058	-1.48897	-0.574311	down	0	chr6	12390
Rgs16	ENSMUSG00000026475	-1.48866	-0.574017	down	5.76301e-07	chr1	19734
Pfkfb1	ENSMUSG00000025271	-1.48851	-0.573868	down	0.000586849	chrX	18639
Rfc5	ENSMUSG00000029363	-1.48533	-0.570786	down	0	chr5	72151
Sema5a	ENSMUSG00000022231	-1.48494	-0.570403	down	8.82648e-08	chr15	20356
Tagln3	ENSMUSG00000022658	-1.48483	-0.570296	down	0.0219046	chr16	56370
Slc2a5	ENSMUSG00000028976	-1.48475	-0.570216	down	1.54532e-13	chr4	56485
Gm14496	ENSMUSG00000098505	-1.48337	-0.568881	down	0.0380268	chr2	672125
Hmgb3	ENSMUSG00000015217	-1.4823	-0.567836	down	0	chrX
Smc6	ENSMUSG00000020608	-1.48187	-0.567419	down	0	chr12	67241
Luzp4	ENSMUSG00000079387	-1.48161	-0.567168	down	1.50581e-07	chrX	434865
Gm5900	ENSMUSG00000094685	-1.48119	-0.566759	down	0.0197308	chr7
Lancl3	ENSMUSG00000047344	-1.47906	-0.564684	down	1.96823e-06	chrX	236285
Il13ra1	ENSMUSG00000017057	-1.47843	-0.564061	down	0	chrX	16164
Nrp2	ENSMUSG00000025969	-1.47779	-0.56344	down	0	chr1	18187
Gpr155	ENSMUSG00000041762	-1.47732	-0.562984	down	3.10868e-08	chr2	68526
Zfand4	ENSMUSG00000042213	-1.47692	-0.56259	down	3.73848e-09	chr6	67492
Runx1t1	ENSMUSG00000006586	-1.47681	-0.562485	down	1.29704e-11	chr4	12395
Mgp	ENSMUSG00000030218	-1.47677	-0.562448	down	8.16647e-11	chr6	17313
Akr1c19	ENSMUSG00000071551	-1.47664	-0.562315	down	0.0280398	chr13	432720
Ankrd55	ENSMUSG00000049985	-1.47655	-0.562228	down	0.00115388	chr13	77318
Snrpa1	ENSMUSG00000030512	-1.47618	-0.561871	down	0	chr7	68981
Ptplad2	ENSMUSG00000028497	-1.47605	-0.561744	down	4.40943e-09	chr4	66775
Rfc4	ENSMUSG00000022881	-1.47599	-0.561682	down	8.98791e-16	chr16	106344
Lmo7	ENSMUSG00000033060	-1.47505	-0.560768	down	0	chr14	380928
Eno3	ENSMUSG00000060600	-1.47501	-0.560721	down	0	chr11
Smpd3	ENSMUSG00000031906	-1.47478	-0.560503	down	0	chr8	58994
Egln3	ENSMUSG00000035105	-1.47418	-0.559915	down	9.99021e-14	chr12	112407
Cdca7l	ENSMUSG00000021175	-1.47372	-0.559466	down	0	chr12	217946
C530008M17Rik	ENSMUSG00000036377	-1.4732	-0.558951	down	1.10977e-11	chr5
Dhx58	ENSMUSG00000017830	-1.47237	-0.558136	down	0.000991163	chr11	80861
Net1	ENSMUSG00000021215	-1.47215	-0.557926	down	0	chr13	56349
Ccdc176	ENSMUSG00000057265	-1.47171	-0.557496	down	0.00131574	chr12	72873
Slc43a3	ENSMUSG00000027074	-1.47126	-0.557051	down	3.88211e-07	chr2	58207
Ckap4	ENSMUSG00000046841	-1.4708	-0.556604	down	0	chr10	216197
Clmp	ENSMUSG00000032024	-1.47042	-0.556229	down	2.77277e-13	chr9	71566
Cep290	ENSMUSG00000019971	-1.46911	-0.55494	down	0	chr10	216274
Pms1	ENSMUSG00000026098	-1.46878	-0.554623	down	3.33661e-13	chr1	227099
Chaf1a	ENSMUSG00000002835	-1.46856	-0.554405	down	5.10824e-06	chr17	27221
Mum1l1	ENSMUSG00000042515	-1.4673	-0.553161	down	8.27016e-11	chrX
Fancm	ENSMUSG00000055884	-1.46691	-0.552776	down	0	chr12	104806
Nptxr	ENSMUSG00000022421	-1.46681	-0.552686	down	0	chr15	73340
Efcab11	ENSMUSG00000021176	-1.46669	-0.552559	down	0.036586	chr12	78767
Cutc	ENSMUSG00000025193	-1.4662	-0.552078	down	0.000237509	chr19	66388
Fam221a	ENSMUSG00000047115	-1.46568	-0.551574	down	0.0190198	chr6	231946
Myzap	ENSMUSG00000041361	-1.46558	-0.551471	down	0.000221705	chr9	102371
Idh2	ENSMUSG00000030541	-1.46431	-0.550219	down	0	chr7	269951
Flt1	ENSMUSG00000029648	-1.46414	-0.550052	down	3.29177e-07	chr5	14254
Ly75	ENSMUSG00000026980	-1.46374	-0.549662	down	0	chr2	17076
Slbp	ENSMUSG00000004642	-1.46362	-0.549537	down	0	chr5	20492
Acsl4	ENSMUSG00000031278	-1.46317	-0.549102	down	0	chrX
Cks1b	ENSMUSG00000028044	-1.46297	-0.548904	down	0	chr3
Ermp1	ENSMUSG00000046324	-1.46186	-0.54781	down	0	chr19	226090
Tubb2a	ENSMUSG00000058672	-1.46166	-0.547607	down	0	chr13	22151
Reep4	ENSMUSG00000033589	-1.46144	-0.54739	down	0	chr14	72549
Cep57l1	ENSMUSG00000019813	-1.46139	-0.547345	down	3.5976e-11	chr10	103268
Aacs	ENSMUSG00000029482	-1.4613	-0.547248	down	0	chr5	78894
Clcc1	ENSMUSG00000027884	-1.46071	-0.546672	down	0	chr3
Pole2	ENSMUSG00000020974	-1.45955	-0.545526	down	0	chr12	18974
Pdlim1	ENSMUSG00000055044	-1.4592	-0.545176	down	0	chr19	54132
Sgpp1	ENSMUSG00000021054	-1.45869	-0.544676	down	0	chr12	81535
Gamt	ENSMUSG00000020150	-1.45835	-0.544336	down	3.06692e-08	chr10	14431
Slc4a4	ENSMUSG00000060961	-1.4582	-0.544186	down	0	chr5	54403
Ufsp2	ENSMUSG00000031634	-1.45816	-0.544149	down	0	chr8	192169
Uaca	ENSMUSG00000034485	-1.45723	-0.543225	down	0	chr9	72565
Rras2	ENSMUSG00000055723	-1.45682	-0.542825	down	0	chr7	66922
Ccnf	ENSMUSG00000072082	-1.4567	-0.542702	down	4.13366e-09	chr17	12449
Thy1	ENSMUSG00000032011	-1.45665	-0.542654	down	0	chr9	21838
Cav1	ENSMUSG00000007655	-1.45583	-0.541844	down	0	chr6	12389
Tnc	ENSMUSG00000028364	-1.45582	-0.541834	down	0	chr4	21923
Pak1	ENSMUSG00000030774	-1.45528	-0.541297	down	0	chr7	18479
Car5b	ENSMUSG00000031373	-1.45515	-0.541172	down	0	chrX	56078
Figf	ENSMUSG00000031380	-1.45437	-0.54039	down	0	chrX	14205
Me3	ENSMUSG00000030621	-1.45373	-0.539762	down	0.00094695	chr7	109264
Rab32	ENSMUSG00000019832	-1.45249	-0.538532	down	0	chr10	67844
Ctse	ENSMUSG00000004552	-1.45224	-0.53828	down	0.0361626	chr1	13034
Gm3642	ENSMUSG00000096685	-1.45224	-0.53828	down	0.0361626	chr14
Hjurp	ENSMUSG00000044783	-1.45163	-0.537675	down	0	chr1
Spcs3	ENSMUSG00000054408	-1.4516	-0.53764	down	0	chr8	76687
Apln	ENSMUSG00000037010	-1.45146	-0.537506	down	0	chrX	30878
Rnf113a2	ENSMUSG00000098134	-1.45077	-0.536819	down	0.00218792	chr12	66381
2700029M09Rik	ENSMUSG00000038005	-1.45067	-0.536716	down	0	chr8
Ptn	ENSMUSG00000029838	-1.45018	-0.536229	down	0	chr6	19242
Gm9833	ENSMUSG00000049230	-1.44997	-0.536026	down	0	chr3
Fgf7	ENSMUSG00000027208	-1.44969	-0.535741	down	0	chr2	14178
Rpp25	ENSMUSG00000062309	-1.44901	-0.535063	down	0.0230626	chr9	102614
Col1a1	ENSMUSG00000001506	-1.44822	-0.53428	down	0	chr11	12842
1700025G04Rik	ENSMUSG00000032666	-1.44815	-0.534208	down	0	chr1	69399
Apbb1ip	ENSMUSG00000026786	-1.44727	-0.53333	down	0	chr2	54519
Dynlt1a	ENSMUSG00000092074	-1.44717	-0.533235	down	3.08216e-06	chr17	100310872
Ptgs1	ENSMUSG00000047250	-1.44669	-0.532758	down	0	chr2	19224
Fam122b	ENSMUSG00000036022	-1.4465	-0.532562	down	3.5536e-12	chrX	78755
Fuom	ENSMUSG00000025466	-1.44606	-0.532124	down	0.000392027	chr7	69064
Smc1a	ENSMUSG00000041133	-1.44598	-0.532049	down	0	chrX	24061
Vmn2r13	ENSMUSG00000091635	-1.44516	-0.531229	down	4.64829e-06	chr5	231589
Rfc2	ENSMUSG00000023104	-1.44499	-0.531058	down	0	chr5	19718
Dhrs13	ENSMUSG00000020834	-1.44384	-0.529906	down	2.50378e-11	chr11	70451
Ankrd1	ENSMUSG00000024803	-1.44341	-0.529483	down	0	chr19	107765
Cep192	ENSMUSG00000024542	-1.44299	-0.529065	down	0	chr18	70799
Adamts5	ENSMUSG00000022894	-1.44263	-0.528705	down	0	chr16	23794
4933408B17Rik	ENSMUSG00000049357	-1.44231	-0.528382	down	0.0349135	chr18	271508
Endod1	ENSMUSG00000037419	-1.44226	-0.528329	down	4.75272e-12	chr9	71946
C230052I12Rik	ENSMUSG00000030493	-1.44181	-0.527879	down	6.23593e-11	chr7	101831
0610010F05Rik	ENSMUSG00000042208	-1.44158	-0.527646	down	0	chr11	71675
Gja8	ENSMUSG00000049908	-1.44029	-0.526361	down	0.0203802	chr3	14616
Tex30	ENSMUSG00000026049	-1.44007	-0.526138	down	8.98791e-16	chr1	75623
Zdhhc2	ENSMUSG00000039470	-1.43982	-0.525888	down	0.000899984	chr8	70546
Rbbp8	ENSMUSG00000041238	-1.43969	-0.525755	down	0	chr18
Cbx5	ENSMUSG00000009575	-1.43883	-0.524899	down	0	chr15
Nup205	ENSMUSG00000038759	-1.4385	-0.524567	down	0	chr6	70699
Ndc1	ENSMUSG00000028614	-1.43738	-0.523438	down	0	chr4	72787
Adcy1	ENSMUSG00000020431	-1.43737	-0.523436	down	0	chr11	432530
Prdx1	ENSMUSG00000028691	-1.43694	-0.523005	down	0	chr4	18477
Slc46a3	ENSMUSG00000029650	-1.4367	-0.522756	down	0.0230641	chr5
Cyb5b	ENSMUSG00000031924	-1.43548	-0.52153	down	0	chr8
Tbc1d1	ENSMUSG00000029174	-1.43543	-0.52148	down	0	chr5
Fuca2	ENSMUSG00000019810	-1.43483	-0.520879	down	0	chr10
Col4a1	ENSMUSG00000031502	-1.43462	-0.520671	down	0	chr8	12826
Nedd4l	ENSMUSG00000024589	-1.43435	-0.520398	down	0	chr18	83814
Cse1l	ENSMUSG00000002718	-1.43388	-0.519928	down	0	chr2	110750
Nup37	ENSMUSG00000035351	-1.43383	-0.519878	down	0	chr10	102642944
Grb14	ENSMUSG00000026888	-1.43366	-0.519703	down	0	chr2	50915
Adk	ENSMUSG00000039197	-1.43302	-0.51906	down	0	chr14	11534
Blvrb	ENSMUSG00000040466	-1.43287	-0.518911	down	0	chr7	233016
Cenpj	ENSMUSG00000064128	-1.43209	-0.518119	down	2.07063e-10	chr14	219103
Aph1b	ENSMUSG00000032375	-1.43201	-0.518046	down	8.9043e-08	chr9	208117
Ncapd3	ENSMUSG00000035024	-1.43161	-0.517635	down	0	chr9	78658
Dzip3	ENSMUSG00000064061	-1.4313	-0.517324	down	0	chr16	224170
Pip5k1b	ENSMUSG00000024867	-1.42984	-0.515858	down	0.00541965	chr19	18719
Slfn3	ENSMUSG00000018986	-1.42856	-0.514562	down	0.0108845	chr11	20557
Actg1	ENSMUSG00000062825	-1.42807	-0.514062	down	0	chr11	11465
Gpd1l	ENSMUSG00000050627	-1.42654	-0.512525	down	0	chr9	333433
Etv1	ENSMUSG00000004151	-1.42614	-0.512119	down	4.85488e-05	chr12
Napepld	ENSMUSG00000044968	-1.42601	-0.511985	down	2.04251e-06	chr5
Phka2	ENSMUSG00000031295	-1.42552	-0.51149	down	0	chrX	110094
Pank1	ENSMUSG00000033610	-1.42425	-0.510205	down	3.78829e-14	chr19	75735
Gm3164	ENSMUSG00000091418	-1.42343	-0.509376	down	0.00908794	chr14	100504488
Pask	ENSMUSG00000026274	-1.42318	-0.509118	down	0	chr1	269224
Acly	ENSMUSG00000020917	-1.42225	-0.50817	down	0	chr11	104112
Casp12	ENSMUSG00000025887	-1.42202	-0.507942	down	0	chr9	12364
Etaa1	ENSMUSG00000016984	-1.42188	-0.507803	down	0	chr11	68145
Dusp14	ENSMUSG00000018648	-1.42158	-0.507493	down	1.46708e-10	chr11
Rab27a	ENSMUSG00000032202	-1.42109	-0.507002	down	0.000260412	chr9
9530003J23Rik	ENSMUSG00000020177	-1.42097	-0.506877	down	0.0100184	chr10	77397
Dact2	ENSMUSG00000048826	-1.42091	-0.506816	down	0.0439566	chr17	240025
Cacna1c	ENSMUSG00000051331	-1.42031	-0.506208	down	5.40924e-10	chr6	12288
Slc25a13	ENSMUSG00000015112	-1.42031	-0.506205	down	0	chr6	50799
Slc16a10	ENSMUSG00000019838	-1.42024	-0.506138	down	5.70214e-06	chr10	72472
Car13	ENSMUSG00000027555	-1.42008	-0.505971	down	0	chr3	71934
Scd1	ENSMUSG00000037071	-1.41969	-0.505578	down	0	chr19	20249
Cdc25a	ENSMUSG00000032477	-1.41922	-0.505098	down	9.83504e-14	chr9	12530
Acta1	ENSMUSG00000031972	-1.41893	-0.504799	down	7.56897e-06	chr8	11459
H2afx	ENSMUSG00000049932	-1.41886	-0.504727	down	0	chr9	15270
Snx7	ENSMUSG00000028007	-1.41772	-0.50357	down	0	chr3	76561
Atp1b3	ENSMUSG00000032412	-1.41735	-0.503197	down	0	chr9	11933
Anxa3	ENSMUSG00000029484	-1.41705	-0.502886	down	0	chr5	11745
Vgll3	ENSMUSG00000091243	-1.41702	-0.502864	down	0	chr16	73569
Proser3	ENSMUSG00000036864	-1.41584	-0.501661	down	8.32831e-08	chr7	333193
Nlrc3	ENSMUSG00000049871	-1.41578	-0.501595	down	6.79531e-05	chr16	268857
Ppap2a	ENSMUSG00000021759	-1.41558	-0.501392	down	0	chr13	19012
Lancl2	ENSMUSG00000062190	-1.4135	-0.499269	down	0	chr6	71835
Pde4b	ENSMUSG00000028525	-1.41349	-0.499267	down	0	chr4	18578
Vcl	ENSMUSG00000021823	-1.41334	-0.499106	down	0	chr14	22330
C1rb	ENSMUSG00000098470	-1.41319	-0.498956	down	0.0479212	chr6	667277
Amot	ENSMUSG00000041688	-1.4131	-0.498865	down	0	chrX	27494
Col8a1	ENSMUSG00000068196	-1.4127	-0.498455	down	0	chr16	12837
Tubd1	ENSMUSG00000020513	-1.41264	-0.498391	down	0.000384289	chr11
Snx25	ENSMUSG00000038291	-1.41154	-0.497269	down	0	chr8
Zcwpw1	ENSMUSG00000037108	-1.41023	-0.495932	down	0.000215839	chr5	381678
Slc6a6	ENSMUSG00000030096	-1.40975	-0.495441	down	0	chr6	21366
Mlkl	ENSMUSG00000012519	-1.40968	-0.495368	down	0	chr8	74568
Cers4	ENSMUSG00000008206	-1.40954	-0.49522	down	0	chr8
Cdt1	ENSMUSG00000006585	-1.40934	-0.495018	down	1.50494e-13	chr8	67177
Hmgb1	ENSMUSG00000066551	-1.40929	-0.494973	down	0	chr5
Ifi204	ENSMUSG00000073489	-1.40909	-0.49476	down	0	chr1	15951
Elovl4	ENSMUSG00000032262	-1.40866	-0.494328	down	2.333e-07	chr9	83603
Abracl	ENSMUSG00000078453	-1.40817	-0.493818	down	0	chr10
Prkar2a	ENSMUSG00000032601	-1.40759	-0.493231	down	0	chr9	19087
Kctd7	ENSMUSG00000034110	-1.40751	-0.493145	down	0.000867992	chr5	212919
Gins2	ENSMUSG00000031821	-1.40712	-0.492741	down	3.08597e-12	chr8	272551
H2-K1	ENSMUSG00000061232	-1.40709	-0.492712	down	0	chr17	14972
Rnaseh2b	ENSMUSG00000021932	-1.40671	-0.492329	down	3.84869e-09	chr14	67153
Lox	ENSMUSG00000024529	-1.40643	-0.492043	down	0	chr18
Galc	ENSMUSG00000021003	-1.40636	-0.491964	down	0	chr12	14420
Six1	ENSMUSG00000051367	-1.40626	-0.491864	down	0	chr12	20471
Tmem194	ENSMUSG00000040195	-1.40577	-0.491363	down	0	chr10	210035
Pdss1	ENSMUSG00000026784	-1.4056	-0.491187	down	1.37579e-06	chr2	56075
Sec16b	ENSMUSG00000026589	-1.40508	-0.49065	down	0	chr1
Gmds	ENSMUSG00000038372	-1.40481	-0.490371	down	0	chr13	218138
Cfap69	ENSMUSG00000040473	-1.40423	-0.48978	down	8.98791e-16	chr5	207686
Cit	ENSMUSG00000029516	-1.40423	-0.48978	down	8.98791e-16	chr5	12704
Ngly1	ENSMUSG00000021785	-1.40387	-0.489407	down	2.5733e-12	chr14	59007
Glrx	ENSMUSG00000021591	-1.40383	-0.489367	down	1.67587e-08	chr13	93692
Srebf2	ENSMUSG00000022463	-1.40266	-0.488161	down	0	chr15	20788
Morn5	ENSMUSG00000026894	-1.40237	-0.487869	down	0.0230626	chr2	75495
Cep135	ENSMUSG00000036403	-1.4017	-0.487183	down	0	chr5
C2cd2	ENSMUSG00000045975	-1.40146	-0.486933	down	9.46466e-13	chr16	207781
Pdk3	ENSMUSG00000035232	-1.40101	-0.486467	down	0	chrX	236900
Ror1	ENSMUSG00000035305	-1.40089	-0.486343	down	0	chr4	26563
Umps	ENSMUSG00000022814	-1.40081	-0.486264	down	0	chr16	22247
Slc25a10	ENSMUSG00000025792	-1.40051	-0.485951	down	3.87118e-11	chr11	27376
Col18a1	ENSMUSG00000001435	-1.40046	-0.485902	down	5.09922e-09	chr10	12822
Bicc1	ENSMUSG00000014329	-1.40037	-0.485806	down	0	chr10	83675
Gcat	ENSMUSG00000006378	-1.40016	-0.485593	down	1.96349e-11	chr15
Vim	ENSMUSG00000026728	-1.39914	-0.484541	down	0	chr2	22352
Ngf	ENSMUSG00000027859	-1.39846	-0.483837	down	3.78829e-14	chr3	18049
Hpcal1	ENSMUSG00000071379	-1.398	-0.483364	down	0	chr12	53602
Cyb5a	ENSMUSG00000024646	-1.39714	-0.482475	down	0	chr18	109672
Atp2b3	ENSMUSG00000031376	-1.39709	-0.482428	down	0.018609	chrX	320707
Fetub	ENSMUSG00000022871	-1.39684	-0.482171	down	2.36095e-11	chr16	59083
Kpna3	ENSMUSG00000021929	-1.39649	-0.481802	down	0	chr14	16648
Tfdp1	ENSMUSG00000038482	-1.39618	-0.481485	down	0	chr8	21781
Myh14	ENSMUSG00000030739	-1.39612	-0.481424	down	3.31646e-05	chr7	71960
Kctd9	ENSMUSG00000034327	-1.39589	-0.481183	down	0	chr14	105440
Fam57a	ENSMUSG00000069808	-1.39554	-0.480819	down	1.62411e-14	chr11	116972
Tmem119	ENSMUSG00000054675	-1.39525	-0.480526	down	1.7601e-12	chr5	231633
Ccdc14	ENSMUSG00000022833	-1.39513	-0.480402	down	6.6345e-08	chr16	239839
Mettl18	ENSMUSG00000041396	-1.39428	-0.47952	down	0.000100584	chr1
Ipp	ENSMUSG00000028696	-1.39411	-0.479345	down	0	chr4	16351
Rnf168	ENSMUSG00000014074	-1.39366	-0.47888	down	0	chr16	70238
Ehd4	ENSMUSG00000027293	-1.39192	-0.477075	down	0	chr2	98878
Lnp	ENSMUSG00000009207	-1.39103	-0.476152	down	0	chr2	69605
Fblim1	ENSMUSG00000006219	-1.39019	-0.475286	down	3.99053e-05	chr4
Zfp9	ENSMUSG00000072623	-1.38989	-0.474968	down	9.26591e-14	chr6	22750
Tarsl2	ENSMUSG00000030515	-1.38941	-0.474467	down	9.08547e-12	chr7	272396
Actb	ENSMUSG00000029580	-1.38882	-0.473858	down	0	chr5	11461
Spry1	ENSMUSG00000037211	-1.38841	-0.473434	down	2.94463e-12	chr3
Klhl23	ENSMUSG00000042155	-1.38834	-0.473356	down	2.20185e-11	chr2	277396
Dclre1b	ENSMUSG00000027845	-1.38826	-0.473282	down	9.04316e-09	chr3	140917
Ccbl2	ENSMUSG00000040213	-1.38825	-0.473263	down	4.86094e-08	chr3	229905
Dsn1	ENSMUSG00000027635	-1.38813	-0.47314	down	0	chr2	66934
Ppm1h	ENSMUSG00000034613	-1.38803	-0.473042	down	0.0401741	chr10	319468
Prex2	ENSMUSG00000048960	-1.38785	-0.472857	down	1.70541e-14	chr1	109294
Pola2	ENSMUSG00000024833	-1.38772	-0.472719	down	0	chr19	18969
Wrn	ENSMUSG00000031583	-1.38756	-0.472552	down	0	chr8
Zc4h2	ENSMUSG00000035062	-1.38727	-0.472247	down	2.51992e-05	chrX	245522
Nlrp4f	ENSMUSG00000032999	-1.38711	-0.472086	down	0	chr13	97895
Col4a2	ENSMUSG00000031503	-1.38648	-0.471424	down	0	chr8	12827
Styk1	ENSMUSG00000032899	-1.38642	-0.471368	down	2.14733e-08	chr6	243659
Anxa4	ENSMUSG00000029994	-1.38608	-0.47101	down	0	chr6	11746
Ercc6l2	ENSMUSG00000021470	-1.38571	-0.470627	down	3.24322e-06	chr13
Echdc1	ENSMUSG00000019883	-1.38522	-0.470113	down	6.0857e-15	chr10	52665
Prg4	ENSMUSG00000006014	-1.38502	-0.469905	down	0.042455	chr1	96875
Ugp2	ENSMUSG00000001891	-1.38471	-0.469583	down	0	chr11	216558
Gjb3	ENSMUSG00000042367	-1.38439	-0.469246	down	0	chr4
Fam110b	ENSMUSG00000049119	-1.38364	-0.46847	down	2.81644e-05	chr4
Mtmr4	ENSMUSG00000018401	-1.38362	-0.468449	down	0	chr11	170749
Zranb3	ENSMUSG00000036086	-1.3835	-0.46832	down	7.05458e-07	chr1	226409
Nsg1	ENSMUSG00000029126	-1.38322	-0.468027	down	2.95461e-09	chr5	18196
Parva	ENSMUSG00000030770	-1.38319	-0.467999	down	0	chr7	57342
Asph	ENSMUSG00000028207	-1.38253	-0.467316	down	0	chr4	65973
F3	ENSMUSG00000028128	-1.38225	-0.467022	down	0	chr3	14066
Gemin6	ENSMUSG00000055760	-1.38225	-0.46702	down	8.61407e-08	chr17
E2f1	ENSMUSG00000027490	-1.38192	-0.466679	down	0	chr2	13555
Pold3	ENSMUSG00000030726	-1.38177	-0.466519	down	7.32248e-14	chr7	67967
Pagr1b	ENSMUSG00000092534	-1.38151	-0.466241	down	0.00795716	chr7
Mylk	ENSMUSG00000022836	-1.38149	-0.46622	down	0.00721679	chr16	107589
Lsm6	ENSMUSG00000031683	-1.38136	-0.466086	down	0	chr8
Zgrf1	ENSMUSG00000051278	-1.38099	-0.465702	down	6.09821e-06	chr3	71643
Rfc3	ENSMUSG00000033970	-1.38059	-0.465283	down	6.29207e-11	chr5	69263
0610007P14Rik	ENSMUSG00000021252	-1.37996	-0.464623	down	0	chr12	58520
Wdr54	ENSMUSG00000030032	-1.37966	-0.464314	down	0	chr6	75659
Aif1l	ENSMUSG00000001864	-1.37964	-0.464293	down	0	chr2	108897
Cltb	ENSMUSG00000047547	-1.37928	-0.463918	down	0	chr13	74325
Mtrf1	ENSMUSG00000022022	-1.37844	-0.463038	down	6.26298e-05	chr14	211253
Nova1	ENSMUSG00000021047	-1.37813	-0.46271	down	5.70459e-10	chr12	664883
Uevld	ENSMUSG00000043262	-1.37808	-0.462655	down	0	chr7	54122
Abi3	ENSMUSG00000018381	-1.37806	-0.462642	down	0.018456	chr11	66610
Cald1	ENSMUSG00000029761	-1.37794	-0.462511	down	0	chr6	109624
Eri1	ENSMUSG00000031527	-1.37736	-0.461905	down	0	chr8	67276
Samhd1	ENSMUSG00000027639	-1.37717	-0.461706	down	0	chr2	56045
Lyar	ENSMUSG00000067367	-1.37661	-0.46112	down	0	chr5
Col11a1	ENSMUSG00000027966	-1.37643	-0.460926	down	0	chr3	12814
Tubg1	ENSMUSG00000035198	-1.3763	-0.460794	down	0	chr11	103733
Morc4	ENSMUSG00000031434	-1.37622	-0.460707	down	0	chrX
Phf7	ENSMUSG00000021902	-1.37605	-0.460532	down	2.0825e-06	chr14	71838
6430548M08Rik	ENSMUSG00000031824	-1.37604	-0.460519	down	3.65697e-11	chr8	234797
Prrx1	ENSMUSG00000026586	-1.37594	-0.460418	down	0	chr1	18933
Ccdc15	ENSMUSG00000034303	-1.37546	-0.459911	down	0.000459824	chr9	245902
Pold2	ENSMUSG00000020471	-1.37527	-0.459718	down	0	chr11	18972
Lepr	ENSMUSG00000057722	-1.37409	-0.458475	down	0.0038164	chr4	16847
Mpp6	ENSMUSG00000038388	-1.37314	-0.457478	down	0	chr6	56524
Gm11627	ENSMUSG00000078640	-1.37292	-0.457249	down	0.0436327	chr11
Tmem158	ENSMUSG00000054871	-1.37224	-0.456534	down	1.79209e-05	chr9	72309
Ppp2r2b	ENSMUSG00000024500	-1.37222	-0.456507	down	0	chr18	72930
Abcg2	ENSMUSG00000029802	-1.37209	-0.456378	down	0	chr6
Ly6c1	ENSMUSG00000079018	-1.37201	-0.456294	down	4.58249e-11	chr15	17067
Ptx3	ENSMUSG00000027832	-1.37173	-0.455997	down	0	chr3	19288
Pdp2	ENSMUSG00000048371	-1.37158	-0.455841	down	4.04752e-12	chr8	382051
Arl4d	ENSMUSG00000034936	-1.37067	-0.454883	down	0	chr11	80981
Fam107b	ENSMUSG00000026655	-1.3701	-0.454282	down	0	chr2	66540
Arnt2	ENSMUSG00000015709	-1.36995	-0.454126	down	1.21233e-06	chr7	11864
Alms1	ENSMUSG00000063810	-1.36966	-0.453815	down	0	chr6	236266
Lrrc8d	ENSMUSG00000046079	-1.36963	-0.453791	down	0	chr5
Kat2b	ENSMUSG00000000708	-1.36957	-0.453723	down	0	chr17	18519
Masp1	ENSMUSG00000022887	-1.36834	-0.452423	down	0	chr16	17174
Wdr31	ENSMUSG00000028391	-1.36833	-0.452417	down	0.0363439	chr4	71354
Dpysl2	ENSMUSG00000022048	-1.36824	-0.452319	down	0	chr14	12934
Fkbp3	ENSMUSG00000020949	-1.36783	-0.451887	down	0	chr12	30795
Gm20498	ENSMUSG00000021139	-1.36746	-0.451494	down	1.88228e-06	chr12
Gstm5	ENSMUSG00000004032	-1.36654	-0.450531	down	0	chr3	14866
Prl2c1	ENSMUSG00000062551	-1.36644	-0.450423	down	0.048317	chr13	666317
Cers6	ENSMUSG00000027035	-1.36635	-0.450327	down	0	chr2	241447
Ywhah	ENSMUSG00000018965	-1.36617	-0.450137	down	0	chr5	22629
Smad9	ENSMUSG00000027796	-1.36611	-0.450077	down	1.06104e-10	chr3	55994
Whsc1	ENSMUSG00000057406	-1.36606	-0.450024	down	0	chr5	107823
Tmem8	ENSMUSG00000024180	-1.36566	-0.449598	down	3.07221e-05	chr17	60455
Greb1l	ENSMUSG00000042942	-1.36553	-0.449461	down	1.43918e-05	chr18	381157
Anp32e	ENSMUSG00000015749	-1.36543	-0.449357	down	0	chr3	66471
Cklf	ENSMUSG00000054400	-1.36469	-0.448576	down	0.000466646	chr8	75458
Mettl23	ENSMUSG00000090266	-1.36351	-0.447327	down	0	chr11	74319
Ptplb	ENSMUSG00000035376	-1.3632	-0.446993	down	7.96336e-13	chr16	70757
Prdx4	ENSMUSG00000025289	-1.36289	-0.446671	down	0	chrX	53381
Ap4s1	ENSMUSG00000020955	-1.36223	-0.445969	down	6.98057e-05	chr12	11782
Anapc15	ENSMUSG00000030649	-1.3621	-0.445828	down	6.02033e-07	chr7	75430
B4galt5	ENSMUSG00000017929	-1.36129	-0.444971	down	0	chr2	56336
Stard13	ENSMUSG00000016128	-1.36112	-0.444793	down	0	chr5	243362
Pltp	ENSMUSG00000017754	-1.3606	-0.444245	down	1.17065e-08	chr2	18830
Ppih	ENSMUSG00000060288	-1.36038	-0.444012	down	4.13274e-07	chr4
6430531B16Rik	ENSMUSG00000073795	-1.36007	-0.443676	down	0.00971054	chr7	381933
Chadl	ENSMUSG00000063765	-1.35972	-0.443309	down	0.0002006	chr15	214685
Idh1	ENSMUSG00000025950	-1.35972	-0.443305	down	0	chr1
P4ha1	ENSMUSG00000019916	-1.35962	-0.443203	down	0	chr10	18451
Rbfa	ENSMUSG00000024570	-1.35895	-0.442491	down	1.10898e-10	chr18	68731
Tpgs2	ENSMUSG00000024269	-1.35892	-0.442462	down	6.05708e-09	chr18	66648
Tuba1a	ENSMUSG00000072235	-1.3589	-0.442443	down	0	chr15	22142
Stk17b	ENSMUSG00000026094	-1.35887	-0.442405	down	2.7438e-05	chr1	98267
Phf6	ENSMUSG00000025626	-1.35882	-0.442352	down	0	chrX	70998
Gjb4	ENSMUSG00000046623	-1.35848	-0.441988	down	0	chr4	14621
Gm7964	ENSMUSG00000063902	-1.35828	-0.441786	down	6.41147e-09	chr7
Tmem123	ENSMUSG00000050912	-1.35802	-0.441504	down	0	chr9	71929
2015-09-11	ENSMUSG00000058013	-1.35801	-0.441494	down	0	chr5	52398
Mcph1	ENSMUSG00000039842	-1.35717	-0.440599	down	1.2166e-13	chr8	244329
Tlcd2	ENSMUSG00000038217	-1.35688	-0.440295	down	0.0221084	chr11	380712
Dnajc9	ENSMUSG00000021811	-1.35688	-0.44029	down	0	chr14	108671
P2rx6	ENSMUSG00000022758	-1.35646	-0.439844	down	0.039721	chr16	18440
Gimap6	ENSMUSG00000047867	-1.35613	-0.439499	down	0.00297935	chr6	231931
Rtn3	ENSMUSG00000024758	-1.35612	-0.439481	down	0	chr19	20168
Pld1	ENSMUSG00000027695	-1.35608	-0.43944	down	4.19674e-07	chr3	18805
Fam21	ENSMUSG00000024104	-1.35597	-0.439324	down	0	chr6	28006
Hsd17b12	ENSMUSG00000027195	-1.35596	-0.439319	down	0	chr2	56348
Atp1a1	ENSMUSG00000033161	-1.35534	-0.438655	down	0	chr3	11928
BC055324	ENSMUSG00000041406	-1.35528	-0.438591	down	4.52691e-10	chr1	381306
Vrk2	ENSMUSG00000064090	-1.35521	-0.438519	down	1.54811e-08	chr11
Syne2	ENSMUSG00000063450	-1.35514	-0.438447	down	0	chr12	319565
Hmgn3	ENSMUSG00000066456	-1.35476	-0.43804	down	0	chr9	94353
Mnda	ENSMUSG00000026536	-1.35467	-0.437943	down	5.98753e-05	chr1	381308
Sgcd	ENSMUSG00000020354	-1.35427	-0.437516	down	1.77831e-06	chr11	24052
Xrcc2	ENSMUSG00000028933	-1.35398	-0.43721	down	2.36601e-05	chr5	57434
Ccdc80	ENSMUSG00000022665	-1.3537	-0.436914	down	0	chr16
Rbm43	ENSMUSG00000036249	-1.3529	-0.436056	down	4.90725e-07	chr2
Ankrd28	ENSMUSG00000014496	-1.35274	-0.435881	down	0	chr14	105522
Prkcdbp	ENSMUSG00000037060	-1.35238	-0.4355	down	0	chr7	109042
Ldha	ENSMUSG00000063229	-1.35197	-0.435059	down	0	chr7	16828
Chpt1	ENSMUSG00000060002	-1.35181	-0.434894	down	0	chr10	212862
Nampt	ENSMUSG00000020572	-1.3513	-0.434352	down	0	chr12	59027
Pkig	ENSMUSG00000035268	-1.35109	-0.434124	down	9.51137e-11	chr2
Arxes1	ENSMUSG00000048355	-1.35041	-0.433393	down	1.63016e-05	chrX	76219
Rcn2	ENSMUSG00000032320	-1.35022	-0.433191	down	0	chr9	26611
Rps6ka5	ENSMUSG00000021180	-1.35011	-0.433072	down	2.74535e-07	chr12	73086
Lef1	ENSMUSG00000027985	-1.34968	-0.43262	down	0.00182567	chr3	16842
Ttll7	ENSMUSG00000036745	-1.34941	-0.432329	down	1.16444e-11	chr3	70892
Sdpr	ENSMUSG00000045954	-1.34846	-0.431313	down	0	chr1	20324
Sclt1	ENSMUSG00000059834	-1.34822	-0.431058	down	4.13076e-08	chr3	67161
Casp8ap2	ENSMUSG00000028282	-1.34693	-0.429675	down	0	chr4
Cacybp	ENSMUSG00000014226	-1.34638	-0.429085	down	0	chr1	12301
Ccdc82	ENSMUSG00000079084	-1.34625	-0.42895	down	2.20441e-11	chr9	66396
2700049A03Rik	ENSMUSG00000034601	-1.34622	-0.428913	down	4.42975e-13	chr12	76967
Casp3	ENSMUSG00000031628	-1.3462	-0.428893	down	0	chr8	12367
Tubb4b	ENSMUSG00000036752	-1.34615	-0.428841	down	0	chr2	227613
Met	ENSMUSG00000009376	-1.34573	-0.428392	down	0	chr6	17295
Galnt1	ENSMUSG00000000420	-1.34556	-0.428204	down	0	chr18
Pccb	ENSMUSG00000032527	-1.34534	-0.427966	down	8.98791e-16	chr9	66904
P4ha3	ENSMUSG00000051048	-1.34512	-0.427733	down	3.50803e-11	chr7	320452
Cyp39a1	ENSMUSG00000023963	-1.34508	-0.427693	down	0.00034512	chr17	56050
Ube2s	ENSMUSG00000060860	-1.34504	-0.427652	down	0	chr7	77891
Galnt4	ENSMUSG00000090035	-1.34485	-0.427444	down	1.66815e-12	chr10	14426
Pxdc1	ENSMUSG00000021411	-1.34401	-0.426544	down	2.11307e-05	chr13	66895
Kifc5b	ENSMUSG00000024301	-1.34401	-0.426539	down	2.05058e-12	chr17	16580
Ube2l6	ENSMUSG00000027078	-1.34344	-0.425932	down	0.000524296	chr2	56791
Mis12	ENSMUSG00000040599	-1.34341	-0.425899	down	0	chr11	67139
Apcdd1	ENSMUSG00000071847	-1.34337	-0.425853	down	0	chr18	494504
Actr3b	ENSMUSG00000056367	-1.34326	-0.425739	down	0.0218241	chr5	242894
Pkm	ENSMUSG00000032294	-1.3431	-0.425564	down	0	chr9	18746
Rnf157	ENSMUSG00000052949	-1.34298	-0.425441	down	0	chr11	217340
Lipt1	ENSMUSG00000037216	-1.34295	-0.425403	down	4.58229e-07	chr1	623661
Gm28308	ENSMUSG00000101298	-1.34256	-0.424986	down	0.00452943	chr6
Lyplal1	ENSMUSG00000039246	-1.34224	-0.424638	down	1.96145e-09	chr1	226791
Terf1	ENSMUSG00000025925	-1.34214	-0.424537	down	2.82733e-13	chr1	21749
Wbscr17	ENSMUSG00000034040	-1.34175	-0.42412	down	2.2898e-09	chr5	212996
Gtf2e2	ENSMUSG00000031585	-1.34158	-0.423934	down	0	chr8
Rnf144a	ENSMUSG00000020642	-1.34149	-0.423832	down	0.0195384	chr12
Sephs2	ENSMUSG00000049091	-1.34135	-0.423691	down	0	chr7	20768
Mdm1	ENSMUSG00000020212	-1.34133	-0.423663	down	6.86732e-08	chr10	17245
Peg3	ENSMUSG00000002265	-1.34125	-0.423579	down	1.90596e-05	chr7	18616
Dtwd2	ENSMUSG00000024505	-1.34089	-0.423186	down	4.3304e-05	chr18	68857
Tuba1b	ENSMUSG00000023004	-1.34087	-0.423172	down	0	chr15	22143
Fam131b	ENSMUSG00000029861	-1.34055	-0.422821	down	0	chr6	76156
Thbs2	ENSMUSG00000023885	-1.33965	-0.421856	down	0.000784267	chr17	21826
Hn1	ENSMUSG00000020737	-1.33952	-0.421715	down	0	chr11	15374
Rnf26	ENSMUSG00000053128	-1.33946	-0.421656	down	0	chr9	213211
Nbn	ENSMUSG00000028224	-1.33937	-0.421551	down	1.17669e-13	chr4	27354
Commd10	ENSMUSG00000042705	-1.33931	-0.421493	down	0	chr18	69456
Copz2	ENSMUSG00000018672	-1.3389	-0.421049	down	0	chr11	56358
Pls3	ENSMUSG00000016382	-1.3376	-0.41965	down	0	chrX	102866
Rad50	ENSMUSG00000020380	-1.33759	-0.419633	down	0	chr11	19360
Il17rc	ENSMUSG00000030281	-1.33732	-0.41935	down	0	chr6	171095
Pde4d	ENSMUSG00000021699	-1.33684	-0.41883	down	3.1279e-11	chr13	238871
Actn1	ENSMUSG00000015143	-1.33669	-0.418661	down	0	chr12	109711
Steap2	ENSMUSG00000015653	-1.33626	-0.418201	down	0	chr5	74051
Sema3a	ENSMUSG00000028883	-1.33552	-0.417402	down	0	chr5	20346
Larp7	ENSMUSG00000027968	-1.33457	-0.416378	down	0	chr3	28036
Pdzd11	ENSMUSG00000015668	-1.33412	-0.415887	down	0	chrX
Pex7	ENSMUSG00000020003	-1.33411	-0.415874	down	9.43653e-07	chr10	18634
Wsb2	ENSMUSG00000029364	-1.33375	-0.41549	down	0	chr5	59043
Mfge8	ENSMUSG00000030605	-1.33364	-0.415365	down	0	chr7	17304
Serinc5	ENSMUSG00000021703	-1.33357	-0.415294	down	3.51504e-15	chr13	218442
Pkmyt1	ENSMUSG00000023908	-1.33296	-0.414634	down	0.0235555	chr17	268930
Pawr	ENSMUSG00000035873	-1.33269	-0.414344	down	0	chr10	114774
Pxylp1	ENSMUSG00000043587	-1.33264	-0.414288	down	5.71701e-05	chr9
Gstm2	ENSMUSG00000040562	-1.33237	-0.413993	down	0	chr3	14863
Tpi1	ENSMUSG00000023456	-1.33198	-0.413574	down	0	chr6	21991
Alg13	ENSMUSG00000041718	-1.33181	-0.413386	down	7.8721e-09	chrX	67574
Golt1b	ENSMUSG00000030245	-1.33164	-0.413209	down	0	chr6	66964
Fut10	ENSMUSG00000046152	-1.33134	-0.41288	down	1.42835e-06	chr8	171167
Creb3l2	ENSMUSG00000038648	-1.3313	-0.412839	down	0	chr6	208647
Ppia	ENSMUSG00000071866	-1.33111	-0.412628	down	0	chr11
Nup35	ENSMUSG00000026999	-1.3309	-0.412399	down	4.84605e-11	chr2	69482
Atp2b4	ENSMUSG00000026463	-1.33068	-0.412161	down	0.0154305	chr1	381290
Lyrm4	ENSMUSG00000046573	-1.33047	-0.41194	down	1.19849e-11	chr13	380840
Mrpl42	ENSMUSG00000062981	-1.32991	-0.411332	down	0	chr10	67270
Lsm5	ENSMUSG00000091625	-1.3298	-0.411213	down	0	chr6
Ogn	ENSMUSG00000021390	-1.32958	-0.410969	down	0	chr13	18295
B230118H07Rik	ENSMUSG00000027165	-1.32955	-0.410938	down	2.60787e-07	chr2	68170
S100a11	ENSMUSG00000027907	-1.32941	-0.410785	down	0	chr3
Gxylt2	ENSMUSG00000030074	-1.32931	-0.410679	down	0	chr6	232313
Rangrf	ENSMUSG00000032892	-1.32909	-0.410434	down	0.0102211	chr11	57785
Naa10	ENSMUSG00000031388	-1.32908	-0.410425	down	0	chrX	56292
Zfp764	ENSMUSG00000045757	-1.3283	-0.409576	down	0.00578658	chr7	233893
Tet1	ENSMUSG00000047146	-1.328	-0.409252	down	0.00356916	chr10	52463
Cyr61	ENSMUSG00000028195	-1.32784	-0.409085	down	0	chr3	16007
Plac8	ENSMUSG00000029322	-1.3274	-0.408601	down	0.0362885	chr5	231507
Cep83	ENSMUSG00000020024	-1.32732	-0.408516	down	0	chr10	77048
Cd44	ENSMUSG00000005087	-1.32716	-0.408338	down	0	chr2	12505
Nde1	ENSMUSG00000022678	-1.32713	-0.40831	down	0	chr16	67203
Kcnk2	ENSMUSG00000037624	-1.32695	-0.408112	down	1.62936e-08	chr1	16526
Sacs	ENSMUSG00000048279	-1.32686	-0.408018	down	0	chr14	50720
Arl6ip5	ENSMUSG00000035199	-1.32661	-0.407742	down	0	chr6	65106
Slc9a3r1	ENSMUSG00000020733	-1.32652	-0.407644	down	0	chr11	26941
Gcsh	ENSMUSG00000034424	-1.3257	-0.406756	down	0	chr8
Clcn5	ENSMUSG00000004317	-1.32553	-0.40657	down	0	chrX	12728
Cnn3	ENSMUSG00000053931	-1.32548	-0.406518	down	0	chr3	71994
Tmx1	ENSMUSG00000021072	-1.32539	-0.406417	down	0	chr12	72736
Zfp940	ENSMUSG00000050855	-1.32525	-0.406262	down	0.000576678	chr7	233057
Lpcat1	ENSMUSG00000021608	-1.32513	-0.406136	down	0	chr13
Usp46	ENSMUSG00000054814	-1.32512	-0.406124	down	0	chr5	69727
Dars2	ENSMUSG00000026709	-1.32511	-0.406116	down	1.78186e-15	chr1	226539
Mt2	ENSMUSG00000031762	-1.32501	-0.406003	down	0	chr8	17750
Gria1	ENSMUSG00000020524	-1.32419	-0.405108	down	5.99527e-06	chr11	14799
Skida1	ENSMUSG00000054074	-1.32406	-0.404968	down	0.0255542	chr2	72668
9430038I01Rik	ENSMUSG00000040139	-1.3238	-0.40469	down	0.0139563	chr7	77252
Tspan4	ENSMUSG00000025511	-1.32292	-0.403724	down	0	chr7
Tpst1	ENSMUSG00000034118	-1.32274	-0.403531	down	0	chr5
Lrrc8c	ENSMUSG00000054720	-1.32272	-0.403512	down	0	chr5	100604
Coro1c	ENSMUSG00000004530	-1.32224	-0.402982	down	0	chr5	23790
Dact1	ENSMUSG00000044548	-1.32195	-0.402669	down	0.0446937	chr12	59036
Anks1b	ENSMUSG00000058589	-1.32159	-0.402277	down	6.28601e-05	chr10	77531
Igf2bp3	ENSMUSG00000029814	-1.3215	-0.402176	down	0	chr6	140488
Nr2f1	ENSMUSG00000069171	-1.32021	-0.400767	down	3.82381e-09	chr13	13865
Entpd5	ENSMUSG00000021236	-1.32	-0.400535	down	8.98791e-16	chr12
Piga	ENSMUSG00000031381	-1.31985	-0.400377	down	9.71412e-12	chrX
Lpar6	ENSMUSG00000033446	-1.31951	-0.400005	down	2.06371e-07	chr14	67168
Ptgr1	ENSMUSG00000028378	-1.31939	-0.399871	down	4.11304e-13	chr4	67103
Mapre2	ENSMUSG00000024277	-1.31884	-0.399269	down	2.95232e-13	chr18	212307
Mtmr10	ENSMUSG00000030522	-1.31876	-0.39918	down	0	chr7	233315
Dgka	ENSMUSG00000025357	-1.31873	-0.399145	down	0.00108813	chr10	13139
Haus3	ENSMUSG00000079555	-1.31866	-0.399074	down	5.23119e-15	chr5	231123
Phyhipl	ENSMUSG00000037747	-1.31865	-0.399063	down	0.0470118	chr10	70911
Acsl1	ENSMUSG00000018796	-1.31821	-0.398579	down	3.18616e-11	chr8	14081
Tmem109	ENSMUSG00000034659	-1.3174	-0.397695	down	0	chr19	68539
Bend6	ENSMUSG00000042182	-1.31737	-0.397655	down	0.000120364	chr1	320705
Mrpl18	ENSMUSG00000057388	-1.31713	-0.397398	down	0	chr17	67681
Myef2	ENSMUSG00000027201	-1.31703	-0.397284	down	0	chr2	17876
Dcbld2	ENSMUSG00000035107	-1.31695	-0.397203	down	0	chr16	73379
Cnn2	ENSMUSG00000004665	-1.31693	-0.397177	down	0	chr10	12798
Tmsb4x	ENSMUSG00000049775	-1.31678	-0.397013	down	0	chrX	19241
Dynlt1b	ENSMUSG00000096255	-1.31649	-0.3967	down	0.00116714	chr17	21648
Tusc3	ENSMUSG00000039530	-1.31607	-0.39624	down	0	chr8	80286
Haus4	ENSMUSG00000022177	-1.3159	-0.396053	down	0.000478997	chr14	219072
Pik3cb	ENSMUSG00000032462	-1.31564	-0.395762	down	0	chr9	74769
Sh3bgrl	ENSMUSG00000031246	-1.31543	-0.395536	down	0	chrX	56726
Idh3a	ENSMUSG00000032279	-1.31534	-0.395439	down	0	chr9	67834
Nanos1	ENSMUSG00000072437	-1.31529	-0.395386	down	2.39485e-05	chr19	332397
Gins3	ENSMUSG00000031669	-1.31517	-0.395248	down	7.19749e-05	chr8	78833
Klra4	ENSMUSG00000079852	-1.31506	-0.395131	down	0.0495206	chr6
Rad21	ENSMUSG00000022314	-1.31456	-0.394578	down	0	chr15	19357
Dusp9	ENSMUSG00000031383	-1.31449	-0.394498	down	0.000110757	chrX	75590
Paox	ENSMUSG00000025464	-1.31442	-0.394422	down	2.26128e-05	chr7	212503
Dkc1	ENSMUSG00000031403	-1.31439	-0.394396	down	0	chrX	245474
AA986860	ENSMUSG00000042510	-1.31434	-0.394343	down	0.0422252	chr1	212439
Tor4a	ENSMUSG00000059555	-1.31385	-0.393802	down	0.000537961	chr2	227612
Itgb1	ENSMUSG00000025809	-1.31383	-0.393776	down	0	chr8	16412
Hsp90aa1	ENSMUSG00000021270	-1.3135	-0.393413	down	0	chr12	15519
Cplx2	ENSMUSG00000025867	-1.31345	-0.39336	down	3.34265e-10	chr13	12890
Gpc1	ENSMUSG00000034220	-1.31328	-0.393178	down	0	chr1	14733
Lsm3	ENSMUSG00000034192	-1.31315	-0.393026	down	4.3812e-15	chr6	67678
Nup133	ENSMUSG00000039509	-1.31304	-0.392912	down	0	chr8	234865
Capg	ENSMUSG00000056737	-1.31303	-0.392901	down	0	chr6
Eif3j2	ENSMUSG00000043424	-1.31277	-0.392615	down	0.00847164	chr18	100042807
Hykk	ENSMUSG00000035878	-1.31266	-0.392497	down	0.00656026	chr9	235386
Gm9732	ENSMUSG00000090440	-1.31215	-0.391935	down	0.0361626	chr14
Rttn	ENSMUSG00000023066	-1.31164	-0.391372	down	9.36576e-09	chr18	246102
P4ha2	ENSMUSG00000018906	-1.31145	-0.391159	down	0	chr11	18452
Ss18	ENSMUSG00000037013	-1.31133	-0.391026	down	0	chr18	268996
Fut8	ENSMUSG00000021065	-1.31114	-0.390818	down	4.31503e-11	chr12
Mtmr1	ENSMUSG00000015214	-1.31095	-0.390617	down	4.11211e-11	chrX	53332
Tmem120b	ENSMUSG00000054434	-1.3108	-0.390453	down	0.000218941	chr5	330189
Donson	ENSMUSG00000022960	-1.31063	-0.390257	down	9.29853e-08	chr16	60364
Nucks1	ENSMUSG00000026434	-1.31045	-0.390059	down	0	chr1	98415
1700066M21Rik	ENSMUSG00000038323	-1.31038	-0.389987	down	1.16542e-07	chr1	73467
Cc2d2a	ENSMUSG00000039765	-1.31009	-0.389669	down	1.78186e-15	chr5	231214
Gmps	ENSMUSG00000027823	-1.31002	-0.389585	down	0	chr3	229363
Amacr	ENSMUSG00000022244	-1.30969	-0.389223	down	2.01608e-11	chr15	17117
Mcm7	ENSMUSG00000029730	-1.30965	-0.389186	down	0	chr5	17220
Igf2r	ENSMUSG00000023830	-1.30933	-0.388825	down	0	chr17	16004
Zyx	ENSMUSG00000029860	-1.30884	-0.38829	down	0	chr6
Ckap5	ENSMUSG00000040549	-1.30873	-0.388172	down	0	chr2	75786
Gdf11	ENSMUSG00000025352	-1.30838	-0.387784	down	1.42506e-13	chr10	14561
Gpd2	ENSMUSG00000026827	-1.30811	-0.387479	down	0	chr2
C2cd2l	ENSMUSG00000032120	-1.30806	-0.387424	down	7.12442e-06	chr9	71764
Pcyt2	ENSMUSG00000025137	-1.30762	-0.386941	down	1.03937e-12	chr11	68671
Osbpl3	ENSMUSG00000029822	-1.30753	-0.386845	down	0	chr6	71720
Gmpr2	ENSMUSG00000002326	-1.30739	-0.386688	down	5.94444e-11	chr14	105446
Lhx6	ENSMUSG00000026890	-1.30738	-0.386677	down	0.000159107	chr2	16874
Dtwd1	ENSMUSG00000023330	-1.30716	-0.38644	down	3.1463e-07	chr2
Hnrnpd	ENSMUSG00000000568	-1.30697	-0.386222	down	0	chr5	11991
Txn1	ENSMUSG00000028367	-1.30689	-0.386143	down	0	chr4	22166
Dusp3	ENSMUSG00000003518	-1.30685	-0.386098	down	0	chr11	72349
Nup93	ENSMUSG00000032939	-1.30594	-0.38509	down	0	chr8	71805
Ccdc85c	ENSMUSG00000084883	-1.30556	-0.38467	down	8.98791e-16	chr12	668158
Ran	ENSMUSG00000029430	-1.30548	-0.384578	down	0	chr5
Oat	ENSMUSG00000030934	-1.30541	-0.384503	down	0	chr7	18242
Tspan12	ENSMUSG00000029669	-1.3054	-0.384491	down	0.0346832	chr6	269831
Ror2	ENSMUSG00000021464	-1.30531	-0.384395	down	2.50303e-09	chr13	26564
Nus1	ENSMUSG00000023068	-1.30477	-0.383794	down	0	chr10	52014
Utp14b	ENSMUSG00000079470	-1.30467	-0.383685	down	6.71904e-06	chr1
Sema6a	ENSMUSG00000019647	-1.30448	-0.383472	down	0.0333296	chr18	20358
Slc25a1	ENSMUSG00000003528	-1.30441	-0.383397	down	0	chr16	13358
Slc10a7	ENSMUSG00000031684	-1.30422	-0.383189	down	8.98791e-16	chr8	76775
Kifc1	ENSMUSG00000079553	-1.30422	-0.383189	down	5.54885e-07	chr17	100502766
Med14	ENSMUSG00000064127	-1.30359	-0.382492	down	0	chrX	26896
Hs6st2	ENSMUSG00000062184	-1.30346	-0.382341	down	0	chrX	50786
Zfp248	ENSMUSG00000030145	-1.30333	-0.382197	down	7.13857e-06	chr6	72720
Aoc3	ENSMUSG00000019326	-1.30328	-0.382145	down	0.048427	chr11	11754
Rln3	ENSMUSG00000045232	-1.30313	-0.381976	down	0.034355	chr8	212108
1700020N01Rik	ENSMUSG00000050844	-1.30313	-0.381976	down	0.0392273	chr10
Hoxa2	ENSMUSG00000014704	-1.30285	-0.381674	down	1.40149e-05	chr6	15399
Dnph1	ENSMUSG00000040658	-1.30278	-0.381595	down	2.34286e-05	chr17	381101
Hdac2	ENSMUSG00000019777	-1.30243	-0.381204	down	0	chr10	15182
Rtel1	ENSMUSG00000038685	-1.30193	-0.380649	down	0	chr2	269400
Fam49b	ENSMUSG00000022378	-1.30172	-0.380424	down	0	chr15
Eps8	ENSMUSG00000015766	-1.30168	-0.380379	down	0	chr6
Hadhb	ENSMUSG00000059447	-1.30128	-0.379929	down	0	chr5
Specc1	ENSMUSG00000042331	-1.30113	-0.379763	down	0	chr11	432572
Elovl5	ENSMUSG00000032349	-1.30112	-0.379758	down	0	chr9	68801
Slc26a4	ENSMUSG00000020651	-1.30109	-0.379724	down	0.0310318	chr12	23985
Oxsm	ENSMUSG00000021786	-1.30096	-0.379572	down	0.00189197	chr14	71147
Abcb10	ENSMUSG00000031974	-1.30094	-0.379559	down	0	chr8	56199
Itga3	ENSMUSG00000001507	-1.30092	-0.379533	down	0	chr11	16400
Wdr63	ENSMUSG00000043020	-1.30016	-0.378693	down	0.0404712	chr3	242253
Dynlt1f	ENSMUSG00000095677	-1.29999	-0.378506	down	9.75878e-06	chr17	100040531
Crybg3	ENSMUSG00000022723	-1.29994	-0.378444	down	0.00057388	chr16	224273
Sumo2	ENSMUSG00000020738	-1.29985	-0.378344	down	0	chr11
Rcn1	ENSMUSG00000005973	-1.29973	-0.378208	down	0	chr2	19672
Tuba1c	ENSMUSG00000043091	-1.29947	-0.377921	down	0	chr15	22146
Blvra	ENSMUSG00000001999	-1.2994	-0.377842	down	2.555e-12	chr2	109778
Emb	ENSMUSG00000021728	-1.29928	-0.377708	down	0	chr13	13723
Cbx3	ENSMUSG00000029836	-1.29917	-0.377589	down	0	chr6
Lin9	ENSMUSG00000058729	-1.299	-0.3774	down	9.83294e-06	chr1
Arxes2	ENSMUSG00000048040	-1.29874	-0.377114	down	1.39408e-09	chrX	76976
Qdpr	ENSMUSG00000015806	-1.29873	-0.377097	down	0	chr5	110391
Ube2n	ENSMUSG00000074781	-1.29871	-0.377076	down	0	chr10
Rassf2	ENSMUSG00000027339	-1.29856	-0.376915	down	3.3263e-12	chr2
Rangap1	ENSMUSG00000022391	-1.29845	-0.376787	down	0	chr15
Myadm	ENSMUSG00000068566	-1.2983	-0.376628	down	0	chr7
Gm1673	ENSMUSG00000070858	-1.29805	-0.376342	down	0.00249154	chr5	381633
Ttf2	ENSMUSG00000033222	-1.2975	-0.375736	down	4.3812e-15	chr3	74044
Nrm	ENSMUSG00000059791	-1.29749	-0.375718	down	0.000134465	chr17	106582
Cln6	ENSMUSG00000032245	-1.29726	-0.37547	down	5.1443e-12	chr9	76524
Ugcg	ENSMUSG00000028381	-1.29709	-0.375283	down	0	chr4	22234
Fn3krp	ENSMUSG00000039253	-1.29671	-0.374859	down	2.51054e-05	chr11	238024
Anp32a	ENSMUSG00000032249	-1.29647	-0.37459	down	0	chr9	11737
Osbpl10	ENSMUSG00000040875	-1.29593	-0.373983	down	0.00306173	chr9	74486
Hoxa7	ENSMUSG00000038236	-1.29533	-0.373323	down	0	chr6
Ctnnal1	ENSMUSG00000038816	-1.29507	-0.373033	down	0	chr4	54366
Smco4	ENSMUSG00000058173	-1.29501	-0.372964	down	0.00203425	chr9	170748
Ranbp1	ENSMUSG00000005732	-1.29489	-0.372829	down	0	chr16	19385
Akap12	ENSMUSG00000038587	-1.29488	-0.372822	down	7.41957e-12	chr10	83397
Vamp3	ENSMUSG00000028955	-1.29472	-0.372643	down	0	chr4	22319
Psmd6	ENSMUSG00000021737	-1.29443	-0.372316	down	0	chr14	66413
Atl3	ENSMUSG00000024759	-1.29436	-0.372237	down	0	chr19	109168
Myh10	ENSMUSG00000020900	-1.29421	-0.372075	down	0	chr11	77579
Ebp	ENSMUSG00000031168	-1.29398	-0.37182	down	4.37695e-11	chrX	13595
Ppat	ENSMUSG00000029246	-1.29381	-0.37163	down	0	chr5	231327
Pdzd2	ENSMUSG00000022197	-1.29373	-0.371532	down	0	chr15	68070
Skp2	ENSMUSG00000054115	-1.29363	-0.371428	down	1.78186e-15	chr15	27401
Nt5dc1	ENSMUSG00000039480	-1.29358	-0.371372	down	4.4206e-06	chr10	319638
Enpp4	ENSMUSG00000023961	-1.2935	-0.371283	down	5.29841e-06	chr17
Tagln2	ENSMUSG00000026547	-1.29305	-0.370781	down	0	chr1	21346
Srl	ENSMUSG00000022519	-1.29305	-0.370775	down	0.00299297	chr16	106393
Slc18a2	ENSMUSG00000025094	-1.2929	-0.370615	down	0.00177217	chr19	214084
Psma3	ENSMUSG00000060073	-1.29266	-0.370338	down	0	chr12	19167
Ddx1	ENSMUSG00000037149	-1.29263	-0.370312	down	0	chr12	104721
Rnf145	ENSMUSG00000019189	-1.29253	-0.370197	down	0	chr11	74315
Rufy1	ENSMUSG00000020375	-1.29252	-0.370183	down	0	chr11	216724
Tmem50b	ENSMUSG00000022964	-1.29143	-0.368968	down	3.084e-13	chr16	77975
Ogfrl1	ENSMUSG00000026158	-1.29133	-0.368855	down	3.55791e-07	chr1	70155
Pgam1	ENSMUSG00000011752	-1.29127	-0.368793	down	0	chr19	18648
Suz12	ENSMUSG00000017548	-1.29092	-0.368402	down	0	chr11	52615
Fstl1	ENSMUSG00000022816	-1.29075	-0.368207	down	0	chr16	14314
Nt5c3	ENSMUSG00000029780	-1.29065	-0.368099	down	8.61123e-11	chr6	107569
Slc41a2	ENSMUSG00000034591	-1.29063	-0.368081	down	5.95849e-10	chr10	338365
Ankrd9	ENSMUSG00000037904	-1.29061	-0.368052	down	0.00518705	chr12
Gusb	ENSMUSG00000025534	-1.29004	-0.367413	down	0	chr5	110006
Opn3	ENSMUSG00000026525	-1.29002	-0.367396	down	0.00738455	chr1	13603
Snrpd1	ENSMUSG00000002477	-1.28997	-0.367338	down	0	chr18	20641
Vegfb	ENSMUSG00000024962	-1.28986	-0.367217	down	3.95634e-09	chr19	22340
Tmem45a	ENSMUSG00000022754	-1.28986	-0.367215	down	0.0286518	chr16	56277
Tnfrsf21	ENSMUSG00000023915	-1.28921	-0.366484	down	0.000579945	chr17	94185
Rqcd1	ENSMUSG00000026174	-1.28899	-0.366244	down	0	chr1	58184
Ptchd4	ENSMUSG00000042256	-1.28892	-0.366164	down	2.21804e-06	chr17	627626
Ankrd26	ENSMUSG00000007827	-1.28872	-0.365936	down	4.06858e-11	chr6	232339
Per3	ENSMUSG00000028957	-1.28857	-0.36577	down	0.000134954	chr4	18628
Tifa	ENSMUSG00000046688	-1.28855	-0.365746	down	0.0247564	chr3	211550
Tceal1	ENSMUSG00000049536	-1.28847	-0.365658	down	0.0017474	chrX	237052
Eif1ax	ENSMUSG00000067194	-1.28843	-0.365616	down	0	chrX	66235
St3gal5	ENSMUSG00000056091	-1.28843	-0.365614	down	0	chr6	20454
Odc1	ENSMUSG00000011179	-1.28841	-0.365586	down	0	chr12	18263
Rnf141	ENSMUSG00000030788	-1.28823	-0.365385	down	6.59221e-13	chr7	67150
9230110C19Rik	ENSMUSG00000053070	-1.28817	-0.365317	down	0.000145336	chr9	234912
Cep152	ENSMUSG00000068394	-1.28811	-0.365259	down	1.23833e-06	chr2	99100
Gspt1	ENSMUSG00000062203	-1.28786	-0.364977	down	0	chr16	14852
Cdr2	ENSMUSG00000030878	-1.28774	-0.364843	down	3.07257e-11	chr7	12585
Slc16a1	ENSMUSG00000032902	-1.28743	-0.364492	down	0	chr3	20501
C1s1	ENSMUSG00000038521	-1.28724	-0.364284	down	2.7253e-08	chr6
Cbwd1	ENSMUSG00000024878	-1.28678	-0.363766	down	1.22178e-08	chr19	226043
Phlpp2	ENSMUSG00000031732	-1.28676	-0.363741	down	0	chr8	244650
Cdk2	ENSMUSG00000025358	-1.28664	-0.363605	down	4.7447e-07	chr10	12566
Tbl2	ENSMUSG00000005374	-1.28631	-0.363241	down	6.982e-11	chr5	27368
Cspg4	ENSMUSG00000032911	-1.28629	-0.363217	down	0.00300502	chr9	121021
Sigmar1	ENSMUSG00000036078	-1.28602	-0.362912	down	0	chr4	18391
Nup85	ENSMUSG00000020739	-1.28569	-0.362541	down	0	chr11	445007
Tceanc	ENSMUSG00000051224	-1.28554	-0.362372	down	0.00821214	chrX	245695
Aph1c	ENSMUSG00000053040	-1.28547	-0.362295	down	0.00335748	chr9	68318
Rabl3	ENSMUSG00000022827	-1.2854	-0.362212	down	1.62194e-05	chr16	67657
Vcp	ENSMUSG00000028452	-1.28531	-0.362121	down	0	chr4	269523
Slc1a3	ENSMUSG00000005360	-1.28513	-0.361918	down	0	chr15	20512
Cda	ENSMUSG00000028755	-1.28512	-0.361902	down	0.00574527	chr4	72269
Cycs	ENSMUSG00000063694	-1.28512	-0.361901	down	0	chr6	13063
Cpeb1	ENSMUSG00000025586	-1.28474	-0.361481	down	8.99926e-06	chr7	12877
Pcdhb16	ENSMUSG00000047910	-1.28463	-0.361352	down	0.000269099	chr18	93887
Rdx	ENSMUSG00000032050	-1.28448	-0.36118	down	0	chr9	19684
Nup43	ENSMUSG00000040034	-1.28439	-0.361082	down	8.76538e-10	chr10	69912
Chst7	ENSMUSG00000037347	-1.28418	-0.360846	down	1.26475e-08	chrX	60322
Rab3ip	ENSMUSG00000064181	-1.2838	-0.360424	down	0	chr10	216363
Lhfp	ENSMUSG00000048332	-1.28339	-0.35996	down	0	chr3	108927
Acp1	ENSMUSG00000044573	-1.28331	-0.359874	down	0	chr12
Ssr1	ENSMUSG00000021427	-1.28264	-0.359116	down	0	chr13	107513
Tkt	ENSMUSG00000021957	-1.2824	-0.358842	down	0	chr14	21881
Wbp5	ENSMUSG00000042712	-1.2823	-0.358735	down	0	chrX	22381
Sh3gl3	ENSMUSG00000030638	-1.28218	-0.358596	down	0.00164334	chr7
Epn3	ENSMUSG00000010080	-1.28213	-0.358544	down	0.00182913	chr11	71889
Tbc1d8b	ENSMUSG00000042473	-1.28203	-0.358433	down	5.80946e-08	chrX	245638
Pank3	ENSMUSG00000018846	-1.28181	-0.358184	down	0	chr11	211347
Rbbp7	ENSMUSG00000031353	-1.28174	-0.358106	down	0	chrX	245688
Srsf2	ENSMUSG00000034120	-1.28134	-0.357654	down	0	chr11	20382
Ank3	ENSMUSG00000069601	-1.28122	-0.357522	down	0	chr10	11735
Nup107	ENSMUSG00000052798	-1.28122	-0.357517	down	0	chr10	103468
Layn	ENSMUSG00000060594	-1.28086	-0.357113	down	0	chr9	244864
Churc1	ENSMUSG00000090258	-1.28077	-0.357007	down	8.01748e-06	chr12	211151
Cep70	ENSMUSG00000056267	-1.28059	-0.356813	down	0.000755151	chr9	68121
Lca5	ENSMUSG00000032258	-1.2802	-0.356371	down	3.67346e-05	chr9	75782
Uap1	ENSMUSG00000026670	-1.28013	-0.356287	down	3.66997e-10	chr1
Lta4h	ENSMUSG00000015889	-1.27997	-0.356105	down	0	chr10	16993
Tuft1	ENSMUSG00000005968	-1.27996	-0.356104	down	0.041899	chr3	22156
Lgals9	ENSMUSG00000001123	-1.2799	-0.356036	down	8.75398e-07	chr11	16859
Cfap36	ENSMUSG00000020462	-1.27972	-0.355828	down	0	chr11	216618
Dtymk	ENSMUSG00000026281	-1.27942	-0.355494	down	0	chr1	21915
Rmi1	ENSMUSG00000035367	-1.27914	-0.355177	down	4.96672e-06	chr13	74386
Stip1	ENSMUSG00000024966	-1.27871	-0.354688	down	0	chr19	20867
Haus7	ENSMUSG00000031371	-1.27854	-0.354497	down	1.45082e-09	chrX	73738
Ppm1e	ENSMUSG00000046442	-1.27853	-0.354485	down	2.70951e-05	chr11	320472
Casp7	ENSMUSG00000025076	-1.27849	-0.354437	down	6.58495e-06	chr19	12369
Vcam1	ENSMUSG00000027962	-1.27827	-0.354192	down	0	chr3	22329
Gng12	ENSMUSG00000036402	-1.27806	-0.353952	down	0	chr6
Ramp3	ENSMUSG00000041046	-1.27802	-0.353915	down	0.0229031	chr11	56089
Eogt	ENSMUSG00000035245	-1.27751	-0.353335	down	8.05292e-05	chr6	101351
Zfp449	ENSMUSG00000073176	-1.27704	-0.352801	down	5.83719e-05	chrX	78619
Rab8b	ENSMUSG00000036943	-1.277	-0.352759	down	0	chr9	235442
Pafah2	ENSMUSG00000037366	-1.27646	-0.352148	down	3.97708e-09	chr4
Axl	ENSMUSG00000002602	-1.2763	-0.351967	down	0	chr7	26362
Ezr	ENSMUSG00000052397	-1.27625	-0.351914	down	1.67779e-07	chr17	22350
Higd1a	ENSMUSG00000038412	-1.27604	-0.351671	down	5.23153e-09	chr9	56295
Slc25a5	ENSMUSG00000016319	-1.27554	-0.351112	down	0	chrX	11740
Aebp1	ENSMUSG00000020473	-1.27551	-0.351074	down	0	chr11	11568
Shmt1	ENSMUSG00000020534	-1.27535	-0.350891	down	8.98791e-16	chr11	20425
Myl6	ENSMUSG00000090841	-1.27522	-0.350743	down	0	chr10
Btd	ENSMUSG00000021900	-1.2751	-0.350609	down	1.10464e-05	chr14	26363
Cisd1	ENSMUSG00000037710	-1.27494	-0.350426	down	5.61794e-13	chr10	52637
Srxn1	ENSMUSG00000032802	-1.27454	-0.349979	down	0	chr2	76650
Fam160a1	ENSMUSG00000051000	-1.27441	-0.349826	down	1.07121e-05	chr3
Isy1	ENSMUSG00000030056	-1.27413	-0.349517	down	4.09314e-13	chr6	57905
Emc2	ENSMUSG00000022337	-1.27404	-0.349409	down	0	chr15	66736
Zrsr1	ENSMUSG00000044068	-1.27402	-0.349387	down	0.0364631	chr11	22183
Csrp1	ENSMUSG00000026421	-1.27387	-0.349222	down	5.03122e-05	chr1	13007
Slc25a40	ENSMUSG00000054099	-1.27321	-0.348467	down	2.47337e-10	chr5
Cnpy4	ENSMUSG00000036968	-1.27308	-0.348328	down	1.82058e-05	chr5	66455
Xpo1	ENSMUSG00000020290	-1.27306	-0.348306	down	0	chr11
Dap	ENSMUSG00000039168	-1.27304	-0.348277	down	6.57481e-12	chr15	223453
Uxs1	ENSMUSG00000057363	-1.27291	-0.348133	down	0	chr1	67883
Syne3	ENSMUSG00000054150	-1.27289	-0.34811	down	2.27267e-08	chr12	212073
Fmn1	ENSMUSG00000044042	-1.27268	-0.347868	down	0	chr2	14260
Unc13b	ENSMUSG00000028456	-1.27266	-0.347844	down	0.00474031	chr4	22249
C330018D20Rik	ENSMUSG00000024592	-1.27264	-0.34783	down	0.00085704	chr18	77422
Hnrnpab	ENSMUSG00000020358	-1.2724	-0.34755	down	0	chr11	15384
Mrpl51	ENSMUSG00000030335	-1.27237	-0.347514	down	0	chr6	66493
Ppwd1	ENSMUSG00000021713	-1.27234	-0.34748	down	2.0309e-10	chr13	238831
Rel	ENSMUSG00000020275	-1.272	-0.347101	down	4.52585e-05	chr11	19696
Psma2	ENSMUSG00000015671	-1.27176	-0.346822	down	0	chr13	19166
Psmd1	ENSMUSG00000026229	-1.27161	-0.346656	down	0	chr1	70247
Spint1	ENSMUSG00000027315	-1.27154	-0.346581	down	0.0396482	chr2
Mrgprf	ENSMUSG00000031070	-1.27147	-0.346498	down	3.50301e-10	chr7	211577
Arhgdib	ENSMUSG00000030220	-1.27119	-0.346174	down	0	chr6
Zfp825	ENSMUSG00000069208	-1.27118	-0.34617	down	0.00598375	chr13	235956
S100a16	ENSMUSG00000074457	-1.27117	-0.346151	down	0.000687199	chr3
Arl6ip6	ENSMUSG00000026960	-1.27104	-0.346006	down	9.95792e-10	chr2	65103
Amd1	ENSMUSG00000075232	-1.27092	-0.345877	down	0	chr10	11702
Prps1	ENSMUSG00000031432	-1.27075	-0.345685	down	0	chrX	19139
2015-09-07	ENSMUSG00000001833	-1.27046	-0.345354	down	0	chr9	235072
Ppp1r2	ENSMUSG00000047714	-1.27028	-0.345152	down	0	chr16	66849
Nap1l1	ENSMUSG00000058799	-1.2699	-0.344718	down	0	chr10
Orc5	ENSMUSG00000029012	-1.26976	-0.344557	down	0	chr5	26429
Tecr	ENSMUSG00000031708	-1.26926	-0.343992	down	0	chr8	106529
Slc5a3	ENSMUSG00000089774	-1.26922	-0.343947	down	0	chr16	53881
Lrrc40	ENSMUSG00000063052	-1.26909	-0.343798	down	5.40754e-11	chr3
Fbxl8	ENSMUSG00000033313	-1.2689	-0.343576	down	0.00016645	chr8	50788
Als2	ENSMUSG00000026024	-1.26883	-0.3435	down	5.60752e-14	chr1
Pdia5	ENSMUSG00000022844	-1.26867	-0.343316	down	3.52468e-09	chr16	72599
Fbxw26	ENSMUSG00000059547	-1.26865	-0.343292	down	0.0493472	chr9	382109
Gm14295	ENSMUSG00000078877	-1.26862	-0.343264	down	0.0205599	chr2	100039123
Mdh1	ENSMUSG00000020321	-1.26847	-0.343094	down	0	chr11	17449
Wrap53	ENSMUSG00000041346	-1.26846	-0.343081	down	5.73644e-08	chr11	216853
Psmd12	ENSMUSG00000020720	-1.26837	-0.342978	down	0	chr11	66997
Chek2	ENSMUSG00000029521	-1.26793	-0.342475	down	1.20382e-05	chr5	50883
Fancc	ENSMUSG00000021461	-1.26774	-0.342263	down	0.0063728	chr13	14088
Fgfr1op	ENSMUSG00000069135	-1.26772	-0.342231	down	1.5576e-10	chr17	75296
Tdrkh	ENSMUSG00000041912	-1.26768	-0.342186	down	5.08702e-08	chr3
Eno1b	ENSMUSG00000059040	-1.26759	-0.342093	down	0	chr18	433182
Mxra7	ENSMUSG00000020814	-1.26746	-0.341942	down	1.6471e-10	chr11	67622
Hif1a	ENSMUSG00000021109	-1.26745	-0.341927	down	0	chr12	15251
Mpp1	ENSMUSG00000031402	-1.26744	-0.341922	down	0	chrX	17524
Rgs3	ENSMUSG00000059810	-1.26735	-0.341816	down	5.17022e-06	chr4	50780
Adamts2	ENSMUSG00000036545	-1.26721	-0.341655	down	0	chr11
Tmem219	ENSMUSG00000060538	-1.26664	-0.341003	down	0.000216811	chr7	68742
Pms2	ENSMUSG00000079109	-1.2666	-0.340957	down	9.69502e-07	chr5	18861
Tube1	ENSMUSG00000019845	-1.26654	-0.340894	down	0.00523667	chr10	71924
Uchl3	ENSMUSG00000022111	-1.26629	-0.340609	down	1.21842e-10	chr14	50933
Gsn	ENSMUSG00000026879	-1.2661	-0.340386	down	0	chr2	227753
Myo5a	ENSMUSG00000034593	-1.26578	-0.340022	down	0	chr9	17918
Rbmx2	ENSMUSG00000031107	-1.26578	-0.340021	down	0.000192264	chrX	209003
Ngfrap1	ENSMUSG00000046432	-1.26571	-0.339952	down	0	chrX	12070
Hspa4l	ENSMUSG00000025757	-1.2655	-0.339712	down	0	chr3	18415
FMN1;	ENSMUSG00000100934	-1.26528	-0.33946	down	0.000115115	chr2
Nipal1	ENSMUSG00000067219	-1.26524	-0.33941	down	3.62724e-12	chr5	70701
Ethe1	ENSMUSG00000064254	-1.26484	-0.338957	down	1.56777e-05	chr7	66071
Olfr1447	ENSMUSG00000060303	-1.26476	-0.338863	down	0.0275329	chr19	258698
Psma4	ENSMUSG00000032301	-1.26439	-0.338441	down	0	chr9	26441
Mospd2	ENSMUSG00000061778	-1.26411	-0.338119	down	2.62508e-14	chrX	76763
Exosc8	ENSMUSG00000027752	-1.26394	-0.337924	down	6.80478e-11	chr3	69639
Tspyl4	ENSMUSG00000039485	-1.2639	-0.337884	down	0.00895768	chr10	72480
Aida	ENSMUSG00000042901	-1.26341	-0.337321	down	0	chr1	108909
Lcorl	ENSMUSG00000015882	-1.26321	-0.33709	down	1.48825e-10	chr5	209707
Fhl2	ENSMUSG00000008136	-1.26316	-0.337036	down	0	chr1	14200
Ptges3	ENSMUSG00000071072	-1.26307	-0.336938	down	0	chr10
Erh	ENSMUSG00000021131	-1.26262	-0.336422	down	0	chr12
B3galt1	ENSMUSG00000034780	-1.26253	-0.336316	down	0.00871709	chr2
Dchs2	ENSMUSG00000102692	-1.26243	-0.336209	down	0.000145336	chr3
Rac1	ENSMUSG00000001847	-1.26243	-0.336202	down	0	chr5	19353
Lgalsl	ENSMUSG00000042363	-1.26227	-0.336018	down	0	chr11	216551
Ccdc122	ENSMUSG00000034795	-1.26218	-0.335921	down	6.23128e-05	chr14	108811
Fam71f1	ENSMUSG00000039742	-1.26178	-0.335465	down	0.0392939	chr6	330277
Cul1	ENSMUSG00000029686	-1.26174	-0.335417	down	0	chr6	26965
Cops4	ENSMUSG00000035297	-1.2616	-0.335258	down	0	chr5	26891
Trim37	ENSMUSG00000018548	-1.26146	-0.335096	down	0	chr11	68729
Gm20388	ENSMUSG00000092329	-1.26144	-0.335076	down	0	chr8	108148
Hoxa1	ENSMUSG00000029844	-1.26144	-0.335073	down	6.26081e-07	chr6	15394
Eif4e	ENSMUSG00000028156	-1.26142	-0.335049	down	0	chr3	13684
Naa50	ENSMUSG00000022698	-1.26133	-0.33495	down	0	chr16	72117
Ogdh	ENSMUSG00000020456	-1.26119	-0.334788	down	0	chr11	18293
Tbca	ENSMUSG00000042043	-1.26072	-0.334248	down	0	chr13	21371
Gltp	ENSMUSG00000011884	-1.2605	-0.333996	down	4.31605e-08	chr5	56356
Degs1	ENSMUSG00000038633	-1.26035	-0.33382	down	0	chr1	13244
Slc25a32	ENSMUSG00000022299	-1.2603	-0.333771	down	2.09067e-11	chr15	69906
Foxk2	ENSMUSG00000039275	-1.2602	-0.333653	down	0	chr11	68837
Phf11c	ENSMUSG00000091144	-1.2601	-0.333534	down	0.0305428	chr14	628705
Csgalnact1	ENSMUSG00000036356	-1.25995	-0.333372	down	2.02699e-08	chr8
Rfc1	ENSMUSG00000029191	-1.25956	-0.332919	down	0	chr5	19687
Fam3c	ENSMUSG00000029672	-1.25952	-0.332874	down	0	chr6	27999
Lbhd1	ENSMUSG00000096740	-1.25914	-0.332436	down	4.28749e-14	chr19	102308570
Ino80c	ENSMUSG00000047989	-1.25884	-0.332094	down	0.000126354	chr18	225280
Arhgap42	ENSMUSG00000050730	-1.25858	-0.331794	down	3.90962e-09	chr9	71544
Cstf3	ENSMUSG00000027176	-1.25857	-0.331788	down	0	chr2	228410
Calcrl	ENSMUSG00000059588	-1.2585	-0.331704	down	0.00536373	chr2	54598
Hk1	ENSMUSG00000037012	-1.25841	-0.331596	down	0	chr10	15275
Cacna1a	ENSMUSG00000034656	-1.25837	-0.331553	down	9.61879e-12	chr8	12286
Ywhaq	ENSMUSG00000076432	-1.25833	-0.331505	down	0	chr12
Stk39	ENSMUSG00000027030	-1.2581	-0.331244	down	5.43143e-11	chr2	53416
Phka1	ENSMUSG00000034055	-1.25808	-0.331228	down	2.28466e-10	chrX	18679
Lipa	ENSMUSG00000024781	-1.25783	-0.330932	down	0	chr19
Prkd1	ENSMUSG00000002688	-1.25769	-0.330778	down	4.39783e-11	chr12	18760
Med4	ENSMUSG00000022109	-1.25768	-0.330762	down	1.16107e-07	chr14	67381
Apoo	ENSMUSG00000079508	-1.25759	-0.330657	down	1.41873e-06	chrX
Spidr	ENSMUSG00000041974	-1.25754	-0.330606	down	6.45449e-06	chr16	224008
Acot7	ENSMUSG00000028937	-1.25749	-0.330549	down	2.63124e-12	chr4	70025
Slc7a2	ENSMUSG00000031596	-1.25717	-0.330185	down	6.78302e-07	chr8	11988
Ptms	ENSMUSG00000030122	-1.25703	-0.330017	down	0	chr6	69202
Prl2c2	ENSMUSG00000079092	-1.25696	-0.329942	down	2.03868e-14	chr13
Fam26e	ENSMUSG00000049872	-1.25651	-0.329419	down	0.0244653	chr10	103511
Fam63b	ENSMUSG00000042444	-1.25638	-0.329269	down	0.000134989	chr9	235461
Casp8	ENSMUSG00000026029	-1.25588	-0.3287	down	2.34596e-08	chr1
Abce1	ENSMUSG00000058355	-1.2558	-0.328605	down	0	chr8	24015
Gxylt1	ENSMUSG00000036197	-1.25572	-0.328514	down	0	chr15	223827
Impa1	ENSMUSG00000027531	-1.25569	-0.328485	down	0	chr3	55980
Cep295	ENSMUSG00000046111	-1.2555	-0.328262	down	2.56013e-11	chr9	319675
Palld	ENSMUSG00000058056	-1.25524	-0.327963	down	0	chr8	72333
Rwdd1	ENSMUSG00000019782	-1.25519	-0.327909	down	0	chr10
Mical2	ENSMUSG00000038244	-1.2551	-0.327804	down	0	chr7	320878
Ywhae	ENSMUSG00000020849	-1.25505	-0.327742	down	0	chr11	22627
Casc4	ENSMUSG00000060227	-1.25505	-0.327742	down	1.03431e-09	chr2	319996
Nudt9	ENSMUSG00000029310	-1.25489	-0.327556	down	3.35591e-09	chr5	74167
Lgals3	ENSMUSG00000050335	-1.25457	-0.32719	down	0	chr14	16854
Sh3bp5	ENSMUSG00000021892	-1.25441	-0.327007	down	1.73952e-08	chr14	24056
Ostm1	ENSMUSG00000038280	-1.2543	-0.326878	down	1.78186e-15	chr10	14628
Scoc	ENSMUSG00000063253	-1.25424	-0.326808	down	0	chr8
Rftn2	ENSMUSG00000025978	-1.2542	-0.326771	down	4.3837e-05	chr1	74013
Med12l	ENSMUSG00000056476	-1.25367	-0.326161	down	0.0457134	chr3	329650
Katnbl1	ENSMUSG00000027132	-1.25348	-0.325937	down	0	chr2	72425
Fh1	ENSMUSG00000026526	-1.25307	-0.32547	down	0	chr1	14194
Mrps30	ENSMUSG00000021731	-1.25301	-0.325397	down	1.14569e-10	chr13	59054
Gemin2	ENSMUSG00000060121	-1.25262	-0.324944	down	9.87404e-05	chr12	66603
Cyld	ENSMUSG00000036712	-1.25257	-0.324887	down	0	chr8	74256
Dclk1	ENSMUSG00000027797	-1.25255	-0.324866	down	2.38568e-12	chr3	13175
Gfpt2	ENSMUSG00000020363	-1.25251	-0.324818	down	0.0275441	chr11	14584
Lrrk2	ENSMUSG00000036273	-1.25247	-0.324772	down	3.47559e-11	chr15	66725
Pcnt	ENSMUSG00000001151	-1.25219	-0.324453	down	0	chr10	18541
Nfyc	ENSMUSG00000032897	-1.252	-0.324236	down	9.07482e-12	chr4
Calu	ENSMUSG00000029767	-1.25183	-0.324036	down	0	chr6
2015-09-10	ENSMUSG00000019917	-1.25182	-0.324026	down	5.47382e-10	chr10	103080
Ostc	ENSMUSG00000041084	-1.25181	-0.324019	down	1.11186e-07	chr3	66357
Synpo2	ENSMUSG00000050315	-1.25171	-0.323902	down	0.0311555	chr3	118449
Bbip1	ENSMUSG00000084957	-1.2517	-0.323894	down	1.49202e-06	chr19	100503572
Ahsa2	ENSMUSG00000020288	-1.25159	-0.323758	down	0	chr11	268390
Baz1a	ENSMUSG00000035021	-1.25152	-0.323687	down	0	chr12	217578
Vcpkmt	ENSMUSG00000049882	-1.25147	-0.323624	down	0.00019268	chr12
Dhx15	ENSMUSG00000029169	-1.25146	-0.32361	down	0	chr5	13204
Pfn2	ENSMUSG00000027805	-1.25123	-0.323347	down	0	chr3	18645
Hoxa3	ENSMUSG00000079560	-1.25116	-0.323265	down	2.37662e-07	chr6	15400
Mthfd1	ENSMUSG00000021048	-1.25112	-0.323219	down	0	chr12	108156
Snx5	ENSMUSG00000027423	-1.2511	-0.323194	down	0	chr2
Mre11a	ENSMUSG00000031928	-1.25098	-0.323062	down	1.88357e-12	chr9	17535
Klf6	ENSMUSG00000000078	-1.25073	-0.322771	down	0	chr13	23849
Abcd1	ENSMUSG00000031378	-1.25064	-0.322666	down	0.00156101	chrX	11666
Mtap	ENSMUSG00000062937	-1.25044	-0.322434	down	0	chr4	66902
Hmgxb4	ENSMUSG00000034518	-1.25029	-0.322265	down	8.81298e-07	chr8
Trabd2b	ENSMUSG00000070867	-1.25027	-0.322238	down	5.9593e-10	chr4	666048
Zmym1	ENSMUSG00000043872	-1.25019	-0.322153	down	4.11211e-11	chr4	68310
Kctd18	ENSMUSG00000054770	-1.25017	-0.322125	down	2.58504e-08	chr1	51960
Irgm1	ENSMUSG00000046879	-1.25005	-0.321982	down	1.40456e-10	chr11	15944
Pgap1	ENSMUSG00000073678	-1.24992	-0.321834	down	1.90172e-05	chr1	241062
Tmem106b	ENSMUSG00000029571	-1.2499	-0.321815	down	0	chr6	71900
1190002N15Rik	ENSMUSG00000045414	-1.2499	-0.321812	down	4.80203e-10	chr9	68861
Acyp2	ENSMUSG00000060923	-1.24976	-0.321646	down	0.000896122	chr11	75572
Ilf2	ENSMUSG00000001016	-1.24972	-0.321609	down	0	chr3	67781
B3galnt1	ENSMUSG00000043300	-1.24948	-0.32133	down	3.95451e-06	chr3	26879
Nexn	ENSMUSG00000039103	-1.24934	-0.32117	down	0.000143204	chr3	68810
Arrb1	ENSMUSG00000018909	-1.24898	-0.320753	down	0.00147758	chr7	109689
Eno1	ENSMUSG00000063524	-1.24892	-0.320677	down	0	chr4
Dcun1d5	ENSMUSG00000032002	-1.24887	-0.320622	down	0	chr9	76863
Pop1	ENSMUSG00000022325	-1.2488	-0.320539	down	3.05168e-07	chr15	67724
Recql	ENSMUSG00000030243	-1.24871	-0.320443	down	6.88002e-12	chr6	19691
Impad1	ENSMUSG00000066324	-1.24832	-0.319985	down	0	chr4	242291
Samd4	ENSMUSG00000021838	-1.24815	-0.319791	down	0	chr14	74480
Cfl2	ENSMUSG00000062929	-1.24813	-0.319772	down	0	chr12	12632
Sirt1	ENSMUSG00000020063	-1.24792	-0.31953	down	6.92512e-09	chr10	93759
Parp1	ENSMUSG00000026496	-1.2478	-0.319382	down	0	chr1	11545
Gpr180	ENSMUSG00000022131	-1.24773	-0.319305	down	9.24425e-07	chr14	58245
Chst11	ENSMUSG00000034612	-1.24746	-0.318995	down	0	chr10	58250
Gphn	ENSMUSG00000047454	-1.24718	-0.318668	down	9.43271e-11	chr12	268566
Psip1	ENSMUSG00000028484	-1.2469	-0.318346	down	0	chr4	101739
Dis3	ENSMUSG00000033166	-1.24683	-0.318261	down	0	chr14	72662
Gins4	ENSMUSG00000031546	-1.24681	-0.318238	down	1.38005e-09	chr8	109145
Def8	ENSMUSG00000001482	-1.24648	-0.317862	down	5.94444e-11	chr8
Ccdc77	ENSMUSG00000030177	-1.24643	-0.317805	down	0.000263498	chr6	67200
1110059E24Rik	ENSMUSG00000035171	-1.24591	-0.317201	down	2.11521e-07	chr19	66206
Ttl	ENSMUSG00000027394	-1.24583	-0.317105	down	0.00152874	chr2	69737
4930503L19Rik	ENSMUSG00000044906	-1.24569	-0.31695	down	2.50253e-09	chr18	269033
Mapre1	ENSMUSG00000027479	-1.24556	-0.3168	down	0	chr2	13589
Dhrs4	ENSMUSG00000022210	-1.24524	-0.316422	down	9.68762e-05	chr14	28200
Tceal8	ENSMUSG00000051579	-1.24488	-0.316008	down	0	chrX
BC023829	ENSMUSG00000073139	-1.24485	-0.315976	down	4.89735e-13	chrX	236848
Antxr1	ENSMUSG00000033420	-1.24468	-0.315773	down	0	chr6	69538
B630019K06Rik	ENSMUSG00000052364	-1.24456	-0.315635	down	0.00785074	chrX
Anp32b	ENSMUSG00000028333	-1.24423	-0.315251	down	0	chr4	67628
Tctex1d2	ENSMUSG00000014075	-1.24415	-0.315158	down	4.64458e-10	chr16	66061
Tpmt	ENSMUSG00000021376	-1.24372	-0.314657	down	0.0443583	chr13	22017
Slc31a1	ENSMUSG00000066150	-1.24361	-0.314528	down	0	chr4	20529
Tmem135	ENSMUSG00000039428	-1.24329	-0.314162	down	4.11786e-09	chr7	72759
Csgalnact2	ENSMUSG00000042042	-1.24321	-0.314072	down	0	chr6	78752
Itgb3	ENSMUSG00000020689	-1.2432	-0.314058	down	0.000773659	chr11	16416
Zw10	ENSMUSG00000032264	-1.24318	-0.314035	down	6.03006e-06	chr9	26951
1700052N19Rik	ENSMUSG00000061759	-1.24292	-0.313735	down	4.85938e-08	chr10	73419
2010107E04Rik	ENSMUSG00000021290	-1.24288	-0.313685	down	1.78186e-15	chr12	70257
Cnih1	ENSMUSG00000015759	-1.24286	-0.313664	down	0	chr14
Agpat5	ENSMUSG00000031467	-1.24275	-0.31354	down	1.41369e-12	chr8	52123
Ppp1cc	ENSMUSG00000004455	-1.24261	-0.313369	down	0	chr5
Manf	ENSMUSG00000032575	-1.2425	-0.313252	down	0	chr9	74840
Papss1	ENSMUSG00000028032	-1.24247	-0.313215	down	1.70541e-14	chr3	23971
Plekhg4	ENSMUSG00000014782	-1.242	-0.312667	down	0.0348576	chr8	102075
Pcyox1l	ENSMUSG00000024579	-1.24195	-0.312613	down	3.57064e-05	chr18	240334
Cdkn1b	ENSMUSG00000003031	-1.24185	-0.312489	down	0	chr6
2610001J05Rik	ENSMUSG00000052419	-1.24171	-0.312327	down	0	chr6
Cyb5r4	ENSMUSG00000032872	-1.24139	-0.311961	down	1.69024e-12	chr9	266690
D030056L22Rik	ENSMUSG00000047044	-1.24112	-0.311643	down	3.22511e-07	chr19	225995
Ctps	ENSMUSG00000028633	-1.24106	-0.311575	down	0	chr4	51797
Pole4	ENSMUSG00000030042	-1.24102	-0.311523	down	0	chr6	66979
Tlr3	ENSMUSG00000031639	-1.24093	-0.311421	down	0.00933741	chr8	142980
Mcc	ENSMUSG00000071856	-1.24087	-0.311351	down	0	chr18	328949
Kdelc2	ENSMUSG00000034487	-1.2407	-0.31116	down	7.05612e-09	chr9	68304
Cndp2	ENSMUSG00000024644	-1.24067	-0.311124	down	2.3125e-07	chr18
Cops2	ENSMUSG00000027206	-1.24066	-0.311108	down	0	chr2
Ptbp3	ENSMUSG00000028382	-1.24057	-0.311001	down	0	chr4	230257
Tinf2	ENSMUSG00000007589	-1.24049	-0.310908	down	0.000163902	chr14	28113
Elp4	ENSMUSG00000027167	-1.24038	-0.310779	down	3.68816e-05	chr2	77766
Spata24	ENSMUSG00000024352	-1.24032	-0.310716	down	0.048851	chr18	71242
Pbdc1	ENSMUSG00000031226	-1.24017	-0.310541	down	4.82103e-09	chrX	67683
Ythdc2	ENSMUSG00000034653	-1.23996	-0.310299	down	1.79924e-07	chr18	240255
Top2b	ENSMUSG00000017485	-1.23976	-0.310061	down	0	chr14	21974
Klf2	ENSMUSG00000055148	-1.23961	-0.309887	down	1.7712e-05	chr8	16598
Dhx9	ENSMUSG00000042699	-1.23956	-0.30983	down	0	chr1	13211
Stard7	ENSMUSG00000027367	-1.23933	-0.309559	down	0	chr2	99138
Phtf1	ENSMUSG00000058388	-1.2393	-0.309529	down	3.34923e-06	chr3	18685
Usp25	ENSMUSG00000022867	-1.23877	-0.308905	down	2.40914e-13	chr16	30940
Egr2	ENSMUSG00000037868	-1.23865	-0.308771	down	0.00406759	chr10	13654
Ide	ENSMUSG00000056999	-1.23861	-0.308724	down	0	chr19	15925
Acot9	ENSMUSG00000025287	-1.23849	-0.308586	down	0	chrX
Zmpste24	ENSMUSG00000043207	-1.23838	-0.308451	down	0	chr4	230709
Ptpre	ENSMUSG00000041836	-1.23826	-0.30832	down	0.00029713	chr7	19267
Ddias	ENSMUSG00000030641	-1.23821	-0.30825	down	3.56872e-07	chr7	74041
Mitd1	ENSMUSG00000026088	-1.23811	-0.308135	down	7.10281e-05	chr1	69028
Vgf	ENSMUSG00000037428	-1.2381	-0.308126	down	0.0468883	chr5
Sparc	ENSMUSG00000018593	-1.23786	-0.307848	down	0	chr11	20692
Eif3j1	ENSMUSG00000027236	-1.23764	-0.307594	down	0	chr2	78655
Qsox1	ENSMUSG00000033684	-1.23728	-0.307173	down	0	chr1	104009
Dtd1	ENSMUSG00000027430	-1.23727	-0.307163	down	0.000120229	chr2	66044
Arhgef5	ENSMUSG00000033542	-1.23725	-0.307138	down	2.39452e-06	chr6	54324
Cep76	ENSMUSG00000073542	-1.23685	-0.306671	down	7.87218e-05	chr18	225659
Rhobtb3	ENSMUSG00000021589	-1.23652	-0.306288	down	0	chr13	73296
Nipa1	ENSMUSG00000047037	-1.23649	-0.306255	down	0.0188302	chr7	233280
Ankmy2	ENSMUSG00000036188	-1.23647	-0.306227	down	2.81339e-10	chr12	217473
Impa2	ENSMUSG00000024525	-1.23612	-0.305819	down	0.000123377	chr18	114663
Gdi2	ENSMUSG00000021218	-1.23591	-0.30557	down	0	chr13	14569
Nlgn1	ENSMUSG00000063887	-1.23585	-0.305505	down	1.20416e-06	chr3	192167
Arl2bp	ENSMUSG00000031776	-1.23583	-0.305478	down	0	chr8	107566
Txndc16	ENSMUSG00000021830	-1.23566	-0.305283	down	1.0354e-05	chr14	70561
Pcdh18	ENSMUSG00000037892	-1.23566	-0.305278	down	0	chr3	73173
Chst12	ENSMUSG00000036599	-1.23562	-0.305233	down	0.00198475	chr5	59031
Kras	ENSMUSG00000030265	-1.23556	-0.305168	down	8.98791e-16	chr6	16653
Zdhhc20	ENSMUSG00000021969	-1.23554	-0.305147	down	0	chr14	75965
Cpne3	ENSMUSG00000028228	-1.23539	-0.304963	down	0	chr4	70568
Btbd11	ENSMUSG00000020042	-1.23538	-0.304958	down	0.00637173	chr10	74007
Eid2b	ENSMUSG00000070705	-1.2349	-0.304396	down	0.0431445	chr7	434156
Tfb1m	ENSMUSG00000036983	-1.23475	-0.304223	down	0.0222373	chr17	224481
Uck2	ENSMUSG00000026558	-1.23459	-0.304033	down	0	chr1	80914
Gapdh	ENSMUSG00000057666	-1.23443	-0.303845	down	0	chr6
Ubr7	ENSMUSG00000041712	-1.2344	-0.303806	down	6.75326e-13	chr12	66622
Hnrnpa3	ENSMUSG00000059005	-1.23437	-0.303771	down	0	chr2
Fadd	ENSMUSG00000031077	-1.23436	-0.303767	down	0.000405551	chr7	14082
4931414P19Rik	ENSMUSG00000022179	-1.23426	-0.303643	down	0.034225	chr14	74359
Stt3b	ENSMUSG00000032437	-1.2339	-0.303229	down	0	chr9	68292
Lpcat3	ENSMUSG00000004270	-1.23368	-0.302965	down	0	chr6	14792
Camsap3	ENSMUSG00000044433	-1.23349	-0.302746	down	0.0365263	chr8	69697
Ephb2	ENSMUSG00000028664	-1.23349	-0.302744	down	6.7492e-14	chr4	13844
Msantd3	ENSMUSG00000039693	-1.23343	-0.302671	down	0.00027819	chr4
Cntrl	ENSMUSG00000057110	-1.23328	-0.302495	down	3.07096e-13	chr2	26920
Atp6ap2	ENSMUSG00000031007	-1.23327	-0.302488	down	0	chrX	70495
Prkci	ENSMUSG00000037643	-1.23309	-0.30228	down	0	chr3	18759
Polm	ENSMUSG00000020474	-1.23289	-0.302049	down	0.000427533	chr11	54125
Tmx3	ENSMUSG00000024614	-1.23279	-0.301929	down	0	chr18	67988
Atp13a3	ENSMUSG00000022533	-1.23276	-0.301897	down	0	chr16	224088
Dysf	ENSMUSG00000033788	-1.23273	-0.301861	down	0	chr6	26903
Epb4.1l5	ENSMUSG00000026383	-1.23267	-0.301788	down	1.51722e-05	chr1	226352
Med6	ENSMUSG00000002679	-1.23243	-0.301505	down	9.41546e-09	chr12	69792
Spg7	ENSMUSG00000000738	-1.23242	-0.301493	down	0	chr8	234847
Slc2a1	ENSMUSG00000028645	-1.23241	-0.301479	down	0	chr4	20525
Ttc8	ENSMUSG00000021013	-1.23229	-0.30134	down	3.49754e-05	chr12	76260
Ppm1g	ENSMUSG00000029147	-1.23198	-0.300979	down	0	chr5	14208
Fam101b	ENSMUSG00000020846	-1.23184	-0.300819	down	8.6355e-15	chr11	76566
1810055G02Rik	ENSMUSG00000035372	-1.23148	-0.300387	down	1.18203e-07	chr19	72056
Rad23b	ENSMUSG00000028426	-1.23141	-0.300315	down	0	chr4	19359
Sptssa	ENSMUSG00000044408	-1.23138	-0.300271	down	2.44931e-12	chr12	104725
Dusp6	ENSMUSG00000019960	-1.23118	-0.300047	down	0	chr10	67603
Vps26a	ENSMUSG00000020078	-1.23111	-0.299964	down	0	chr10	30930
E2f5	ENSMUSG00000027552	-1.23098	-0.29981	down	3.09352e-05	chr3	13559
Maoa	ENSMUSG00000025037	-1.23097	-0.299801	down	0	chrX	17161
Srsf1	ENSMUSG00000018379	-1.23091	-0.29972	down	0	chr11
Zfp503	ENSMUSG00000039081	-1.2309	-0.299715	down	0	chr14	218820
Simc1	ENSMUSG00000043183	-1.23086	-0.299672	down	0.00235356	chr13	319719
Zc2hc1a	ENSMUSG00000043542	-1.23058	-0.299334	down	1.30298e-08	chr3	67306
Nfatc2ip	ENSMUSG00000030722	-1.23056	-0.299315	down	0.000132322	chr7	18020
Ssx2ip	ENSMUSG00000036825	-1.23039	-0.299119	down	4.47436e-08	chr3	99167
Nsmce4a	ENSMUSG00000040331	-1.23037	-0.299092	down	1.77975e-06	chr7	67872
Lrrc59	ENSMUSG00000020869	-1.23036	-0.299082	down	0	chr11	98238
Syncrip	ENSMUSG00000032423	-1.23035	-0.299065	down	0	chr9	56403
Cdk14	ENSMUSG00000028926	-1.23034	-0.299056	down	0	chr5
Cdv3	ENSMUSG00000032803	-1.2303	-0.299007	down	0	chr9	321022
Actr3	ENSMUSG00000026341	-1.23007	-0.298736	down	0	chr1
Pygb	ENSMUSG00000033059	-1.22996	-0.298609	down	8.54317e-11	chr2	110078
Tnfrsf23	ENSMUSG00000037613	-1.22987	-0.298505	down	0	chr7	79201
Pir	ENSMUSG00000031379	-1.22976	-0.298376	down	2.80347e-06	chrX	69656
Gas1	ENSMUSG00000052957	-1.22964	-0.298231	down	0	chr13	14451
Errfi1	ENSMUSG00000028967	-1.22963	-0.298227	down	4.79721e-09	chr4
Osbpl1a	ENSMUSG00000044252	-1.22955	-0.298127	down	1.30454e-05	chr18
Lrch2	ENSMUSG00000031290	-1.22942	-0.297978	down	2.42365e-06	chrX	210297
Tcstv3	ENSMUSG00000095821	-1.22939	-0.297938	down	0.0435123	chr13	236219
S100a7a	ENSMUSG00000063767	-1.22925	-0.297778	down	0.0024886	chr3	381493
Cfl1	ENSMUSG00000056201	-1.22916	-0.297675	down	0	chr19	12631
Pdia6	ENSMUSG00000020571	-1.22885	-0.297313	down	0	chr12	71853
Uhrf2	ENSMUSG00000024817	-1.22885	-0.297303	down	4.03567e-10	chr19	109113
Sfxn2	ENSMUSG00000025036	-1.22884	-0.2973	down	0.00446862	chr19	94279
Ptcd2	ENSMUSG00000021650	-1.22852	-0.296917	down	8.70102e-07	chr13	68927
Eif5a2	ENSMUSG00000050192	-1.22852	-0.296917	down	0.0135518	chr3	208691
Tmed10	ENSMUSG00000021248	-1.2285	-0.296892	down	0	chr12
Asl	ENSMUSG00000025533	-1.22837	-0.296741	down	4.59439e-07	chr5
Gm10093	ENSMUSG00000061062	-1.22819	-0.296537	down	0.000432796	chr17
Soga1	ENSMUSG00000055485	-1.22805	-0.296374	down	4.60237e-11	chr2	320706
Suclg2	ENSMUSG00000061838	-1.22797	-0.296273	down	0	chr6	20917
Nsf	ENSMUSG00000034187	-1.22784	-0.29612	down	4.3812e-15	chr11	18195
Ivns1abp	ENSMUSG00000023150	-1.22781	-0.29609	down	0	chr1	117198
Siae	ENSMUSG00000001942	-1.22763	-0.295879	down	2.48304e-06	chr9	22619
Sae1	ENSMUSG00000052833	-1.22758	-0.295818	down	0	chr7	56459
Mrpl41	ENSMUSG00000036850	-1.22756	-0.295795	down	2.58288e-06	chr2	107733
Hnrnpa2b1	ENSMUSG00000004980	-1.22754	-0.295771	down	0	chr6
Zfp277	ENSMUSG00000055917	-1.22735	-0.295552	down	1.07035e-08	chr12	246196
Rbpms	ENSMUSG00000031586	-1.22731	-0.295499	down	1.04731e-06	chr8	19663
Tstd3	ENSMUSG00000028251	-1.22727	-0.295452	down	0.00814357	chr4	77032
Nr2c1	ENSMUSG00000005897	-1.22712	-0.295279	down	0.00200548	chr10	22025
Bcap29	ENSMUSG00000020650	-1.22701	-0.295147	down	8.6355e-15	chr12
Mrps36	ENSMUSG00000061474	-1.22675	-0.294844	down	3.74306e-07	chr13	66128
Xkr8	ENSMUSG00000037752	-1.22617	-0.294163	down	0.00883475	chr4	381560
Lpar1	ENSMUSG00000038668	-1.22611	-0.294083	down	0	chr4	14745
Herc4	ENSMUSG00000020064	-1.2256	-0.293485	down	0	chr10	67345
Gsta4	ENSMUSG00000032348	-1.22548	-0.293347	down	0	chr9	14860
Tm7sf2	ENSMUSG00000024799	-1.22548	-0.293342	down	0.0131872	chr19	73166
Nsmce1	ENSMUSG00000030750	-1.22513	-0.292937	down	3.14546e-05	chr7	67711
Cops3	ENSMUSG00000019373	-1.22505	-0.292839	down	0	chr11	26572
Rhox5	ENSMUSG00000095180	-1.22503	-0.292821	down	0	chrX	18617
Ptma	ENSMUSG00000026238	-1.22468	-0.292402	down	0	chr1
Ptgs2	ENSMUSG00000032487	-1.22467	-0.292397	down	0	chr1	19225
Pgm1	ENSMUSG00000029171	-1.2246	-0.292316	down	1.49432e-07	chr5	66681
Ctdspl	ENSMUSG00000047409	-1.22459	-0.292295	down	4.74005e-10	chr9	69274
Gbe1	ENSMUSG00000022707	-1.22453	-0.292224	down	0.00142742	chr16	74185
Irak1bp1	ENSMUSG00000032251	-1.22447	-0.292162	down	7.13704e-06	chr9	65099
Mast2	ENSMUSG00000003810	-1.22428	-0.291934	down	0	chr4	17776
Slc25a24	ENSMUSG00000040322	-1.22419	-0.291833	down	0	chr3	229731
B3galt6	ENSMUSG00000050796	-1.22417	-0.291808	down	0.000317042	chr4	117592
Prr5l	ENSMUSG00000032841	-1.22414	-0.291769	down	0.000290867	chr2
Dse	ENSMUSG00000039497	-1.22374	-0.291301	down	0	chr10	212898
Pgk1	ENSMUSG00000062070	-1.22365	-0.291196	down	0	chrX	18655
Saal1	ENSMUSG00000006763	-1.22351	-0.291022	down	4.22923e-05	chr7	78935
Pcolce	ENSMUSG00000029718	-1.22341	-0.290903	down	0	chr5	18542
Efcab7	ENSMUSG00000073791	-1.22338	-0.290876	down	0.000502813	chr4
Fbxo4	ENSMUSG00000022184	-1.22314	-0.290589	down	1.66381e-06	chr15	106052
Supt16	ENSMUSG00000035726	-1.22303	-0.290464	down	0	chr14	114741
Tcp1	ENSMUSG00000068039	-1.22302	-0.290449	down	0	chr17	21454
Ap3s1	ENSMUSG00000024480	-1.22294	-0.290356	down	1.95122e-13	chr18	11777
Tmx4	ENSMUSG00000034723	-1.22276	-0.29014	down	1.81446e-12	chr2	52837
Atm	ENSMUSG00000034218	-1.22269	-0.290062	down	0	chr9	11920
Dock5	ENSMUSG00000044447	-1.22267	-0.290032	down	8.98791e-16	chr14	68813
Sfxn1	ENSMUSG00000021474	-1.22262	-0.289979	down	0	chr13	14057
Rp2h	ENSMUSG00000060090	-1.22228	-0.289572	down	1.06163e-05	chrX	19889
Slx4ip	ENSMUSG00000027281	-1.22217	-0.28944	down	0.0277099	chr2	74243
Fam114a1	ENSMUSG00000029185	-1.22201	-0.289258	down	0	chr5	68303
Pkp4	ENSMUSG00000026991	-1.22168	-0.288872	down	8.97413e-09	chr2	227937
Ifrd2	ENSMUSG00000010048	-1.22168	-0.288871	down	7.56373e-10	chr9	15983
Rps6ka4	ENSMUSG00000024952	-1.2216	-0.288773	down	9.2595e-12	chr19	56613
Mbnl1	ENSMUSG00000027763	-1.22158	-0.288747	down	0	chr3	56758
Mrps25	ENSMUSG00000014551	-1.22157	-0.288742	down	1.23596e-12	chr6	64658
Cdk5rap2	ENSMUSG00000039298	-1.22148	-0.288627	down	0	chr4	214444
Tbx4	ENSMUSG00000000094	-1.22145	-0.288596	down	9.58024e-05	chr11	21387
Dazap1	ENSMUSG00000069565	-1.22118	-0.28827	down	0	chr10	70248
Ahcyl1	ENSMUSG00000027893	-1.22117	-0.28826	down	0	chr3
Rgl1	ENSMUSG00000026482	-1.22101	-0.288071	down	8.47924e-06	chr1	19731
Wdr90	ENSMUSG00000073434	-1.221	-0.28806	down	0.000253978	chr17	106618
Spef1	ENSMUSG00000027329	-1.22099	-0.288048	down	0.0419924	chr2	70997
Loxl3	ENSMUSG00000000693	-1.22095	-0.288003	down	0	chr6	16950
Ndnl2	ENSMUSG00000070520	-1.22075	-0.287771	down	3.27657e-09	chr7	66647
Smyd4	ENSMUSG00000018809	-1.22071	-0.287716	down	0.000296789	chr11	319822
Gga2	ENSMUSG00000030872	-1.22064	-0.287637	down	1.78186e-15	chr7	74105
Ly6a	ENSMUSG00000075602	-1.22054	-0.287519	down	0	chr15	110454
Ergic2	ENSMUSG00000030304	-1.22052	-0.287494	down	0	chr6	67456
Rsu1	ENSMUSG00000026727	-1.22031	-0.287251	down	0	chr2	20163
Mpp7	ENSMUSG00000057440	-1.22023	-0.287156	down	1.23789e-06	chr18	75739
Cgnl1	ENSMUSG00000032232	-1.22021	-0.287129	down	8.61407e-08	chr9	68178
Foxf1	ENSMUSG00000042812	-1.22015	-0.287062	down	0.0382717	chr8	15227
Cinp	ENSMUSG00000021276	-1.22011	-0.287014	down	2.62589e-07	chr12
Brms1l	ENSMUSG00000012076	-1.21999	-0.286867	down	1.17824e-09	chr12	52592
Utp6	ENSMUSG00000035575	-1.21995	-0.286819	down	0	chr11	216987
Taf12	ENSMUSG00000028899	-1.21986	-0.286714	down	7.35849e-05	chr4	66464
Parp2	ENSMUSG00000036023	-1.21938	-0.286154	down	2.45448e-05	chr14	11546
Hn1l	ENSMUSG00000024165	-1.2193	-0.286054	down	2.12288e-14	chr17	52009
Cetn3	ENSMUSG00000021537	-1.21909	-0.285802	down	7.76789e-11	chr13	12626
Rnf219	ENSMUSG00000022120	-1.21878	-0.285437	down	3.3398e-06	chr14	72486
Tpst2	ENSMUSG00000029344	-1.21852	-0.285131	down	0	chr5
Ifrd1	ENSMUSG00000001627	-1.21852	-0.285125	down	0	chr12	15982
Ube2e1	ENSMUSG00000021774	-1.21845	-0.285048	down	2.66987e-15	chr14
Srm	ENSMUSG00000006442	-1.21839	-0.284978	down	2.37351e-14	chr4	20810
PCDHGB6	ENSMUSG00000103897	-1.21814	-0.284682	down	0	chr18	93716
Hgsnat	ENSMUSG00000037260	-1.21803	-0.284551	down	1.72781e-06	chr8	52120
Mtpn	ENSMUSG00000029840	-1.21802	-0.284542	down	0	chr6	14489
[truncated: 7,058 more rows]

## Sheet: ST2
Supplementary Table 2 | Genes that change significantly (p < 0.05) in SUN1L cells compared to KDEL cells on 308 kPa substrates.
Gene Symbol	Gene ID	SUN1L, 308 kPa vs KDEL, 308 kPa	Log(SUN1L, 308 kPa vs KDEL, 308 kPa)	Regulation	Corrected p-value ( Z Test )	Chromosome	Entrez ID
Rgl3	ENSMUSG00000040146	-59.4479	-5.89355	down	0	chr9	71746
Olfr1028	ENSMUSG00000057207	-57.5634	-5.84708	down	0	chr2	257936
Pof1b	ENSMUSG00000034607	-22.3315	-4.48101	down	0	chrX	69693
Xlr4a	ENSMUSG00000079845	-16.352	-4.03139	down	0	chrX
Acsbg2	ENSMUSG00000024207	-7.44905	-2.89706	down	4.40435e-08	chr17	328845
1700003F12Rik	ENSMUSG00000038523	-6.73931	-2.7526	down	0	chr2	75480
3830417A13Rik	ENSMUSG00000031179	-6.64244	-2.73171	down	0	chrX	70696
Ugt1a10	ENSMUSG00000090165	-6.53898	-2.70907	down	0	chr1
Rnase6	ENSMUSG00000021880	-6.41202	-2.68078	down	1.15165e-06	chr14	78416
Il17d	ENSMUSG00000050222	-6.14405	-2.61919	down	4.33625e-06	chr14	239114
Dpep1	ENSMUSG00000019278	-6.14307	-2.61896	down	2.7634e-05	chr8	13479
Serpina1b	ENSMUSG00000071178	-6.1296	-2.61579	down	4.64872e-05	chr12	20701
Zfp936	ENSMUSG00000064194	-6.01707	-2.58906	down	0	chr7	668620
Ttyh3	ENSMUSG00000036565	-5.92926	-2.56785	down	0	chr5	78339
Chrm4	ENSMUSG00000040495	-5.78316	-2.53186	down	6.91768e-06	chr2	12672
Rragd	ENSMUSG00000028278	-5.47679	-2.45333	down	2.17004e-12	chr4	52187
Tmem181a	ENSMUSG00000038141	-5.39337	-2.43119	down	0	chr17	77106
Tmigd1	ENSMUSG00000020839	-5.36633	-2.42394	down	1.9054e-05	chr11
Serpina1a	ENSMUSG00000066366	-5.23143	-2.38721	down	0	chr12	20700
Lbp	ENSMUSG00000016024	-5.14856	-2.36417	down	0	chr2	16803
Gm4461	ENSMUSG00000096169	-5.10382	-2.35158	down	0.00015488	chr17	100043474
Nxpe2	ENSMUSG00000032028	-5.0978	-2.34987	down	0.00128368	chr9	78252
Lipg	ENSMUSG00000053846	-4.92684	-2.30066	down	0	chr18	16891
Rassf4	ENSMUSG00000042129	-4.74191	-2.24547	down	9.3226e-05	chr6	213391
Ptgdr2	ENSMUSG00000034117	-4.64133	-2.21454	down	3.83049e-06	chr19	14764
Cd97	ENSMUSG00000002885	-4.59617	-2.20043	down	0	chr8	26364
Gm18856	ENSMUSG00000096192	-4.35239	-2.12181	down	1.7029e-06	chr13
Catip	ENSMUSG00000073650	-4.31312	-2.10873	down	7.18094e-06	chr1	241112
Doc2b	ENSMUSG00000020848	-4.215	-2.07553	down	9.53313e-05	chr11	13447
Atp1b2	ENSMUSG00000041329	-4.20861	-2.07335	down	1.56436e-06	chr11	11932
Magea10	ENSMUSG00000043453	-4.07291	-2.02606	down	0.000591205	chrX	236852
Ano5	ENSMUSG00000055489	-4.05561	-2.01992	down	1.50774e-06	chr7	233246
Gif	ENSMUSG00000024682	-4.03506	-2.01259	down	6.58308e-05	chr19	14603
Kcnj15	ENSMUSG00000062609	-3.96712	-1.98809	down	2.07005e-05	chr16
Dnaaf1	ENSMUSG00000031831	-3.90849	-1.96661	down	0.000767101	chr8	68270
Serpina1d	ENSMUSG00000071177	-3.85239	-1.94575	down	1.2213e-06	chr12	20703
Tprg	ENSMUSG00000048399	-3.83491	-1.93919	down	0.00593755	chr16	71338
Serpina1c	ENSMUSG00000079015	-3.83092	-1.93769	down	5.02994e-13	chr12	20702
Skor1	ENSMUSG00000022245	-3.82798	-1.93658	down	0.0135084	chr9	207667
Rufy4	ENSMUSG00000061815	-3.80696	-1.92864	down	0.0132241	chr1	435626
Spata9	ENSMUSG00000021590	-3.748	-1.90612	down	0.00130359	chr13	75571
Frmpd4	ENSMUSG00000049176	-3.68477	-1.88157	down	1.00109e-05	chrX	333605
Npy5r	ENSMUSG00000044014	-3.68044	-1.87988	down	0.00272706	chr8	18168
Gbp4	ENSMUSG00000079363	-3.62796	-1.85916	down	0.00197968	chr5	17472
Tal2	ENSMUSG00000028417	-3.59385	-1.84553	down	0.00637645	chr4	21350
Dynap	ENSMUSG00000024512	-3.52726	-1.81855	down	2.81323e-13	chr18	75577
Ptpn22	ENSMUSG00000027843	-3.51705	-1.81436	down	0.0012826	chr3	19260
C2cd4c	ENSMUSG00000045912	-3.51156	-1.81211	down	3.55503e-06	chr10
Cxcl12	ENSMUSG00000061353	-3.50587	-1.80977	down	0	chr6	20315
Slc7a4	ENSMUSG00000022756	-3.49074	-1.80353	down	3.86773e-06	chr16
Gm15557	ENSMUSG00000078972	-3.48484	-1.80109	down	0.0319119	chr2
Serpinb2	ENSMUSG00000062345	-3.4675	-1.7939	down	1.50774e-06	chr1
Shc2	ENSMUSG00000020312	-3.39293	-1.76253	down	3.86334e-07	chr10	216148
Sema3g	ENSMUSG00000021904	-3.38194	-1.75785	down	0.0244297	chr14	218877
Sox15	ENSMUSG00000041287	-3.37473	-1.75477	down	0.0111899	chr11	20670
Gipc3	ENSMUSG00000034872	-3.34086	-1.74022	down	0.00318356	chr10	209047
Icam1	ENSMUSG00000037405	-3.30903	-1.72641	down	0.0114821	chr9	15894
Sgce	ENSMUSG00000004631	-3.30581	-1.725	down	0.0154931	chr6	20392
Akr1c12	ENSMUSG00000021211	-3.2513	-1.70102	down	0	chr13	622402
B3gnt6	ENSMUSG00000074004	-3.22523	-1.6894	down	0.0019471	chr7	272411
Bzrap1	ENSMUSG00000034156	-3.21894	-1.68659	down	6.68867e-05	chr11	207777
Mat1a	ENSMUSG00000037798	-3.20045	-1.67827	down	0.00197108	chr14	11720
Tarm1	ENSMUSG00000053338	-3.19108	-1.67404	down	3.48779e-13	chr7	245126
Slc6a4	ENSMUSG00000020838	-3.18668	-1.67205	down	9.60103e-06	chr11
Marveld3	ENSMUSG00000001672	-3.18628	-1.67187	down	1.42884e-05	chr8	73608
Gipr	ENSMUSG00000030406	-3.09215	-1.62861	down	0.00724567	chr7	381853
1700092M07Rik	ENSMUSG00000090840	-3.0558	-1.61155	down	0.000978999	chr19	74307
Arhgap9	ENSMUSG00000040345	-3.05523	-1.61128	down	0.00157212	chr10	216445
Trp73	ENSMUSG00000029026	-3.04459	-1.60625	down	0.035338	chr4	22062
9330182L06Rik	ENSMUSG00000056004	-3.04183	-1.60494	down	0.00127636	chr5	231014
Bricd5	ENSMUSG00000045744	-3.04075	-1.60443	down	1.64019e-11	chr17	319259
Slc9a4	ENSMUSG00000026065	-3.03519	-1.60179	down	4.15313e-05	chr1	110895
Prrt4	ENSMUSG00000079654	-3.01035	-1.58993	down	0.00359	chr6	101359
Ifitm1	ENSMUSG00000025491	-2.96828	-1.56963	down	0.0212195	chr7
Gngt2	ENSMUSG00000038811	-2.95192	-1.56165	down	0.0402981	chr11
Rhbdf2	ENSMUSG00000020806	-2.95191	-1.56165	down	0.0107676	chr11
Cd3d	ENSMUSG00000032094	-2.9442	-1.55788	down	6.68867e-05	chr9	12500
Tubb2b	ENSMUSG00000045136	-2.94201	-1.5568	down	0	chr13	73710
Sft2d2	ENSMUSG00000040848	-2.9246	-1.54824	down	0.000156586	chr1	108735
Klk1b27	ENSMUSG00000063177	-2.92343	-1.54766	down	0.000186889	chr7	16619
Vmn2r98	ENSMUSG00000096717	-2.87933	-1.52573	down	2.03023e-05	chr17	224552
Cx3cl1	ENSMUSG00000031778	-2.87749	-1.52481	down	1.19602e-06	chr8	20312
Limch1	ENSMUSG00000037736	-2.87731	-1.52472	down	0	chr5	77569
Gm6169	ENSMUSG00000057762	-2.86599	-1.51903	down	0.00727737	chr13
Cytip	ENSMUSG00000026832	-2.84934	-1.51063	down	6.68867e-05	chr2	227929
Xlr3a	ENSMUSG00000057836	-2.82228	-1.49686	down	0.000676192	chrX	22445
Hsd11b2	ENSMUSG00000031891	-2.78478	-1.47756	down	0.0223517	chr8	15484
Sp9	ENSMUSG00000068859	-2.77725	-1.47366	down	4.29993e-05	chr2	381373
A530016L24Rik	ENSMUSG00000043122	-2.77579	-1.4729	down	0.00124296	chr12	319942
Nanog	ENSMUSG00000012396	-2.77192	-1.47088	down	0.00481185	chr6
Cfap44	ENSMUSG00000071550	-2.74774	-1.45825	down	0.0178501	chr16	212517
Liph	ENSMUSG00000044626	-2.74644	-1.45756	down	0.00412237	chr16	239759
Fzd6	ENSMUSG00000022297	-2.73358	-1.45079	down	0.00578509	chr15
Spata13	ENSMUSG00000021990	-2.69952	-1.4327	down	0	chr14	219140
Cyp2b13	ENSMUSG00000040583	-2.69763	-1.43169	down	4.92285e-05	chr7	13089
Fmod	ENSMUSG00000041559	-2.68108	-1.42281	down	0.00784948	chr1	14264
Trim43a	ENSMUSG00000090693	-2.65919	-1.41099	down	0.0260813	chr9
Rbm47	ENSMUSG00000070780	-2.64903	-1.40546	down	1.64255e-07	chr5	245945
Sall2	ENSMUSG00000049532	-2.64612	-1.40388	down	0	chr14	50524
Sod3	ENSMUSG00000072941	-2.62172	-1.39051	down	0	chr5	20657
Neurl1b	ENSMUSG00000034413	-2.57614	-1.36521	down	2.88384e-13	chr17	240055
Spint1	ENSMUSG00000027315	-2.55488	-1.35325	down	0.000445064	chr2
Magea6	ENSMUSG00000063728	-2.55488	-1.35325	down	0.000445064	chrX	17142
Slc26a5	ENSMUSG00000029015	-2.55142	-1.3513	down	0.0151621	chr5	80979
Prdm14	ENSMUSG00000042414	-2.53124	-1.33984	down	0.0429424	chr1	383491
Ptprj	ENSMUSG00000025314	-2.51481	-1.33045	down	0.019073	chr2	19271
Ms4a2	ENSMUSG00000024680	-2.48913	-1.31564	down	6.68867e-05	chr19	14126
Gm826	ENSMUSG00000074623	-2.48913	-1.31564	down	0.000445064	chr2	329554
Ccdc152	ENSMUSG00000091119	-2.48903	-1.31558	down	0.0446209	chr15	100039139
Defb41	ENSMUSG00000067773	-2.4727	-1.30609	down	0.00717489	chr1
Cpn2	ENSMUSG00000023176	-2.46003	-1.29867	down	0.00017163	chr16	71756
Rgcc	ENSMUSG00000022018	-2.44484	-1.28974	down	0.00024566	chr14	66214
Ccnb1ip1	ENSMUSG00000071470	-2.43887	-1.28621	down	0.00106594	chr14	239083
Mylk3	ENSMUSG00000031698	-2.41559	-1.27238	down	0.00625916	chr8	213435
Tmem176b	ENSMUSG00000029810	-2.4143	-1.27161	down	0.0244297	chr6
Nat8l	ENSMUSG00000048142	-2.38785	-1.25572	down	3.05929e-05	chr5	269642
Gpnmb	ENSMUSG00000029816	-2.37633	-1.24874	down	0	chr6	93695
Afp	ENSMUSG00000054932	-2.37188	-1.24603	down	9.01353e-05	chr5	11576
Adra1d	ENSMUSG00000027335	-2.36824	-1.24381	down	0.00390864	chr2	11550
Atp1a3	ENSMUSG00000040907	-2.35429	-1.23529	down	0	chr7
Slc24a2	ENSMUSG00000037996	-2.35328	-1.23467	down	0.00685025	chr4	76376
Sftpa1	ENSMUSG00000021789	-2.3406	-1.22688	down	0.0197159	chr14	20387
Rab39	ENSMUSG00000055069	-2.33681	-1.22454	down	0.000445064	chr9	270160
Pcdh9	ENSMUSG00000055421	-2.33681	-1.22454	down	0.00115615	chr14	211712
Serpina12	ENSMUSG00000041567	-2.33426	-1.22296	down	0.000445064	chr12	68054
Foxd2	ENSMUSG00000055210	-2.33371	-1.22263	down	0.0235493	chr4	17301
Crmp1	ENSMUSG00000029121	-2.32188	-1.21529	down	0.0384659	chr5	12933
Pls1	ENSMUSG00000049493	-2.31521	-1.21114	down	0.019073	chr9	102502
C1qtnf3	ENSMUSG00000058914	-2.31329	-1.20995	down	0.000700877	chr15	81799
Cpt1b	ENSMUSG00000078937	-2.31189	-1.20907	down	0.00134196	chr15	12895
Gpr176	ENSMUSG00000040133	-2.28099	-1.18966	down	0	chr2	381413
Gm648	ENSMUSG00000064016	-2.27614	-1.18659	down	0.0322851	chrX	270599
Nfatc2	ENSMUSG00000027544	-2.27468	-1.18567	down	0.0398486	chr2	18019
Cenpv	ENSMUSG00000018509	-2.26704	-1.18081	down	0.00934906	chr11	73139
Myl9	ENSMUSG00000067818	-2.26152	-1.17729	down	0.000445064	chr2	98932
Sstr5	ENSMUSG00000050824	-2.26152	-1.17729	down	0.00115615	chr17
Hepacam2	ENSMUSG00000044156	-2.26152	-1.17729	down	0.010208	chr6	101202
Rspo4	ENSMUSG00000032852	-2.25925	-1.17585	down	0.0179805	chr2	228770
Lama3	ENSMUSG00000024421	-2.25542	-1.1734	down	0.0014281	chr18
Capn6	ENSMUSG00000067276	-2.25099	-1.17056	down	0	chrX	12338
Fam135b	ENSMUSG00000036800	-2.24828	-1.16882	down	0.0362892	chr15	70363
Fam228b	ENSMUSG00000050545	-2.23658	-1.16129	down	0.0204714	chr12	207921
Gm379	ENSMUSG00000093916	-2.23505	-1.16031	down	0.00935627	chrX
Dyrk4	ENSMUSG00000030345	-2.23269	-1.15878	down	0	chr6	101320
Zfp185	ENSMUSG00000031351	-2.23096	-1.15766	down	0.000654469	chrX	22673
Tst	ENSMUSG00000044986	-2.21353	-1.14635	down	8.20914e-07	chr15	22117
Bco2	ENSMUSG00000032066	-2.2126	-1.14574	down	0.0184678	chr9	170752
Cdh5	ENSMUSG00000031871	-2.21237	-1.1456	down	8.66886e-06	chr8	12562
2610042L04Rik	ENSMUSG00000079388	-2.19903	-1.13686	down	0.00115615	chr14
Ugt1a9	ENSMUSG00000090175	-2.19288	-1.13283	down	0	chr1	394434
Lyg1	ENSMUSG00000026085	-2.15553	-1.10804	down	0.0460143	chr1	69541
Sox5	ENSMUSG00000041540	-2.14669	-1.10211	down	3.62941e-06	chr6	20678
1810011O10Rik	ENSMUSG00000056313	-2.14481	-1.10085	down	0.00314693	chr8	69068
Msx3	ENSMUSG00000025469	-2.14244	-1.09925	down	6.68867e-05	chr7	17703
Synpr	ENSMUSG00000056296	-2.14091	-1.09822	down	0.0151346	chr14	72003
Thsd7b	ENSMUSG00000042581	-2.14009	-1.09767	down	2.59691e-05	chr1	210417
Il1rl2	ENSMUSG00000070942	-2.13306	-1.09292	down	3.44434e-08	chr1
Gm10221	ENSMUSG00000067719	-2.13074	-1.09136	down	0.0496001	chr5
Slfn8	ENSMUSG00000035208	-2.12354	-1.08647	down	0.0126702	chr11	276950
Tpm3-rs7	ENSMUSG00000058126	-2.11872	-1.08319	down	0.0308385	chr14
Sv2c	ENSMUSG00000051111	-2.11266	-1.07906	down	0.0229298	chr13	75209
Yy2	ENSMUSG00000091736	-2.10443	-1.07343	down	3.17077e-11	chrX	100073351
Defb42	ENSMUSG00000054763	-2.08062	-1.05701	down	0.0168665	chr14
Tex26	ENSMUSG00000029660	-2.06683	-1.04742	down	0.000870051	chr5	75860
Ankk1	ENSMUSG00000032257	-2.0597	-1.04243	down	0.0258725	chr9	244859
Spns3	ENSMUSG00000020798	-2.05732	-1.04077	down	0.00112422	chr11	77577
Mycn	ENSMUSG00000037169	-2.05543	-1.03944	down	0.00240862	chr12	18109
Rtn4rl2	ENSMUSG00000050896	-2.05355	-1.03812	down	0.0366333	chr2
Gm6710	ENSMUSG00000078887	-2.04963	-1.03536	down	0.0127307	chr2	626832
Rasgrf1	ENSMUSG00000032356	-2.0414	-1.02956	down	0.00296317	chr9	19417
Itih3	ENSMUSG00000006522	-2.0414	-1.02956	down	0.00296317	chr14	16426
Mpped1	ENSMUSG00000041708	-2.0414	-1.02956	down	0.00296317	chr15
Ano7	ENSMUSG00000034107	-2.03916	-1.02798	down	0.00296317	chr1	404545
Mroh2b	ENSMUSG00000022155	-2.03916	-1.02798	down	0.00296317	chr15	223825
Plac8l1	ENSMUSG00000059455	-2.03916	-1.02798	down	0.00296317	chr18	69401
Card10	ENSMUSG00000033170	-2.03196	-1.02287	down	0.0151786	chr15	105844
Heyl	ENSMUSG00000032744	-2.02781	-1.01992	down	0.00296317	chr4	56198
Trim67	ENSMUSG00000036913	-2.02781	-1.01992	down	0.00296317	chr8	330863
Txlnb	ENSMUSG00000039891	-2.02781	-1.01992	down	0.00296317	chr10	378431
Stac2	ENSMUSG00000017400	-2.02781	-1.01992	down	0.0168854	chr11	217154
Uroc1	ENSMUSG00000034456	-2.02626	-1.01882	down	0.00988566	chr6	243537
Kcnmb3	ENSMUSG00000091091	-2.02447	-1.01755	down	0.0312429	chr3	100502876
Kng2	ENSMUSG00000060459	-2.00771	-1.00555	down	0.00394583	chr16	385643
Ugt1a5	ENSMUSG00000089943	-1.99187	-0.994122	down	0	chr1	394433
Papl	ENSMUSG00000037469	-1.98886	-0.991943	down	0.000445064	chr7	101744
Rnase4	ENSMUSG00000021876	-1.984	-0.98841	down	1.46885e-13	chr14
Chit1	ENSMUSG00000026450	-1.97562	-0.982307	down	0.00296317	chr1	71884
Serping1	ENSMUSG00000023224	-1.97562	-0.982307	down	0.00296317	chr2	12258
Fsip1	ENSMUSG00000027344	-1.97562	-0.982307	down	0.00296317	chr2	71313
Grifin	ENSMUSG00000036586	-1.97562	-0.982307	down	0.00296317	chr5	77998
Krt23	ENSMUSG00000006777	-1.97562	-0.982307	down	0.00296317	chr11	94179
Gm2016	ENSMUSG00000072905	-1.97562	-0.982307	down	0.00296317	chr12	100039042
Slc9b1	ENSMUSG00000050150	-1.96982	-0.978062	down	0.0390325	chr3	74446
Gm15091	ENSMUSG00000095082	-1.96135	-0.971844	down	1.03029e-06	chrX	382244
Unc5c	ENSMUSG00000059921	-1.95606	-0.967953	down	0	chr3	22253
Stard8	ENSMUSG00000031216	-1.95179	-0.964798	down	0.00897223	chrX	236920
Slco2a1	ENSMUSG00000032548	-1.94721	-0.961405	down	0	chr9	24059
Aldh3b2	ENSMUSG00000075296	-1.93658	-0.95351	down	0.0181738	chr19	621603
Tmprss11f	ENSMUSG00000048764	-1.93192	-0.950038	down	0.000180576	chr5	243083
Syt11	ENSMUSG00000068923	-1.90344	-0.928608	down	3.08873e-09	chr3
Krt5	ENSMUSG00000061527	-1.90009	-0.926066	down	0.000568527	chr15	110308
Krt7	ENSMUSG00000023039	-1.89985	-0.925883	down	0.0286669	chr15	110310
Klra1	ENSMUSG00000079853	-1.89762	-0.924189	down	0.0184311	chr6
Adipoq	ENSMUSG00000022878	-1.89704	-0.923746	down	0.00629008	chr16	11450
1700019N19Rik	ENSMUSG00000026931	-1.89704	-0.923746	down	0.00672156	chr19	67507
Thbs1	ENSMUSG00000040152	-1.88472	-0.914349	down	0	chr2	21825
Ccdc65	ENSMUSG00000003354	-1.881	-0.9115	down	0.00107498	chr15	105833
Tmem37	ENSMUSG00000050777	-1.87142	-0.904137	down	2.27366e-12	chr1	170706
Adcy7	ENSMUSG00000031659	-1.86943	-0.9026	down	0	chr8
Slc9a9	ENSMUSG00000031129	-1.8683	-0.901727	down	0.000119173	chr9	331004
Tfpi	ENSMUSG00000027082	-1.86825	-0.901686	down	0.0336975	chr2	21788
Tmem8	ENSMUSG00000024180	-1.86699	-0.900714	down	0	chr17	60455
Pde1c	ENSMUSG00000004347	-1.86512	-0.899267	down	0.00296317	chr6	18575
Amdhd1	ENSMUSG00000015890	-1.86512	-0.899267	down	0.00296317	chr10	71761
Rgs22	ENSMUSG00000037627	-1.86294	-0.897581	down	0.0288624	chr15	626596
Irx3	ENSMUSG00000031734	-1.86152	-0.89648	down	0.000153229	chr8	16373
E230025N22Rik	ENSMUSG00000044719	-1.85959	-0.894988	down	0.00925342	chr18	240216
Zfp853	ENSMUSG00000093910	-1.85884	-0.894405	down	0.00292228	chr5	330230
Necab2	ENSMUSG00000031837	-1.85473	-0.89121	down	0.00766812	chr8	117148
Cyp3a16	ENSMUSG00000038656	-1.85315	-0.889982	down	1.72781e-07	chr5	13114
Gm5901	ENSMUSG00000078611	-1.85297	-0.889836	down	0.0481548	chr7	100503879
Omd	ENSMUSG00000048368	-1.84606	-0.884453	down	0.000337059	chr13	27047
Sync	ENSMUSG00000001333	-1.84511	-0.88371	down	0.0039051	chr4	68828
Pp2d1	ENSMUSG00000044957	-1.83739	-0.877656	down	0.00117028	chr17
Plce1	ENSMUSG00000024998	-1.8152	-0.860132	down	0.00627047	chr19	74055
Cemip	ENSMUSG00000052353	-1.81489	-0.859885	down	1.90233e-09	chr7	80982
Tcf7	ENSMUSG00000000782	-1.81364	-0.858889	down	0.0462439	chr11	21414
Elovl7	ENSMUSG00000021696	-1.807	-0.853597	down	0.00296317	chr13	74559
Rit2	ENSMUSG00000057455	-1.807	-0.853597	down	0.00296317	chr18	19762
Smoc2	ENSMUSG00000023886	-1.807	-0.853597	down	0.0284884	chr17	64074
Usp17lb	ENSMUSG00000062369	-1.80503	-0.852019	down	0.00296317	chr7	381944
Prdm6	ENSMUSG00000069378	-1.80503	-0.852019	down	0.00296317	chr18	225518
Atp7b	ENSMUSG00000006567	-1.79938	-0.847498	down	0.0276153	chr8	11979
Gcm1	ENSMUSG00000023333	-1.79497	-0.843961	down	0.00766812	chr9	14531
Kcnh3	ENSMUSG00000037579	-1.79497	-0.843961	down	0.00766812	chr15	16512
Adam32	ENSMUSG00000037437	-1.79268	-0.842118	down	0.00187462	chr8	353188
Triqk	ENSMUSG00000055963	-1.7895	-0.839555	down	1.61479e-06	chr4	208820
Ugt1a2	ENSMUSG00000090171	-1.78382	-0.834966	down	0	chr1	22236
Slc2a2	ENSMUSG00000027690	-1.77765	-0.829975	down	0.0106799	chr3	20526
Apob	ENSMUSG00000020609	-1.77692	-0.829381	down	6.57925e-14	chr12	238055
Trim6	ENSMUSG00000072244	-1.77513	-0.827927	down	7.07871e-05	chr7	94088
C1s2	ENSMUSG00000079343	-1.76823	-0.822302	down	0.000844286	chr6	317677
Tlr1	ENSMUSG00000044827	-1.76822	-0.822297	down	9.05847e-09	chr5	21897
Ccpg1os	ENSMUSG00000086158	-1.76792	-0.822054	down	0.000320561	chr9	546143
Dchs2	ENSMUSG00000102692	-1.75781	-0.813783	down	9.9769e-11	chr3
Morc1	ENSMUSG00000022652	-1.75514	-0.811589	down	0.00766812	chr16	17450
Olfr874	ENSMUSG00000063350	-1.74578	-0.803873	down	0.012175	chr9	258882
Nox3	ENSMUSG00000023802	-1.73924	-0.798455	down	0.028531	chr17	224480
Gm15698	ENSMUSG00000057534	-1.73472	-0.794702	down	0.0215959	chr11
Mrgpra4	ENSMUSG00000067173	-1.73111	-0.791701	down	0.0160845	chr7	235854
Tspyl4	ENSMUSG00000039485	-1.72738	-0.788583	down	0	chr10	72480
Smim18	ENSMUSG00000094500	-1.72485	-0.786472	down	0.0493404	chr8	72632
Zfp14	ENSMUSG00000053985	-1.71991	-0.78233	down	0.000982221	chr7	243906
Gm10351	ENSMUSG00000071952	-1.71878	-0.781389	down	0.0071876	chr7
Agap2	ENSMUSG00000025422	-1.71226	-0.775901	down	5.64885e-05	chr10	216439
Gm355	ENSMUSG00000074812	-1.70703	-0.771491	down	0.0111987	chr2	241634
Crisp2	ENSMUSG00000023930	-1.70191	-0.767154	down	0.043126	chr17	22024
Tdrd9	ENSMUSG00000054003	-1.69558	-0.761776	down	0.000301813	chr12
Wdfy4	ENSMUSG00000051506	-1.6882	-0.755486	down	0	chr14	545030
P2rx5	ENSMUSG00000005950	-1.68617	-0.753754	down	4.07309e-06	chr11	94045
Gm10184	ENSMUSG00000066878	-1.68586	-0.753486	down	0.0011547	chr17
Them7	ENSMUSG00000055312	-1.68462	-0.752421	down	0.00611364	chr2	74088
Mutyh	ENSMUSG00000028687	-1.68316	-0.751176	down	4.04376e-11	chr4	70603
Scn9a	ENSMUSG00000075316	-1.6808	-0.749144	down	0.0155075	chr2	20274
Mapk4	ENSMUSG00000024558	-1.6768	-0.74571	down	0.00918515	chr18	225724
Tas1r2	ENSMUSG00000028738	-1.66211	-0.733016	down	7.22757e-05	chr4	83770
Gpc6	ENSMUSG00000058571	-1.65518	-0.726988	down	0.00235551	chr14	23888
Sfrp4	ENSMUSG00000021319	-1.65463	-0.726507	down	0.0171485	chr13	20379
4930451G09Rik	ENSMUSG00000022543	-1.64773	-0.720479	down	0.0466019	chr16	74684
Spata3	ENSMUSG00000026226	-1.64682	-0.719685	down	0.0176491	chr1	70060
Fbln5	ENSMUSG00000021186	-1.64588	-0.718863	down	0	chr12	23876
Ctso	ENSMUSG00000028015	-1.64588	-0.718861	down	0.000910366	chr3	229445
Sema4f	ENSMUSG00000000627	-1.64374	-0.71698	down	0.0423272	chr6	20355
Tmsb15b2	ENSMUSG00000089996	-1.63997	-0.713673	down	0.0122811	chrX	100034363
Wisp2	ENSMUSG00000027656	-1.63966	-0.713397	down	0	chr2	22403
Serpinb6b	ENSMUSG00000042842	-1.63915	-0.712944	down	0.000472348	chr13	20708
Gm15127	ENSMUSG00000096834	-1.63551	-0.709739	down	9.65773e-07	chrX	434866
Syt7	ENSMUSG00000024743	-1.63099	-0.705745	down	0.00752792	chr19	54525
Lmod3	ENSMUSG00000044086	-1.62952	-0.704444	down	0.0135084	chr6	320502
Esrp1	ENSMUSG00000040728	-1.62933	-0.704279	down	0.0191815	chr4	207920
Doxl2	ENSMUSG00000068536	-1.62933	-0.704279	down	0.0191815	chr6	243376
Fbxw24	ENSMUSG00000062275	-1.62933	-0.704279	down	0.0191815	chr9	382106
Lrrc3	ENSMUSG00000051652	-1.62933	-0.704279	down	0.0191815	chr10	237387
Igsf5	ENSMUSG00000000159	-1.62933	-0.704279	down	0.0191815	chr16	72058
Abcg1	ENSMUSG00000024030	-1.62933	-0.704279	down	0.0191815	chr17	11307
Dsg3	ENSMUSG00000056632	-1.62933	-0.704279	down	0.0191815	chr18	13512
Rab3il1	ENSMUSG00000024663	-1.62933	-0.704279	down	0.0191815	chr19	74760
Ttc24	ENSMUSG00000051036	-1.62599	-0.701322	down	0.0156554	chr3	214191
Pde11a	ENSMUSG00000075270	-1.62026	-0.696222	down	0.0191815	chr2	241489
Sv2b	ENSMUSG00000053025	-1.62026	-0.696222	down	0.0191815	chr7
Mcemp1	ENSMUSG00000013974	-1.62026	-0.696222	down	0.0191815	chr8	69189
Cyp1a1	ENSMUSG00000032315	-1.62026	-0.696222	down	0.0191815	chr9	13076
Clstn2	ENSMUSG00000032452	-1.62026	-0.696222	down	0.0191815	chr9	64085
Lpo	ENSMUSG00000009356	-1.62026	-0.696222	down	0.0191815	chr11	76113
Shank3	ENSMUSG00000022623	-1.62026	-0.696222	down	0.0191815	chr15	58234
Olfr287	ENSMUSG00000090129	-1.62026	-0.696222	down	0.0191815	chr15	634104
Mc2r	ENSMUSG00000045569	-1.62026	-0.696222	down	0.0191815	chr18	17200
Unc93b1	ENSMUSG00000036908	-1.62026	-0.696222	down	0.0191815	chr19	54445
Itm2a	ENSMUSG00000031239	-1.62026	-0.696222	down	0.0191815	chrX	16431
Ano9	ENSMUSG00000054662	-1.61849	-0.694644	down	0.0171485	chr7	71345
Ly9	ENSMUSG00000004707	-1.61849	-0.694644	down	0.0191815	chr1	17085
Zscan5b	ENSMUSG00000058028	-1.61849	-0.694644	down	0.0191815	chr7	170734
Prodh2	ENSMUSG00000036892	-1.61849	-0.694644	down	0.0191815	chr7	56189
Drc7	ENSMUSG00000031786	-1.61849	-0.694644	down	0.0191815	chr8	330830
AF529169	ENSMUSG00000039313	-1.61849	-0.694644	down	0.0191815	chr9	209743
Fam213a	ENSMUSG00000021792	-1.61849	-0.694644	down	0.0191815	chr14	70564
Fitm1	ENSMUSG00000022215	-1.61849	-0.694644	down	0.0191815	chr14	68680
Ephx2	ENSMUSG00000022040	-1.61849	-0.694644	down	0.0191815	chr14	13850
Lamp3	ENSMUSG00000041247	-1.61849	-0.694644	down	0.0191815	chr16	239739
Lipn	ENSMUSG00000024770	-1.61849	-0.694644	down	0.0191815	chr19	70166
Epb4.1	ENSMUSG00000028906	-1.61792	-0.694139	down	0	chr4	269587
Ptx3	ENSMUSG00000027832	-1.60454	-0.682164	down	0	chr3	19288
Acaa1b	ENSMUSG00000010651	-1.6014	-0.679335	down	0.0120867	chr9	235674
Gm2381	ENSMUSG00000092225	-1.5958	-0.674283	down	0.00132441	chr7
Lrrc61	ENSMUSG00000073096	-1.59204	-0.670876	down	6.33754e-07	chr6
Mak	ENSMUSG00000021363	-1.59201	-0.670846	down	0.00970841	chr13	17152
Fetub	ENSMUSG00000022871	-1.58874	-0.667885	down	0	chr16	59083
Tuba4a	ENSMUSG00000026202	-1.58703	-0.666326	down	0	chr1	22145
Otud6a	ENSMUSG00000051582	-1.58614	-0.665518	down	0.0181469	chrX	408193
Ablim1	ENSMUSG00000025085	-1.58329	-0.66293	down	0	chr19	226251
Ropn1l	ENSMUSG00000022236	-1.58176	-0.661531	down	0.000404157	chr15	252967
Nlrp4c	ENSMUSG00000034690	-1.57856	-0.658609	down	0.00766812	chr7	83564
R3hdml	ENSMUSG00000078949	-1.57856	-0.658609	down	0.0191815	chr2	100043899
Pdzk1ip1	ENSMUSG00000028716	-1.57856	-0.658609	down	0.0191815	chr4
Padi1	ENSMUSG00000025329	-1.57856	-0.658609	down	0.0191815	chr4	18599
Vmn1r45	ENSMUSG00000044248	-1.57856	-0.658609	down	0.0191815	chr6	22297
Gys2	ENSMUSG00000030244	-1.57856	-0.658609	down	0.0191815	chr6	232493
Gypa	ENSMUSG00000051839	-1.57856	-0.658609	down	0.0191815	chr8	14934
Gm4799	ENSMUSG00000071151	-1.57856	-0.658609	down	0.0191815	chr10
Syt1	ENSMUSG00000035864	-1.57856	-0.658609	down	0.0191815	chr10
Lcp2	ENSMUSG00000002699	-1.57856	-0.658609	down	0.0191815	chr11	16822
Satl1	ENSMUSG00000025527	-1.57856	-0.658609	down	0.0191815	chrX	73809
Fbxo48	ENSMUSG00000044966	-1.57759	-0.657727	down	7.93875e-07	chr11
Sult4a1	ENSMUSG00000018865	-1.57697	-0.657153	down	0.0221361	chr15	29859
Hs3st1	ENSMUSG00000051022	-1.57683	-0.657031	down	0.00943784	chr5
Gm11232	ENSMUSG00000066141	-1.57683	-0.657031	down	0.0191815	chr4	102634852
Zfp352	ENSMUSG00000070902	-1.57683	-0.657031	down	0.0191815	chr4	236537
Hpcal4	ENSMUSG00000046093	-1.57683	-0.657031	down	0.0191815	chr4	170638
Ablim2	ENSMUSG00000029095	-1.57683	-0.657031	down	0.0191815	chr5	231148
Usp17lc	ENSMUSG00000058976	-1.57683	-0.657031	down	0.0191815	chr7
Tmem45b	ENSMUSG00000041737	-1.57683	-0.657031	down	0.0191815	chr9	235135
Olfr875	ENSMUSG00000058628	-1.57683	-0.657031	down	0.0191815	chr9	258744
Olfr225	ENSMUSG00000044061	-1.57683	-0.657031	down	0.0191815	chr11	257886
Gm18025	ENSMUSG00000095406	-1.57683	-0.657031	down	0.0191815	chr12
Lect2	ENSMUSG00000021539	-1.57683	-0.657031	down	0.0191815	chr13	16841
Trim52	ENSMUSG00000022113	-1.57683	-0.657031	down	0.0191815	chr14	212085
Pvalb	ENSMUSG00000005716	-1.57683	-0.657031	down	0.0191815	chr15	19293
Ticam2	ENSMUSG00000056130	-1.57683	-0.657031	down	0.0191815	chr18	225471
Uba1y	ENSMUSG00000069053	-1.57683	-0.657031	down	0.0191815	chrY
Unc5a	ENSMUSG00000025876	-1.57593	-0.6562	down	7.3776e-07	chr13	107448
Lef1	ENSMUSG00000027985	-1.57183	-0.652443	down	3.01718e-07	chr3	16842
Tmem45a	ENSMUSG00000022754	-1.57165	-0.652282	down	0	chr16	56277
Phactr3	ENSMUSG00000027525	-1.56958	-0.650377	down	0.0128583	chr2	74189
Gm14025	ENSMUSG00000079051	-1.56805	-0.648974	down	0.0191815	chr2	668894
Cyp24a1	ENSMUSG00000038567	-1.56805	-0.648974	down	0.0191815	chr2	13081
Slc25a31	ENSMUSG00000069041	-1.56805	-0.648974	down	0.0191815	chr3	73333
Gm136	ENSMUSG00000071015	-1.56805	-0.648974	down	0.0191815	chr4	214568
Col15a1	ENSMUSG00000028339	-1.56805	-0.648974	down	0.0191815	chr4	12819
Cyp4a12b	ENSMUSG00000078597	-1.56805	-0.648974	down	0.0191815	chr4	13118
Prmt8	ENSMUSG00000030350	-1.56805	-0.648974	down	0.0191815	chr6	381813
Vmn2r31	ENSMUSG00000096373	-1.56805	-0.648974	down	0.0191815	chr7	100042591
Svip	ENSMUSG00000074093	-1.56805	-0.648974	down	0.0191815	chr7	75744
Srgn	ENSMUSG00000020077	-1.56805	-0.648974	down	0.0191815	chr10
Vtn	ENSMUSG00000017344	-1.56805	-0.648974	down	0.0191815	chr11	22370
Calcoco2	ENSMUSG00000006056	-1.56805	-0.648974	down	0.0191815	chr11
Cldn1	ENSMUSG00000022512	-1.56805	-0.648974	down	0.0191815	chr16	12737
Magea2	ENSMUSG00000055746	-1.56805	-0.648974	down	0.0191815	chrX	17138
Zfp82	ENSMUSG00000098022	-1.56714	-0.648138	down	0.00706834	chr7	330502
Slco1a5	ENSMUSG00000063975	-1.56654	-0.647584	down	5.62813e-05	chr6
Acad12	ENSMUSG00000042647	-1.5645	-0.645698	down	0.000854737	chr5
Kif9	ENSMUSG00000032489	-1.56376	-0.645017	down	0.0112773	chr9	16578
Tnf	ENSMUSG00000024401	-1.56225	-0.643621	down	0.0213125	chr17	21926
Fam26d	ENSMUSG00000039508	-1.56183	-0.643238	down	0.0264689	chr10	270711
Ttll11	ENSMUSG00000026885	-1.56074	-0.642227	down	0.00567914	chr2	74410
Ttc30b	ENSMUSG00000075273	-1.55879	-0.640429	down	5.91985e-06	chr2	72421
Clec4n	ENSMUSG00000023349	-1.55542	-0.637309	down	0.0314421	chr6	56620
Saysd1	ENSMUSG00000045107	-1.55477	-0.636705	down	3.27079e-07	chr14	67509
Gpr56	ENSMUSG00000031785	-1.55437	-0.636327	down	0	chr8
Nos2	ENSMUSG00000020826	-1.5539	-0.635894	down	0.0238586	chr11	18126
Dnmt3l	ENSMUSG00000000730	-1.55267	-0.634754	down	0.00894014	chr10
Gm10439	ENSMUSG00000072923	-1.5507	-0.632915	down	4.1148e-10	chrX	382243
Tcea3	ENSMUSG00000001604	-1.54545	-0.628024	down	0.0199894	chr4	21401
Acox2	ENSMUSG00000021751	-1.54239	-0.625168	down	0.0439472	chr14
Pcdhb11	ENSMUSG00000051486	-1.54002	-0.622947	down	2.53733e-05	chr18	93882
Insl6	ENSMUSG00000050957	-1.53956	-0.622521	down	0.0145172	chr19	27356
Alyref2	ENSMUSG00000060244	-1.5394	-0.622366	down	0.00108842	chr1	56009
Mfsd6	ENSMUSG00000041439	-1.53524	-0.618464	down	0	chr1	98682
Gstm6	ENSMUSG00000068762	-1.53365	-0.61697	down	0.0157802	chr3	14867
Galnt4	ENSMUSG00000090035	-1.52718	-0.610871	down	0	chr10	14426
Ppbp	ENSMUSG00000029372	-1.52685	-0.610557	down	0.000103089	chr5	57349
Cnn1	ENSMUSG00000001349	-1.52151	-0.605504	down	1.89659e-15	chr9	12797
Ugt1a1	ENSMUSG00000089960	-1.51915	-0.603262	down	2.82398e-13	chr1	394436
Dlx4	ENSMUSG00000020871	-1.51829	-0.60245	down	0.00423122	chr11	13394
Aldh1l1	ENSMUSG00000030088	-1.51585	-0.600125	down	0.0135174	chr6	107747
Egfr	ENSMUSG00000020122	-1.51163	-0.596106	down	4.37856e-12	chr11	13649
Gm21060	ENSMUSG00000095993	-1.51096	-0.595465	down	0.0415392	chr19
Susd1	ENSMUSG00000038578	-1.505	-0.589759	down	0.0226765	chr4	634731
Dhrs7	ENSMUSG00000021094	-1.50124	-0.586155	down	0	chr12	66375
Calr3	ENSMUSG00000019732	-1.50058	-0.585515	down	1.84863e-06	chr8	73316
Pcdhb14	ENSMUSG00000044043	-1.49923	-0.584225	down	0.000197068	chr18	93885
Tlr2	ENSMUSG00000027995	-1.49856	-0.583579	down	6.45766e-08	chr3	24088
Lim2	ENSMUSG00000093639	-1.49807	-0.583101	down	0.0329774	chr7
Ttc30a1	ENSMUSG00000075271	-1.49675	-0.581837	down	0.0102209	chr2	78802
Ube2cbp	ENSMUSG00000032415	-1.4946	-0.579759	down	2.1533e-07	chr9	70348
Hoxa6	ENSMUSG00000043219	-1.49256	-0.577785	down	0.0228064	chr6	15403
Ntn4	ENSMUSG00000020019	-1.49147	-0.576736	down	0.000138682	chr10	57764
Olfr1437	ENSMUSG00000096436	-1.49015	-0.575457	down	0.0471351	chr19	258117
Msh4	ENSMUSG00000005493	-1.48828	-0.573645	down	0.0293926	chr3	55993
Gm15093	ENSMUSG00000094941	-1.48744	-0.572827	down	4.26226e-05	chrX
Cyp26b1	ENSMUSG00000063415	-1.48695	-0.572355	down	0	chr6
Rasgrp3	ENSMUSG00000071042	-1.48144	-0.567	down	2.03573e-05	chr17
Tspan32	ENSMUSG00000000244	-1.48125	-0.566817	down	4.00394e-05	chr7	27027
Krt12	ENSMUSG00000020912	-1.48035	-0.565934	down	0.0498082	chr11	268482
Tspan33	ENSMUSG00000001763	-1.47953	-0.565136	down	0.0395239	chr6	232670
C1rl	ENSMUSG00000038527	-1.47604	-0.561736	down	1.89659e-15	chr6	232371
Gimap6	ENSMUSG00000047867	-1.47602	-0.56171	down	0.000102364	chr6	231931
Rcan2	ENSMUSG00000039601	-1.47595	-0.561642	down	0	chr17	53901
1700013F07Rik	ENSMUSG00000027886	-1.47426	-0.559994	down	0.0446611	chr3	75504
Neil3	ENSMUSG00000039396	-1.47042	-0.556232	down	2.98161e-10	chr8	234258
Card14	ENSMUSG00000013483	-1.47027	-0.556085	down	0.0215029	chr11
Drp2	ENSMUSG00000000223	-1.46984	-0.555658	down	0.000160395	chrX	13497
Aldh6a1	ENSMUSG00000021238	-1.46899	-0.554824	down	0	chr12	104776
Blnk	ENSMUSG00000061132	-1.46858	-0.554423	down	2.31294e-06	chr19	17060
Nlrp1b	ENSMUSG00000070390	-1.46781	-0.553669	down	0.00211249	chr11	637515
Nepn	ENSMUSG00000038624	-1.46722	-0.553082	down	0.0311546	chr10	66650
Tmem119	ENSMUSG00000054675	-1.46717	-0.553033	down	2.49279e-14	chr5	231633
Igtp	ENSMUSG00000078853	-1.46443	-0.550336	down	0.00292228	chr11	16145
Vmn1r233	ENSMUSG00000045575	-1.46235	-0.548285	down	0.0419537	chr17	171236
Spon2	ENSMUSG00000037379	-1.46109	-0.547046	down	0	chr5	100689
Luzp4	ENSMUSG00000079387	-1.45975	-0.54572	down	4.99197e-08	chrX	434865
Fah	ENSMUSG00000030630	-1.45897	-0.544947	down	5.72745e-06	chr7	14085
Trim34a	ENSMUSG00000056144	-1.45599	-0.542004	down	0.0147885	chr7
Il1rl1	ENSMUSG00000026069	-1.45559	-0.541605	down	0	chr1	17082
Fam221a	ENSMUSG00000047115	-1.45457	-0.540594	down	0.0321821	chr6	231946
Cdyl	ENSMUSG00000059288	-1.45355	-0.539576	down	0.0223517	chr13	12593
Klrb1	ENSMUSG00000079299	-1.4522	-0.538245	down	0.0326406	chr6	100043861
Olfml3	ENSMUSG00000027848	-1.45159	-0.53763	down	2.57512e-13	chr3	99543
Ap4s1	ENSMUSG00000020955	-1.45041	-0.536463	down	7.29047e-07	chr12	11782
Il1r1	ENSMUSG00000026072	-1.44837	-0.534433	down	5.27569e-09	chr1	16177
Parp14	ENSMUSG00000034422	-1.44576	-0.531826	down	0.000602441	chr16	547253
Ercc6l2	ENSMUSG00000021470	-1.44428	-0.530349	down	7.74239e-08	chr13
Klre1	ENSMUSG00000050241	-1.44214	-0.528212	down	0.0476014	chr6	243655
Gm20388	ENSMUSG00000092329	-1.44092	-0.526987	down	0	chr8	108148
Fndc3c1	ENSMUSG00000033737	-1.43977	-0.525836	down	0.0236322	chrX	333564
Lcp1	ENSMUSG00000021998	-1.43801	-0.524077	down	1.09086e-12	chr14
Ugt1a8	ENSMUSG00000089675	-1.43637	-0.522425	down	8.62082e-12	chr1	102642409
Svep1	ENSMUSG00000028369	-1.43575	-0.521809	down	0	chr4	64817
Zfp775	ENSMUSG00000007216	-1.43435	-0.520396	down	0.00102286	chr6	243372
Cox8b	ENSMUSG00000025488	-1.43422	-0.520263	down	0.0498082	chr7	12869
Gm8011	ENSMUSG00000094954	-1.43422	-0.520263	down	0.0498082	chr14
Dus4l	ENSMUSG00000020648	-1.43378	-0.519822	down	3.74095e-15	chr12	71916
Pex7	ENSMUSG00000020003	-1.43376	-0.519806	down	2.99453e-13	chr10	18634
Klk1b24	ENSMUSG00000063713	-1.42672	-0.512703	down	0.0348974	chr7	16617
Ttc8	ENSMUSG00000021013	-1.42515	-0.511113	down	0	chr12	76260
Dhx58	ENSMUSG00000017830	-1.42356	-0.509505	down	0.00247336	chr11	80861
Pld1	ENSMUSG00000027695	-1.42275	-0.508682	down	2.82398e-13	chr3	18805
C1ra	ENSMUSG00000055172	-1.42254	-0.508471	down	0	chr6	50909
Cnga3	ENSMUSG00000026114	-1.41838	-0.504243	down	8.99885e-06	chr1	12790
Shroom3	ENSMUSG00000029381	-1.41781	-0.50366	down	1.75293e-06	chr5
Atp2b4	ENSMUSG00000026463	-1.41768	-0.503532	down	7.38072e-07	chr1	381290
Fibin	ENSMUSG00000074971	-1.41719	-0.503035	down	0.00021208	chr2	67606
Fam161b	ENSMUSG00000021234	-1.41635	-0.502178	down	0.00188842	chr12
Gstm4	ENSMUSG00000027890	-1.416	-0.50182	down	0.00655345	chr3
3300002I08Rik	ENSMUSG00000063364	-1.41477	-0.500572	down	0.0226231	chr2	69277
Zc2hc1c	ENSMUSG00000045064	-1.41409	-0.499872	down	0.00524056	chr12	72350
Dmrta2	ENSMUSG00000047143	-1.41205	-0.497791	down	0.0428984	chr4	242620
Hdhd3	ENSMUSG00000038422	-1.40901	-0.494683	down	2.66592e-11	chr4	72748
Rnasel	ENSMUSG00000066800	-1.4071	-0.49272	down	0.00809678	chr1	24014
Igsf10	ENSMUSG00000036334	-1.40448	-0.490037	down	3.24963e-09	chr3
Lox	ENSMUSG00000024529	-1.40237	-0.487864	down	0	chr18
Gnb4	ENSMUSG00000027669	-1.4023	-0.487797	down	0	chr3	14696
Serpinb9	ENSMUSG00000045827	-1.39791	-0.483268	down	0	chr13	20723
Pfkfb1	ENSMUSG00000025271	-1.39783	-0.483192	down	2.19817e-06	chrX	18639
Stxbp5l	ENSMUSG00000022829	-1.39629	-0.481603	down	0.0381255	chr16	207227
Pnpo	ENSMUSG00000018659	-1.3961	-0.481399	down	2.91905e-09	chr11	103711
Shank2	ENSMUSG00000037541	-1.39355	-0.47876	down	0.00143226	chr7	210274
Igfbp7	ENSMUSG00000036256	-1.39185	-0.476999	down	0	chr5	29817
Coa4	ENSMUSG00000044881	-1.38696	-0.471927	down	2.60258e-05	chr7	68185
Nmi	ENSMUSG00000026946	-1.38686	-0.471824	down	0.0169271	chr2
AA474331	ENSMUSG00000096687	-1.38681	-0.471773	down	3.26135e-07	chr10
Gm26920	ENSMUSG00000058447	-1.38675	-0.471704	down	0.043697	chr7
Pmvk	ENSMUSG00000027952	-1.38531	-0.470206	down	0	chr3	68603
Zcwpw1	ENSMUSG00000037108	-1.38508	-0.469975	down	1.39069e-08	chr5	381678
Mfsd9	ENSMUSG00000041945	-1.38427	-0.469128	down	8.36158e-07	chr1	211798
Il18	ENSMUSG00000039217	-1.38161	-0.466347	down	0.00526409	chr9	16173
Ankrd34a	ENSMUSG00000049097	-1.38054	-0.465237	down	0.00514318	chr3	545554
Asah2	ENSMUSG00000024887	-1.38012	-0.464798	down	0	chr19	54447
Fancb	ENSMUSG00000047757	-1.37912	-0.463749	down	1.49723e-12	chrX	237211
Atp6v0a4	ENSMUSG00000038600	-1.37909	-0.463712	down	0.0368116	chr6	140494
Emilin2	ENSMUSG00000024053	-1.37881	-0.463427	down	0.00108983	chr17	246707
Zfp503	ENSMUSG00000039081	-1.37849	-0.463089	down	0	chr14	218820
Mmab	ENSMUSG00000029575	-1.37841	-0.463002	down	0	chr5	77697
Them6	ENSMUSG00000056665	-1.37814	-0.462723	down	0.00469034	chr15	223626
Dnajc17	ENSMUSG00000034278	-1.3774	-0.461952	down	0.00386469	chr2	69408
P2rx6	ENSMUSG00000022758	-1.37529	-0.459739	down	0.0011388	chr16	18440
Dthd1	ENSMUSG00000090326	-1.37318	-0.457519	down	0.0446638	chr5	100322896
Ccdc96	ENSMUSG00000050677	-1.37196	-0.456239	down	0.0151786	chr5	66717
Pcdhga6	ENSMUSG00000103793	-1.37078	-0.454993	down	3.06867e-05	chr18	93714
Slc13a2	ENSMUSG00000001095	-1.37036	-0.454558	down	0.0407411	chr11	20500
Runx1t1	ENSMUSG00000006586	-1.36983	-0.453999	down	0.000147659	chr4	12395
Nsdhl	ENSMUSG00000031349	-1.36858	-0.452679	down	0	chrX	18194
Lyplal1	ENSMUSG00000039246	-1.36661	-0.450605	down	2.07679e-12	chr1	226791
Gpr155	ENSMUSG00000041762	-1.3661	-0.450063	down	2.24755e-07	chr2	68526
Elovl4	ENSMUSG00000032262	-1.3649	-0.448791	down	2.37036e-11	chr9	83603
Sp4	ENSMUSG00000025323	-1.36441	-0.448275	down	0.000313359	chr12	20688
Slc35d2	ENSMUSG00000033114	-1.36326	-0.447065	down	0.00010037	chr13	70484
Itih2	ENSMUSG00000037254	-1.36251	-0.446267	down	6.76281e-10	chr2	16425
Zfp235	ENSMUSG00000047603	-1.36233	-0.44608	down	0.00331551	chr7	56525
Pcx	ENSMUSG00000024892	-1.36159	-0.44529	down	0	chr19	18563
Ankrd55	ENSMUSG00000049985	-1.36127	-0.444957	down	0.00242956	chr13	77318
Tmem171	ENSMUSG00000052485	-1.35772	-0.44119	down	6.83459e-05	chr13	380863
Gm15107	ENSMUSG00000072930	-1.35684	-0.440248	down	1.45606e-12	chrX	434864
Ptn	ENSMUSG00000029838	-1.35607	-0.439426	down	0	chr6	19242
Acacb	ENSMUSG00000042010	-1.35455	-0.437809	down	0.00943784	chr5
Hoxa2	ENSMUSG00000014704	-1.35437	-0.437624	down	4.17414e-11	chr6	15399
B930041F14Rik	ENSMUSG00000074738	-1.35433	-0.437584	down	5.89157e-08	chr4	230991
Actr3b	ENSMUSG00000056367	-1.35369	-0.4369	down	0.0058507	chr5	242894
Gm9776	ENSMUSG00000042857	-1.35342	-0.436614	down	0.0129125	chr13
Col5a2	ENSMUSG00000026042	-1.34936	-0.43227	down	0	chr1	12832
Acss2	ENSMUSG00000027605	-1.34934	-0.432253	down	0	chr2	60525
Napepld	ENSMUSG00000044968	-1.348	-0.430817	down	5.22866e-09	chr5
Tbc1d7	ENSMUSG00000021368	-1.34572	-0.428381	down	8.16975e-07	chr13
Slc35g1	ENSMUSG00000044026	-1.34484	-0.42743	down	4.99198e-07	chr19	240660
9030617O03Rik	ENSMUSG00000021185	-1.34482	-0.427415	down	0	chr12
Pigo	ENSMUSG00000028454	-1.34431	-0.42687	down	5.45764e-06	chr4	56703
Agbl3	ENSMUSG00000038836	-1.34387	-0.42639	down	7.13118e-06	chr6	76223
Ccsap	ENSMUSG00000031971	-1.34338	-0.425865	down	0	chr8	73420
Il17rc	ENSMUSG00000030281	-1.34248	-0.424904	down	0	chr6	171095
Rfesd	ENSMUSG00000043190	-1.34121	-0.423535	down	0.00149543	chr13
Pdlim2	ENSMUSG00000022090	-1.34058	-0.422853	down	0	chr14	213019
Gm561	ENSMUSG00000074754	-1.33974	-0.421957	down	1.85959e-06	chr2	228715
Ifi27	ENSMUSG00000064215	-1.33943	-0.421621	down	0	chr12	52668
Arsb	ENSMUSG00000042082	-1.33874	-0.420876	down	0	chr13	11881
Npr3	ENSMUSG00000022206	-1.33844	-0.420555	down	0	chr15	18162
Zrsr1	ENSMUSG00000044068	-1.33789	-0.419956	down	0.000104965	chr11	22183
Gjb4	ENSMUSG00000046623	-1.3378	-0.419861	down	5.56459e-15	chr4	14621
Ccdc122	ENSMUSG00000034795	-1.33731	-0.419336	down	1.43065e-07	chr14	108811
Paox	ENSMUSG00000025464	-1.33609	-0.418021	down	5.56459e-15	chr7	212503
Dcp1b	ENSMUSG00000041477	-1.33609	-0.418017	down	0.044276	chr6	319618
Pde4b	ENSMUSG00000028525	-1.33517	-0.417022	down	0	chr4	18578
Sgsh	ENSMUSG00000005043	-1.33432	-0.416106	down	4.78696e-13	chr11	27029
Dynlt1f	ENSMUSG00000095677	-1.33337	-0.415076	down	4.9579e-08	chr17	100040531
Masp1	ENSMUSG00000022887	-1.33295	-0.414623	down	0	chr16	17174
Stat4	ENSMUSG00000062939	-1.3326	-0.414241	down	0.0496122	chr1
Hlcs	ENSMUSG00000040820	-1.33166	-0.413226	down	1.32875e-07	chr16
5031414D18Rik	ENSMUSG00000034959	-1.33122	-0.412744	down	0.00524424	chr14	271221
Arnt2	ENSMUSG00000015709	-1.33087	-0.412373	down	1.19213e-12	chr7	11864
C330018D20Rik	ENSMUSG00000024592	-1.32993	-0.411355	down	1.2068e-05	chr18	77422
Apcdd1	ENSMUSG00000071847	-1.32975	-0.411154	down	0	chr18	494504
Zbtb3	ENSMUSG00000071661	-1.32957	-0.410963	down	0.0272994	chr19	75291
BC034090	ENSMUSG00000033722	-1.32955	-0.410934	down	3.4526e-06	chr1	207792
Tns4	ENSMUSG00000017607	-1.32949	-0.410872	down	7.30855e-15	chr11	217169
Hoxa1	ENSMUSG00000029844	-1.32902	-0.410358	down	2.7845e-10	chr6	15394
Cdkn2c	ENSMUSG00000028551	-1.3285	-0.409802	down	0	chr4
Car5b	ENSMUSG00000031373	-1.32848	-0.409772	down	1.89659e-15	chrX	56078
Dgat2	ENSMUSG00000030747	-1.32791	-0.409157	down	0.00599636	chr7	67800
Poc1a	ENSMUSG00000023345	-1.32764	-0.40886	down	2.62877e-05	chr9	70235
Taf9b	ENSMUSG00000047242	-1.32643	-0.407547	down	4.47949e-05	chrX	407786
Gpc4	ENSMUSG00000031119	-1.32481	-0.405783	down	0	chrX	14735
Primpol	ENSMUSG00000038225	-1.32477	-0.405742	down	1.9171e-09	chr8	408022
Plekhb1	ENSMUSG00000030701	-1.3237	-0.40458	down	0.00125293	chr7	27276
Spc24	ENSMUSG00000074476	-1.32353	-0.404394	down	2.73248e-05	chr9	67629
Dgka	ENSMUSG00000025357	-1.3234	-0.404252	down	0.000272524	chr10	13139
Pcdhgb2	ENSMUSG00000102748	-1.32269	-0.403478	down	2.50847e-06	chr18	93700
Pcca	ENSMUSG00000041650	-1.32267	-0.403454	down	0	chr14	110821
Cd248	ENSMUSG00000056481	-1.32218	-0.402921	down	0	chr19	70445
Camk4	ENSMUSG00000038128	-1.32206	-0.402787	down	0.00159334	chr18	12326
Palm2	ENSMUSG00000090053	-1.31961	-0.400109	down	0.00335651	chr4	242481
Gm14418	ENSMUSG00000078867	-1.31907	-0.399521	down	0.0187254	chr2
Senp8	ENSMUSG00000051705	-1.3188	-0.39923	down	2.10791e-05	chr9
Samd10	ENSMUSG00000038605	-1.31781	-0.398146	down	0.0472164	chr2	229011
Gm14137	ENSMUSG00000055926	-1.31767	-0.397988	down	0.000159	chr2	623781
Ngly1	ENSMUSG00000021785	-1.31743	-0.397728	down	1.24079e-09	chr14	59007
Depdc1b	ENSMUSG00000021697	-1.31722	-0.397499	down	4.25024e-05	chr13	218581
Pcdhgb7	ENSMUSG00000104063	-1.31558	-0.395704	down	0.0015018	chr18	93704
Rdh11	ENSMUSG00000066441	-1.31501	-0.39507	down	0	chr12	17252
Cbr4	ENSMUSG00000031641	-1.31384	-0.393793	down	1.77318e-06	chr8	234309
Chst3	ENSMUSG00000057337	-1.31335	-0.393254	down	0.0064015	chr10	53374
Glt8d2	ENSMUSG00000020251	-1.31135	-0.391058	down	1.64388e-06	chr10	74782
Gm15080	ENSMUSG00000072931	-1.31133	-0.391036	down	1.44989e-11	chrX	666184
Rab3c	ENSMUSG00000021700	-1.31125	-0.390939	down	3.74095e-15	chr13	67295
Iqgap3	ENSMUSG00000028068	-1.31121	-0.3909	down	0	chr3	404710
Cacna1c	ENSMUSG00000051331	-1.31074	-0.390376	down	4.32621e-08	chr6	12288
Rab2b	ENSMUSG00000022159	-1.30883	-0.388273	down	1.2661e-08	chr14	76338
Adamts5	ENSMUSG00000022894	-1.30873	-0.388168	down	0	chr16	23794
Chst7	ENSMUSG00000037347	-1.30738	-0.386674	down	6.42392e-11	chrX	60322
Lama4	ENSMUSG00000019846	-1.30697	-0.386225	down	0	chr10	16775
Nr2c1	ENSMUSG00000005897	-1.30667	-0.385895	down	1.71425e-05	chr10	22025
1190007I07Rik	ENSMUSG00000063320	-1.30623	-0.385412	down	0.0285225	chr10
Fadd	ENSMUSG00000031077	-1.30438	-0.383361	down	2.50547e-09	chr7	14082
Rbfa	ENSMUSG00000024570	-1.30387	-0.382797	down	1.00394e-07	chr18	68731
Six1	ENSMUSG00000051367	-1.30375	-0.382666	down	9.09491e-15	chr12	20471
Scml2	ENSMUSG00000000037	-1.30329	-0.382156	down	0.000837505	chrX	107815
Enpp1	ENSMUSG00000037370	-1.3023	-0.381062	down	9.67002e-05	chr10
Acaca	ENSMUSG00000020532	-1.30205	-0.38079	down	0	chr11	102641888
D2hgdh	ENSMUSG00000073609	-1.29954	-0.377995	down	8.92905e-08	chr1	98314
Dysf	ENSMUSG00000033788	-1.2991	-0.377508	down	0	chr6	26903
Gm15821	ENSMUSG00000081512	-1.29898	-0.377376	down	0.013231	chr17
Ifitm3	ENSMUSG00000025492	-1.29897	-0.377374	down	0	chr7	66141
Dhcr7	ENSMUSG00000058454	-1.29884	-0.377224	down	0	chr7
Fam35a	ENSMUSG00000041471	-1.29862	-0.376979	down	4.78238e-05	chr14	75698
A930002H24Rik	ENSMUSG00000045506	-1.29843	-0.37677	down	0.0201971	chr17
Col4a5	ENSMUSG00000031274	-1.29712	-0.375309	down	0	chrX
Kif24	ENSMUSG00000028438	-1.29695	-0.375122	down	1.31419e-08	chr4	109242
Gamt	ENSMUSG00000020150	-1.29621	-0.374304	down	1.33071e-07	chr10	14431
Aldh1a7	ENSMUSG00000024747	-1.29607	-0.374146	down	1.23293e-06	chr19	26358
Prkcdbp	ENSMUSG00000037060	-1.29572	-0.373754	down	0	chr7	109042
Rpusd3	ENSMUSG00000051169	-1.29547	-0.373478	down	0.00031848	chr6	101122
B3gntl1	ENSMUSG00000046605	-1.29534	-0.373335	down	0.00108953	chr11	210004
Echdc1	ENSMUSG00000019883	-1.29354	-0.371327	down	4.27824e-13	chr10	52665
Ece1	ENSMUSG00000057530	-1.29329	-0.371043	down	0	chr4	230857
Zfp813-ps	ENSMUSG00000101373	-1.2932	-0.370946	down	0.0498082	chr1
Aldob	ENSMUSG00000028307	-1.2932	-0.370946	down	0.0498082	chr4	230163
Olfr57	ENSMUSG00000060205	-1.2932	-0.370946	down	0.0498082	chr10	18357
Mlh1	ENSMUSG00000032498	-1.29256	-0.370235	down	4.50217e-12	chr9	17350
Tmem203	ENSMUSG00000078201	-1.29217	-0.369801	down	9.57671e-05	chr2	227615
Ntpcr	ENSMUSG00000031851	-1.29216	-0.369787	down	2.03787e-08	chr8	66566
Meis1	ENSMUSG00000020160	-1.29129	-0.368816	down	9.69751e-13	chr11	17268
B4galnt1	ENSMUSG00000006731	-1.29125	-0.368766	down	1.14037e-06	chr10	14421
9230110C19Rik	ENSMUSG00000053070	-1.29109	-0.368589	down	4.64484e-05	chr9	234912
Smad9	ENSMUSG00000027796	-1.29072	-0.368181	down	0	chr3	55994
9130019O22Rik	ENSMUSG00000030823	-1.29068	-0.368136	down	0.0163782	chr7	78921
Dusp22	ENSMUSG00000069255	-1.29	-0.367372	down	3.25064e-07	chr13	105352
Gm27029	ENSMUSG00000097239	-1.28864	-0.365854	down	0	chr11	69684
Rspo2	ENSMUSG00000051920	-1.28862	-0.365827	down	0.0449132	chr15	239405
B3glct	ENSMUSG00000051950	-1.2886	-0.3658	down	0.00550521	chr5	381694
Pigg	ENSMUSG00000029263	-1.28847	-0.365657	down	1.87192e-06	chr5	433931
Spry1	ENSMUSG00000037211	-1.28778	-0.364892	down	0.000596674	chr3
C230052I12Rik	ENSMUSG00000030493	-1.28711	-0.364133	down	2.17747e-07	chr7	101831
Ptgs1	ENSMUSG00000047250	-1.28695	-0.363954	down	0	chr2	19224
Scd2	ENSMUSG00000025203	-1.28689	-0.363888	down	0	chr19	20250
Fam131b	ENSMUSG00000029861	-1.28648	-0.363433	down	0	chr6	76156
Hoxa5	ENSMUSG00000038253	-1.28618	-0.363089	down	0	chr6	15402
Tas2r137	ENSMUSG00000052850	-1.286	-0.362889	down	0.0498082	chr6	574417
Bola3	ENSMUSG00000045160	-1.2848	-0.361547	down	2.09724e-10	chr6
Idi1	ENSMUSG00000058258	-1.28369	-0.360294	down	0	chr13
D6Wsu163e	ENSMUSG00000030347	-1.28139	-0.357707	down	0	chr6	28040
Gpc1	ENSMUSG00000034220	-1.28138	-0.357697	down	0	chr1	14733
Hemk1	ENSMUSG00000032579	-1.28135	-0.357668	down	0.000173181	chr9	69536
Phactr2	ENSMUSG00000062866	-1.28074	-0.356976	down	0.0237454	chr10	215789
Reck	ENSMUSG00000028476	-1.28023	-0.356398	down	3.87212e-07	chr4	53614
Col4a1	ENSMUSG00000031502	-1.27974	-0.355852	down	0	chr8	12826
Calcrl	ENSMUSG00000059588	-1.27829	-0.35421	down	0.0168661	chr2	54598
Col18a1	ENSMUSG00000001435	-1.27804	-0.353938	down	0.000149453	chr10	12822
Atl1	ENSMUSG00000021066	-1.27762	-0.353456	down	0.000377793	chr12	73991
Siae	ENSMUSG00000001942	-1.2772	-0.352985	down	9.01673e-13	chr9	22619
Itgb8	ENSMUSG00000025321	-1.27684	-0.352572	down	1.8919e-09	chr12	320910
Slc2a5	ENSMUSG00000028976	-1.27678	-0.352509	down	1.00591e-07	chr4	56485
Acsl1	ENSMUSG00000018796	-1.2762	-0.351853	down	0	chr8	14081
Foxf1	ENSMUSG00000042812	-1.27607	-0.351711	down	0.00463294	chr8	15227
Zc2hc1a	ENSMUSG00000043542	-1.27578	-0.351384	down	2.23046e-11	chr3	67306
Gm20458	ENSMUSG00000090996	-1.27568	-0.351266	down	4.26358e-09	chr2
Pik3cd	ENSMUSG00000039936	-1.27563	-0.351213	down	0.000641309	chr4	18707
Ccdc80	ENSMUSG00000022665	-1.27539	-0.350937	down	0	chr16
Ogn	ENSMUSG00000021390	-1.27534	-0.350884	down	0.00855652	chr13	18295
Gm684	ENSMUSG00000079559	-1.27526	-0.35079	down	0.0167646	chr9	100502940
Lysmd2	ENSMUSG00000032184	-1.27494	-0.350427	down	1.42635e-08	chr9	70082
G6pc3	ENSMUSG00000034793	-1.27457	-0.350009	down	3.74095e-15	chr11	68401
Fam229b	ENSMUSG00000051736	-1.27255	-0.347721	down	0.0477786	chr10
Aph1b	ENSMUSG00000032375	-1.27042	-0.345302	down	2.18529e-05	chr9	208117
Hacl1	ENSMUSG00000021884	-1.27012	-0.344968	down	0.000375064	chr14	56794
Rrm2	ENSMUSG00000020649	-1.26995	-0.344771	down	0	chr12	20135
Fam160a1	ENSMUSG00000051000	-1.26829	-0.342888	down	1.23618e-05	chr3
Tle6	ENSMUSG00000034758	-1.26825	-0.342842	down	0.000538061	chr10	114606
Fbn1	ENSMUSG00000027204	-1.2676	-0.342096	down	0	chr2	14118
Stard13	ENSMUSG00000016128	-1.26722	-0.341665	down	0	chr5	243362
Thsd7a	ENSMUSG00000032625	-1.26633	-0.340656	down	9.58039e-14	chr6	330267
Cacng7	ENSMUSG00000069806	-1.26605	-0.340337	down	4.39536e-06	chr7	81904
Fdps	ENSMUSG00000059743	-1.266	-0.340272	down	0	chr3	110196
H2-K1	ENSMUSG00000061232	-1.26558	-0.339803	down	7.72685e-12	chr17	14972
Mpc1	ENSMUSG00000023861	-1.2652	-0.339362	down	4.7106e-08	chr17	55951
Ror1	ENSMUSG00000035305	-1.26507	-0.339211	down	1.00795e-13	chr4	26563
Slc10a7	ENSMUSG00000031684	-1.26495	-0.339083	down	0	chr8	76775
Oxsm	ENSMUSG00000021786	-1.26494	-0.339068	down	0.0165916	chr14	71147
Prrx1	ENSMUSG00000026586	-1.26468	-0.338768	down	0	chr1	18933
Extl1	ENSMUSG00000028838	-1.26439	-0.33844	down	0.000305826	chr4	56219
Auh	ENSMUSG00000021460	-1.26431	-0.338354	down	7.06859e-08	chr13	11992
Trmt5	ENSMUSG00000034442	-1.26383	-0.337805	down	1.0113e-08	chr12	76357
Rab32	ENSMUSG00000019832	-1.26363	-0.337576	down	0	chr10	67844
Wisp1	ENSMUSG00000005124	-1.26351	-0.337441	down	0	chr15	22402
Mina	ENSMUSG00000022724	-1.26313	-0.337007	down	0.000591644	chr16	67014
Ulk4	ENSMUSG00000040936	-1.26257	-0.33636	down	0.0286549	chr9	209012
Atp5s	ENSMUSG00000054894	-1.26224	-0.335981	down	0.0285225	chr12	68055
Arxes1	ENSMUSG00000048355	-1.26207	-0.335787	down	0.0194652	chrX	76219
Tcp11l1	ENSMUSG00000027175	-1.26129	-0.3349	down	1.95194e-05	chr2
Adcy1	ENSMUSG00000020431	-1.26116	-0.334751	down	0	chr11	432530
Homez	ENSMUSG00000057156	-1.26106	-0.33464	down	0.0116747	chr14
1110058L19Rik	ENSMUSG00000026154	-1.26081	-0.334354	down	0.000144438	chr1	68002
Cyp4v3	ENSMUSG00000079057	-1.2608	-0.334342	down	0.00019759	chr8	102294
4933408B17Rik	ENSMUSG00000049357	-1.26045	-0.333942	down	0.0148006	chr18	271508
Medag	ENSMUSG00000029659	-1.26035	-0.333824	down	3.01193e-09	chr5	70717
Gale	ENSMUSG00000028671	-1.2602	-0.333649	down	2.07594e-05	chr4
Mvk	ENSMUSG00000041939	-1.25973	-0.333119	down	0	chr5	17855
Ccdc53	ENSMUSG00000020056	-1.25945	-0.332788	down	1.52628e-07	chr10	67282
3830406C13Rik	ENSMUSG00000033111	-1.25942	-0.332765	down	1.43398e-06	chr14
Kif14	ENSMUSG00000041498	-1.25932	-0.332649	down	6.92207e-12	chr1	381293
Tmem241	ENSMUSG00000049411	-1.25931	-0.332629	down	0.00582813	chr18	338363
Gsr	ENSMUSG00000031584	-1.25873	-0.331968	down	0	chr8	14782
Acsl6	ENSMUSG00000020333	-1.25854	-0.331747	down	9.31384e-05	chr11	216739
Tmco6	ENSMUSG00000006850	-1.25828	-0.331452	down	0.0093469	chr18	71983
Tarsl2	ENSMUSG00000030515	-1.25761	-0.330683	down	1.70184e-09	chr7	272396
Cacna1a	ENSMUSG00000034656	-1.25725	-0.330275	down	5.64085e-12	chr8	12286
Gen1	ENSMUSG00000051235	-1.25652	-0.329433	down	0	chr12	209334
Chst14	ENSMUSG00000074916	-1.25637	-0.329256	down	1.89659e-15	chr2	72136
Pxmp4	ENSMUSG00000000876	-1.25635	-0.329233	down	0.000202262	chr2	59038
Retsat	ENSMUSG00000056666	-1.25597	-0.328796	down	0	chr6	67442
Cab39l	ENSMUSG00000021981	-1.25591	-0.328732	down	0	chr14	69008
Kiz	ENSMUSG00000074749	-1.25537	-0.328112	down	0.00012042	chr2	228730
Cd200	ENSMUSG00000022661	-1.25534	-0.328083	down	5.48839e-08	chr16	17470
Sulf1	ENSMUSG00000016918	-1.25512	-0.327827	down	0	chr1
Cep112	ENSMUSG00000020728	-1.25484	-0.327503	down	0.00245408	chr11	76380
Mgst1	ENSMUSG00000008540	-1.25465	-0.32728	down	0.00103252	chr6	56615
Skida1	ENSMUSG00000054074	-1.25452	-0.327132	down	0.00743478	chr2	72668
Prr11	ENSMUSG00000020493	-1.25436	-0.32695	down	0	chr11	270906
Pif1	ENSMUSG00000041064	-1.25428	-0.326859	down	0.000639029	chr9	208084
Tspan4	ENSMUSG00000025511	-1.25401	-0.32655	down	0	chr7
Acaa1a	ENSMUSG00000036138	-1.25331	-0.325748	down	2.14448e-14	chr9	113868
Qsox2	ENSMUSG00000036327	-1.25285	-0.325213	down	9.37644e-12	chr2	227638
Tmx4	ENSMUSG00000034723	-1.25251	-0.324823	down	3.74095e-15	chr2	52837
Cox15	ENSMUSG00000040018	-1.25202	-0.324255	down	1.89659e-15	chr19	226139
E2f8	ENSMUSG00000046179	-1.25135	-0.32349	down	1.3008e-10	chr7
Rft1	ENSMUSG00000052395	-1.25087	-0.322932	down	0.000176638	chr14	328370
Ccdc85c	ENSMUSG00000084883	-1.25049	-0.322495	down	2.48897e-11	chr12	668158
Plod1	ENSMUSG00000019055	-1.25033	-0.322313	down	0	chr4	18822
0610007P14Rik	ENSMUSG00000021252	-1.24984	-0.321747	down	0	chr12	58520
Ppm1k	ENSMUSG00000037826	-1.24959	-0.321455	down	0.00788232	chr6	243382
Ddx59	ENSMUSG00000026404	-1.24927	-0.321089	down	1.80778e-05	chr1	67997
Lss	ENSMUSG00000033105	-1.24885	-0.320595	down	0	chr10	16987
Il13ra1	ENSMUSG00000017057	-1.24822	-0.319867	down	2.15317e-12	chrX	16164
Cplx2	ENSMUSG00000025867	-1.24817	-0.31981	down	1.32662e-11	chr13	12890
Mvd	ENSMUSG00000006517	-1.2477	-0.319269	down	0	chr8	192156
Rpp40	ENSMUSG00000021418	-1.24758	-0.319128	down	0.00012564	chr13	208366
Pawr	ENSMUSG00000035873	-1.24747	-0.319004	down	5.56459e-15	chr10	114774
Fam160b2	ENSMUSG00000022095	-1.24723	-0.318726	down	2.37516e-12	chr14	239170
Spata24	ENSMUSG00000024352	-1.24675	-0.31817	down	0.00467253	chr18	71242
Gm13199	ENSMUSG00000056718	-1.24657	-0.317958	down	0.0237751	chr2
Dgke	ENSMUSG00000000276	-1.24642	-0.317795	down	3.14468e-06	chr11	56077
Efcab7	ENSMUSG00000073791	-1.24638	-0.317748	down	3.66634e-05	chr4
Pdgfrl	ENSMUSG00000031595	-1.24634	-0.317703	down	8.48257e-11	chr8	68797
C1s1	ENSMUSG00000038521	-1.24609	-0.317406	down	0.0030132	chr6
Ap5b1	ENSMUSG00000049562	-1.24603	-0.317343	down	0.00405787	chr19	381201
Tvp23b	ENSMUSG00000014177	-1.24574	-0.317006	down	8.92105e-14	chr11	67510
Mrgprf	ENSMUSG00000031070	-1.24496	-0.316096	down	2.43086e-11	chr7	211577
Snx22	ENSMUSG00000039452	-1.2449	-0.31603	down	0.0276785	chr9	382083
Mapk1ip1	ENSMUSG00000041775	-1.24476	-0.315863	down	0.0159153	chr7
Fgf7	ENSMUSG00000027208	-1.24447	-0.315536	down	0	chr2	14178
Oip5	ENSMUSG00000072980	-1.24447	-0.315526	down	1.4244e-08	chr2	70645
Lancl2	ENSMUSG00000062190	-1.24443	-0.315484	down	1.18675e-13	chr6	71835
Fblim1	ENSMUSG00000006219	-1.24428	-0.31531	down	2.27068e-13	chr4
Clcn3	ENSMUSG00000004319	-1.24315	-0.314005	down	2.68873e-12	chr8	12725
Zfp518a	ENSMUSG00000049164	-1.24215	-0.312841	down	0.0221808	chr19	72672
Prelp	ENSMUSG00000041577	-1.24148	-0.312062	down	0	chr1	116847
Ralgps1	ENSMUSG00000038831	-1.24136	-0.311918	down	0.0112425	chr2	241308
Hoxa7	ENSMUSG00000038236	-1.24125	-0.311792	down	0	chr6
Amotl2	ENSMUSG00000032531	-1.24123	-0.311774	down	0	chr9	56332
Ranbp6	ENSMUSG00000074909	-1.24111	-0.311634	down	3.51829e-06	chr19	240614
Epg5	ENSMUSG00000039840	-1.24059	-0.31103	down	5.76854e-05	chr18	100502841
Fam21	ENSMUSG00000024104	-1.24035	-0.310747	down	0	chr6	28006
Dhrs1	ENSMUSG00000002332	-1.24022	-0.3106	down	7.8251e-12	chr14	52585
Pcdh10	ENSMUSG00000049100	-1.24019	-0.310561	down	3.53483e-09	chr3	18526
Coq6	ENSMUSG00000021235	-1.23989	-0.310213	down	1.78084e-06	chr12
Lin52	ENSMUSG00000085793	-1.23979	-0.31009	down	4.49102e-05	chr12
Crabp1	ENSMUSG00000032291	-1.23919	-0.309399	down	0	chr9	12903
Sec23a	ENSMUSG00000020986	-1.23905	-0.30923	down	0	chr12	20334
Dhcr24	ENSMUSG00000034926	-1.23859	-0.308702	down	0	chr4	74754
Sgpp1	ENSMUSG00000021054	-1.23843	-0.308517	down	0	chr12	81535
Fubp1	ENSMUSG00000028034	-1.23836	-0.308435	down	0	chr3	51886
4930506M07Rik	ENSMUSG00000041362	-1.23832	-0.308387	down	0.024501	chr19	71653
Aktip	ENSMUSG00000031667	-1.23812	-0.308148	down	2.78595e-13	chr8	14339
Ubash3b	ENSMUSG00000032020	-1.23754	-0.307471	down	3.39868e-05	chr9	72828
Mcat	ENSMUSG00000048755	-1.23735	-0.307252	down	2.61889e-08	chr15	223722
Adam9	ENSMUSG00000031555	-1.23705	-0.306898	down	0	chr8
Invs	ENSMUSG00000028344	-1.23614	-0.30584	down	3.65905e-06	chr4	16348
Cln6	ENSMUSG00000032245	-1.23613	-0.305835	down	3.89112e-11	chr9	76524
Tatdn3	ENSMUSG00000026632	-1.23609	-0.305787	down	0.00177065	chr1	68972
St5	ENSMUSG00000031024	-1.23563	-0.305252	down	9.33291e-12	chr7	76954
Pcdhb15	ENSMUSG00000047033	-1.23542	-0.305007	down	0.0131526	chr18	93886
Eid1	ENSMUSG00000091337	-1.2354	-0.304979	down	0	chr2	58521
A130010J15Rik	ENSMUSG00000079144	-1.23527	-0.304825	down	0.000114499	chr1
Cdkn1b	ENSMUSG00000003031	-1.23523	-0.304782	down	0	chr6
Pdzrn3	ENSMUSG00000035357	-1.23521	-0.30476	down	5.15875e-10	chr6	55983
Fads2	ENSMUSG00000024665	-1.2352	-0.304746	down	0	chr19	56473
Lrrc8b	ENSMUSG00000070639	-1.23503	-0.304549	down	5.39522e-08	chr5	433926
Ttc39c	ENSMUSG00000024424	-1.23486	-0.304353	down	3.25554e-05	chr18
Tmem260	ENSMUSG00000036339	-1.23476	-0.304227	down	8.88283e-06	chr14	218989
Glod4	ENSMUSG00000017286	-1.23475	-0.304215	down	0	chr11	67201
Nt5dc2	ENSMUSG00000071547	-1.23474	-0.304207	down	0	chr14	70021
Hsdl2	ENSMUSG00000028383	-1.23435	-0.30375	down	3.22203e-10	chr4	72479
Mlycd	ENSMUSG00000074064	-1.23429	-0.303687	down	0.0256077	chr8	56690
Steap2	ENSMUSG00000015653	-1.23418	-0.303556	down	0	chr5	74051
Cep57l1	ENSMUSG00000019813	-1.23374	-0.303033	down	6.67705e-05	chr10	103268
Spg7	ENSMUSG00000000738	-1.23369	-0.302982	down	0	chr8	234847
Abcg2	ENSMUSG00000029802	-1.23367	-0.302956	down	0	chr6
Gm7964	ENSMUSG00000063902	-1.23327	-0.302484	down	6.79475e-05	chr7
Postn	ENSMUSG00000027750	-1.23319	-0.302398	down	0	chr3	50706
Ubxn2b	ENSMUSG00000028243	-1.23309	-0.302282	down	0.00129798	chr4	68053
Cd300lb	ENSMUSG00000063193	-1.23273	-0.301852	down	3.5808e-13	chr11	217304
Cetn2	ENSMUSG00000031347	-1.23259	-0.301693	down	1.97316e-13	chrX	26370
Pbk	ENSMUSG00000022033	-1.23259	-0.301692	down	0	chr14	52033
Cyp51	ENSMUSG00000001467	-1.23247	-0.301552	down	0	chr5	13121
Pccb	ENSMUSG00000032527	-1.23243	-0.301505	down	1.76525e-09	chr9	66904
Tm7sf2	ENSMUSG00000024799	-1.23212	-0.301146	down	0	chr19	73166
Nsun6	ENSMUSG00000026707	-1.23175	-0.300712	down	0.0175123	chr2	74455
Tlr3	ENSMUSG00000031639	-1.2315	-0.300414	down	0.000482627	chr8	142980
Sepp1	ENSMUSG00000064373	-1.2312	-0.300066	down	0.000870046	chr15
Ccdc64	ENSMUSG00000041609	-1.23089	-0.299699	down	0.0445801	chr5	75665
Acly	ENSMUSG00000020917	-1.23084	-0.299639	down	0	chr11	104112
Gstt3	ENSMUSG00000001665	-1.23062	-0.299388	down	0.00394554	chr10	103140
Col1a1	ENSMUSG00000001506	-1.23025	-0.298949	down	0	chr11	12842
Tcea2	ENSMUSG00000059540	-1.23017	-0.298859	down	0.044945	chr2	21400
Casp7	ENSMUSG00000025076	-1.23013	-0.298806	down	1.58717e-05	chr19	12369
Coq9	ENSMUSG00000031782	-1.23011	-0.298791	down	1.53769e-08	chr8	67914
Kif20a	ENSMUSG00000003779	-1.23008	-0.298749	down	0	chr18
Amacr	ENSMUSG00000022244	-1.22987	-0.298511	down	3.58468e-09	chr15	17117
Enox1	ENSMUSG00000022012	-1.22947	-0.298037	down	0.00125304	chr14	239188
Blvrb	ENSMUSG00000040466	-1.22925	-0.297784	down	0	chr7	233016
Ankle1	ENSMUSG00000046295	-1.22913	-0.297634	down	0.000109406	chr8	234396
Tmem106b	ENSMUSG00000029571	-1.22912	-0.297628	down	0	chr6	71900
Fam83d	ENSMUSG00000027654	-1.22906	-0.29756	down	0	chr2	71878
Prmt5	ENSMUSG00000023110	-1.22903	-0.29752	down	0	chr14	27374
Xbp1	ENSMUSG00000020484	-1.22764	-0.295892	down	0	chr11	22433
Ubxn8	ENSMUSG00000052906	-1.22745	-0.295662	down	1.09105e-10	chr8	108159
Amot	ENSMUSG00000041688	-1.2271	-0.295254	down	6.89414e-12	chrX	27494
Fam122a	ENSMUSG00000074922	-1.22704	-0.295181	down	0.00174056	chr19	68034
Mtrf1	ENSMUSG00000022022	-1.22623	-0.294229	down	0.0292337	chr14	211253
Anxa4	ENSMUSG00000029994	-1.2261	-0.294074	down	0	chr6	11746
Cog8	ENSMUSG00000031916	-1.22599	-0.293945	down	4.53694e-14	chr8	97484
Msmo1	ENSMUSG00000031604	-1.22596	-0.293911	down	0	chr8	66234
Fbxl4	ENSMUSG00000040410	-1.22593	-0.293875	down	0.000122607	chr4	269514
Aurkb	ENSMUSG00000020897	-1.22571	-0.293619	down	0	chr11	20877
Rps6ka5	ENSMUSG00000021180	-1.22568	-0.293582	down	0.0151786	chr12	73086
Ctbs	ENSMUSG00000028189	-1.22542	-0.293275	down	0.000629454	chr3	74245
Xaf1	ENSMUSG00000040483	-1.22521	-0.293034	down	0.013667	chr11	327959
Nicn1	ENSMUSG00000032606	-1.22516	-0.292972	down	1.71352e-06	chr9	66257
Adm	ENSMUSG00000030790	-1.22487	-0.292632	down	3.05367e-08	chr7	11535
Cyb5b	ENSMUSG00000031924	-1.22473	-0.29246	down	0	chr8
Ttll7	ENSMUSG00000036745	-1.22452	-0.292214	down	1.6226e-14	chr3	70892
Gnl3l	ENSMUSG00000025266	-1.22445	-0.292137	down	0	chrX
Tpm4	ENSMUSG00000031799	-1.22422	-0.291859	down	0	chr8	326618
Mtmr1	ENSMUSG00000015214	-1.22418	-0.291811	down	6.54962e-07	chrX	53332
Hgsnat	ENSMUSG00000037260	-1.22414	-0.291763	down	3.61152e-11	chr8	52120
Morn4	ENSMUSG00000049670	-1.22387	-0.291448	down	2.45175e-05	chr19	226123
Fes	ENSMUSG00000053158	-1.22372	-0.291272	down	0.00129798	chr7	14159
Tshz1	ENSMUSG00000046982	-1.22353	-0.291055	down	3.09503e-06	chr18	110796
Ncapd3	ENSMUSG00000035024	-1.22353	-0.291051	down	0	chr9	78658
Dnph1	ENSMUSG00000040658	-1.22306	-0.29049	down	0.000158326	chr17	381101
Tacc1	ENSMUSG00000065954	-1.22215	-0.289416	down	2.38462e-05	chr8
Tmem194	ENSMUSG00000040195	-1.22162	-0.28879	down	3.28065e-09	chr10	210035
Kif18b	ENSMUSG00000051378	-1.22151	-0.288672	down	0	chr11	70218
Arsg	ENSMUSG00000020604	-1.22148	-0.288632	down	0.0208633	chr11	74008
Il11ra1	ENSMUSG00000073889	-1.22141	-0.288545	down	0.000125511	chr4
Rgs10	ENSMUSG00000030844	-1.22098	-0.288034	down	0.000133587	chr7	67865
Rcan3	ENSMUSG00000059713	-1.22068	-0.287684	down	6.41626e-07	chr4	53902
Pla2g16	ENSMUSG00000060675	-1.21991	-0.286777	down	5.25581e-07	chr19
Slx4ip	ENSMUSG00000027281	-1.2193	-0.286053	down	0.00607109	chr2	74243
Slc4a4	ENSMUSG00000060961	-1.21893	-0.285618	down	0	chr5	54403
Zfhx4	ENSMUSG00000025255	-1.21874	-0.285388	down	5.5123e-06	chr3	80892
Mocs3	ENSMUSG00000074576	-1.21874	-0.285385	down	0.00427577	chr2	69372
Fam63b	ENSMUSG00000042444	-1.21867	-0.285309	down	1.68662e-06	chr9	235461
Zbtb8os	ENSMUSG00000057572	-1.21861	-0.285236	down	3.34651e-14	chr4	67106
Dnajc30	ENSMUSG00000061118	-1.21858	-0.285202	down	0.000160058	chr5	66114
B3galnt1	ENSMUSG00000043300	-1.21854	-0.285149	down	3.00177e-09	chr3	26879
AI429214	ENSMUSG00000074384	-1.21818	-0.284731	down	0.00830717	chr8	621080
Naglu	ENSMUSG00000001751	-1.21789	-0.28439	down	0	chr11	27419
Cdkn2d	ENSMUSG00000096472	-1.21782	-0.284301	down	5.40078e-07	chr9	12581
Tbx4	ENSMUSG00000000094	-1.21764	-0.284085	down	6.90883e-05	chr11	21387
Tbccd1	ENSMUSG00000004462	-1.21763	-0.284074	down	4.09332e-13	chr16	70573
Peg3	ENSMUSG00000002265	-1.21702	-0.283355	down	6.90975e-05	chr7	18616
Pkig	ENSMUSG00000035268	-1.21697	-0.283297	down	4.9369e-07	chr2
Nlrp10	ENSMUSG00000049709	-1.21642	-0.282645	down	0.0016554	chr7	244202
Erlin2	ENSMUSG00000031483	-1.21598	-0.282123	down	0	chr8	244373
Hibadh	ENSMUSG00000029776	-1.21572	-0.281815	down	0	chr6	58875
Trp53inp2	ENSMUSG00000038375	-1.21554	-0.281603	down	0	chr2	68728
Zfp93	ENSMUSG00000055305	-1.21543	-0.281462	down	0.0251962	chr7
Depdc1a	ENSMUSG00000028175	-1.21524	-0.281237	down	1.11487e-07	chr3	76131
1110012L19Rik	ENSMUSG00000045237	-1.2152	-0.281189	down	1.04245e-05	chrX	68618
Afg3l1	ENSMUSG00000031967	-1.21506	-0.281024	down	0	chr8	114896
Itpkc	ENSMUSG00000003752	-1.21482	-0.280744	down	0.00767807	chr7	233011
Itfg2	ENSMUSG00000001518	-1.21473	-0.280636	down	7.84159e-07	chr6	101142
Adk	ENSMUSG00000039197	-1.21467	-0.280569	down	0	chr14	11534
B3galt6	ENSMUSG00000050796	-1.2145	-0.280359	down	0.00155555	chr4	117592
Acat3	ENSMUSG00000062480	-1.21428	-0.280102	down	0	chr17
Them4	ENSMUSG00000028145	-1.21423	-0.280043	down	0.048709	chr3	75778
Nagk	ENSMUSG00000034744	-1.2142	-0.280007	down	2.80126e-12	chr6	56174
Sergef	ENSMUSG00000030839	-1.21409	-0.279871	down	0.0135084	chr7	27414
Sarm1	ENSMUSG00000050132	-1.21369	-0.279405	down	0.00235144	chr11	237868
Atl3	ENSMUSG00000024759	-1.21356	-0.279247	down	0	chr19	109168
Flnb	ENSMUSG00000025278	-1.21345	-0.279115	down	0	chr14	286940
Hspb11	ENSMUSG00000063172	-1.21334	-0.278984	down	5.69149e-08	chr4
Parp3	ENSMUSG00000023249	-1.21311	-0.278715	down	0	chr9
Pink1	ENSMUSG00000028756	-1.21273	-0.278256	down	0.00412237	chr4	68943
Fkrp	ENSMUSG00000048920	-1.21223	-0.277662	down	2.3128e-08	chr7	243853
Cpne1	ENSMUSG00000074643	-1.21212	-0.27753	down	4.808e-10	chr2
Wdr92	ENSMUSG00000078970	-1.21204	-0.277439	down	3.68309e-06	chr11	103784
Nek4	ENSMUSG00000021918	-1.21203	-0.27743	down	0.0100133	chr14	23955
Rad51ap1	ENSMUSG00000030346	-1.212	-0.277387	down	7.08413e-09	chr6	19362
Cyb561a3	ENSMUSG00000034445	-1.21155	-0.276857	down	0.0120001	chr19	225912
Stard4	ENSMUSG00000024378	-1.21139	-0.276658	down	0	chr18	170459
Cntln	ENSMUSG00000038070	-1.21134	-0.276607	down	0	chr4	338349
Vcl	ENSMUSG00000021823	-1.21127	-0.276522	down	0	chr14	22330
Psmg2	ENSMUSG00000024537	-1.21123	-0.27647	down	3.8193e-06	chr18	107047
Mpv17l	ENSMUSG00000022679	-1.21075	-0.275898	down	0.000154071	chr16	93734
Rtn4ip1	ENSMUSG00000019864	-1.21071	-0.275848	down	0.000133798	chr10	170728
Col4a2	ENSMUSG00000031503	-1.21032	-0.275383	down	0	chr8	12827
Hpcal1	ENSMUSG00000071379	-1.21009	-0.27511	down	1.48369e-13	chr12	53602
Fam111a	ENSMUSG00000024691	-1.21008	-0.275105	down	0	chr19	107373
Cbwd1	ENSMUSG00000024878	-1.20993	-0.274923	down	7.54673e-06	chr19	226043
Cmc2	ENSMUSG00000014633	-1.20975	-0.274714	down	3.16974e-05	chr8	66531
Ptcd2	ENSMUSG00000021650	-1.2097	-0.274645	down	7.48365e-07	chr13	68927
Zfp507	ENSMUSG00000044452	-1.20969	-0.274643	down	2.49108e-08	chr7	668501
AI597479	ENSMUSG00000010290	-1.20964	-0.274582	down	0.000102753	chr1	98404
Rpa3	ENSMUSG00000012483	-1.20955	-0.274472	down	1.9081e-08	chr6	68240
Kif3c	ENSMUSG00000020668	-1.20948	-0.27439	down	0	chr12	16570
Mcf2l	ENSMUSG00000031442	-1.20931	-0.274187	down	4.55201e-06	chr8	17207
Pde4d	ENSMUSG00000021699	-1.20928	-0.274149	down	4.03163e-07	chr13	238871
Jkamp	ENSMUSG00000005078	-1.20909	-0.273921	down	7.07913e-09	chr12	104771
Ddt	ENSMUSG00000001666	-1.20887	-0.273662	down	0.0437232	chr10	13202
Pkia	ENSMUSG00000027499	-1.2086	-0.273342	down	0.000136799	chr3	18767
Wsb2	ENSMUSG00000029364	-1.20849	-0.273211	down	0	chr5	59043
Abhd4	ENSMUSG00000040997	-1.20816	-0.272812	down	0	chr14	105501
A430105I19Rik	ENSMUSG00000045838	-1.20795	-0.272562	down	0	chr2	214239
2700029M09Rik	ENSMUSG00000038005	-1.2076	-0.272141	down	1.3008e-10	chr8
Ermp1	ENSMUSG00000046324	-1.20748	-0.271996	down	0	chr19	226090
Fbln2	ENSMUSG00000064080	-1.20745	-0.271961	down	0	chr6	14115
Arhgef11	ENSMUSG00000041977	-1.20693	-0.271338	down	1.44586e-08	chr3	213498
Car13	ENSMUSG00000027555	-1.20687	-0.271267	down	0	chr3	71934
1700088E04Rik	ENSMUSG00000033029	-1.20683	-0.271227	down	9.80309e-05	chr15	27660
Ppp3cc	ENSMUSG00000022092	-1.20682	-0.271215	down	0.00667928	chr14	19057
Nudt18	ENSMUSG00000045211	-1.2066	-0.270951	down	0.00125202	chr14	213484
Zmat5	ENSMUSG00000009076	-1.20632	-0.270611	down	0.00784656	chr11	67178
Creb3l2	ENSMUSG00000038648	-1.20622	-0.270493	down	0	chr6	208647
Tmem198b	ENSMUSG00000047090	-1.20553	-0.269671	down	9.80073e-13	chr10	73827
Diap3	ENSMUSG00000022021	-1.2055	-0.269635	down	0	chr14	56419
Slc35e1	ENSMUSG00000019731	-1.20537	-0.269482	down	0	chr8	270066
Nit1	ENSMUSG00000013997	-1.20505	-0.269093	down	3.84026e-08	chr1	27045
Smyd4	ENSMUSG00000018809	-1.20497	-0.269	down	2.93022e-06	chr11	319822
Fbxl8	ENSMUSG00000033313	-1.20488	-0.268886	down	0.00826037	chr8	50788
Man1c1	ENSMUSG00000037306	-1.20473	-0.268709	down	0.0204377	chr4	230815
Cenpu	ENSMUSG00000031629	-1.20459	-0.268537	down	0.00133455	chr8	71876
2610008E11Rik	ENSMUSG00000060301	-1.2044	-0.26832	down	0.0173717	chr10	72128
Synpo2	ENSMUSG00000050315	-1.20423	-0.268108	down	0.0189742	chr3	118449
Zfp521	ENSMUSG00000024420	-1.20398	-0.267809	down	2.22802e-08	chr18	225207
Lrp5	ENSMUSG00000024913	-1.20397	-0.267797	down	1.79494e-14	chr19	16973
Shcbp1	ENSMUSG00000022322	-1.20396	-0.267783	down	0	chr8	20419
Apmap	ENSMUSG00000033096	-1.20376	-0.267553	down	1.27843e-11	chr2	71881
Ift172	ENSMUSG00000038564	-1.20342	-0.267139	down	2.90117e-08	chr5	67661
Setdb2	ENSMUSG00000071350	-1.20341	-0.267128	down	0.00203343	chr14
Slc25a16	ENSMUSG00000071253	-1.20332	-0.267014	down	5.48661e-06	chr10	73132
Ccnb2	ENSMUSG00000032218	-1.20331	-0.26701	down	2.18234e-12	chr9	12442
Klhl25	ENSMUSG00000055652	-1.20327	-0.266959	down	0.0028467	chr7
Ska1	ENSMUSG00000036223	-1.20324	-0.266924	down	0.00433587	chr18
Ammecr1l	ENSMUSG00000041915	-1.20316	-0.266827	down	1.57279e-08	chr18	225339
Sec16b	ENSMUSG00000026589	-1.20315	-0.26682	down	5.22549e-07	chr1
Naf1	ENSMUSG00000014907	-1.2031	-0.266757	down	8.60795e-10	chr8	234344
Pcyt1b	ENSMUSG00000035246	-1.20309	-0.266741	down	1.93979e-06	chrX	236899
Blm	ENSMUSG00000030528	-1.20277	-0.266365	down	1.02003e-08	chr7	12144
Spryd7	ENSMUSG00000021930	-1.20267	-0.266243	down	1.4913e-06	chr14	66674
Gm28036	ENSMUSG00000098950	-1.20264	-0.266208	down	1.26482e-14	chr2
Txndc16	ENSMUSG00000021830	-1.20259	-0.266146	down	6.06843e-14	chr14	70561
Got1	ENSMUSG00000025190	-1.20254	-0.266087	down	0	chr19	14718
1110008L16Rik	ENSMUSG00000021023	-1.2024	-0.265914	down	1.59907e-05	chr12	66132
Hscb	ENSMUSG00000043510	-1.20221	-0.265685	down	0.0227212	chr5	100900
1700052N19Rik	ENSMUSG00000061759	-1.20207	-0.265526	down	2.27052e-12	chr10	73419
Tpbg	ENSMUSG00000035274	-1.20202	-0.26546	down	0	chr9
Pgbd5	ENSMUSG00000050751	-1.20196	-0.265389	down	0.00159138	chr8	209966
Tbc1d32	ENSMUSG00000038122	-1.2019	-0.265322	down	0.00365155	chr10	544696
Gsn	ENSMUSG00000026879	-1.20182	-0.265225	down	0	chr2	227753
Pot1a	ENSMUSG00000029676	-1.20129	-0.264589	down	5.85637e-05	chr6	101185
Pafah2	ENSMUSG00000037366	-1.20121	-0.264483	down	9.38433e-08	chr4
Adck1	ENSMUSG00000021044	-1.20118	-0.264448	down	3.38584e-06	chr12
Usp46	ENSMUSG00000054814	-1.20117	-0.264438	down	0	chr5	69727
Pltp	ENSMUSG00000017754	-1.20097	-0.264199	down	0.000158476	chr2	18830
Rrm1	ENSMUSG00000030978	-1.20092	-0.264146	down	0	chr7	20133
Acat2	ENSMUSG00000023832	-1.20073	-0.263917	down	0	chr17	110460
Slc7a5	ENSMUSG00000040010	-1.20066	-0.263831	down	0	chr8	20539
Klhl29	ENSMUSG00000020627	-1.20033	-0.26343	down	7.54658e-08	chr12	208439
BC023829	ENSMUSG00000073139	-1.20019	-0.26326	down	1.54903e-12	chrX	236848
Prpsap2	ENSMUSG00000020528	-1.20016	-0.263231	down	2.45563e-08	chr11
Gstm5	ENSMUSG00000004032	-1.20005	-0.263094	down	1.09196e-08	chr3	14866
Rnf135	ENSMUSG00000020707	-1.1999	-0.262911	down	0.00343085	chr11	71956
Bcap29	ENSMUSG00000020650	-1.19977	-0.262754	down	7.49246e-11	chr12
Ccbl2	ENSMUSG00000040213	-1.19966	-0.26262	down	0.00049977	chr3	229905
B4galt6	ENSMUSG00000056124	-1.19928	-0.262166	down	2.8713e-13	chr18	56386
Galc	ENSMUSG00000021003	-1.19915	-0.262012	down	0	chr12	14420
Tmem219	ENSMUSG00000060538	-1.19907	-0.261913	down	0.00153938	chr7	68742
Soga1	ENSMUSG00000055485	-1.1989	-0.261705	down	4.36868e-14	chr2	320706
Mfge8	ENSMUSG00000030605	-1.19866	-0.261424	down	0	chr7	17304
Tubb6	ENSMUSG00000001473	-1.1986	-0.261354	down	0	chr18	67951
Aspa	ENSMUSG00000020774	-1.19848	-0.261201	down	8.09771e-09	chr11	11484
Mllt11	ENSMUSG00000053192	-1.19813	-0.26079	down	2.15214e-06	chr3	56772
Prkra	ENSMUSG00000002731	-1.19807	-0.260707	down	6.92553e-05	chr2	23992
Ipp	ENSMUSG00000028696	-1.19803	-0.260661	down	3.34384e-06	chr4	16351
Miip	ENSMUSG00000029022	-1.19762	-0.260171	down	0.000171222	chr4	28010
Ckap2l	ENSMUSG00000048327	-1.19742	-0.259927	down	0	chr2	70466
Copg2	ENSMUSG00000025607	-1.19735	-0.259844	down	0	chr6	54160
Radil	ENSMUSG00000029576	-1.19731	-0.259798	down	0.0040825	chr5	231858
Dars2	ENSMUSG00000026709	-1.19726	-0.259734	down	5.61492e-12	chr1	226539
5730409E04Rik	ENSMUSG00000073755	-1.19724	-0.259707	down	1.89659e-15	chr4	230757
Gstm1	ENSMUSG00000058135	-1.19723	-0.259703	down	4.9974e-09	chr3	14862
Sparcl1	ENSMUSG00000029309	-1.19723	-0.259703	down	0.0160916	chr5	13602
Gatb	ENSMUSG00000028085	-1.19719	-0.259653	down	0.00160092	chr3	229487
Pard6a	ENSMUSG00000005699	-1.19693	-0.259336	down	0.0182068	chr8	56513
Ehd2	ENSMUSG00000074364	-1.1968	-0.259187	down	0	chr7	259300
Kif2c	ENSMUSG00000028678	-1.19678	-0.259154	down	0	chr4	73804
Tep1	ENSMUSG00000006281	-1.19678	-0.259152	down	0.000729275	chr14	21745
Cd47	ENSMUSG00000055447	-1.19673	-0.259096	down	1.10691e-08	chr16	16423
Ccna2	ENSMUSG00000027715	-1.19672	-0.259088	down	0	chr3	12428
Fan1	ENSMUSG00000033458	-1.19666	-0.259015	down	0.0458843	chr7	330554
Tmtc3	ENSMUSG00000036676	-1.19641	-0.258714	down	1.29961e-11	chr10	237500
Naip2	ENSMUSG00000078945	-1.19638	-0.258681	down	2.18992e-07	chr13	17948
Tpcn2	ENSMUSG00000048677	-1.19636	-0.258653	down	1.26164e-05	chr7	233979
Usp28	ENSMUSG00000032267	-1.19589	-0.258084	down	9.23984e-07	chr9	235323
Fam217b	ENSMUSG00000070476	-1.19577	-0.257939	down	7.43786e-09	chr2	71532
Prrg1	ENSMUSG00000047996	-1.19567	-0.257816	down	2.12345e-06	chrX
Nubpl	ENSMUSG00000035142	-1.19563	-0.257772	down	0.00204956	chr12	76826
Xkr8	ENSMUSG00000037752	-1.1954	-0.257494	down	0.000361745	chr4	381560
Ptgr2	ENSMUSG00000072946	-1.19512	-0.257152	down	4.89794e-08	chr12	77219
Vwa5a	ENSMUSG00000023186	-1.19482	-0.256799	down	5.98737e-06	chr9
Casc5	ENSMUSG00000027326	-1.19433	-0.256199	down	0	chr2
Galnt1	ENSMUSG00000000420	-1.19411	-0.255941	down	0	chr18
1110032A03Rik	ENSMUSG00000037971	-1.19396	-0.255753	down	0.0233414	chr9	68721
Smarca2	ENSMUSG00000024921	-1.19394	-0.255725	down	3.76426e-07	chr19	67155
Cdc16	ENSMUSG00000038416	-1.1939	-0.255685	down	0	chr8	69957
Dnajb14	ENSMUSG00000074212	-1.19365	-0.255383	down	1.76094e-10	chr3	70604
Tfdp1	ENSMUSG00000038482	-1.19357	-0.255286	down	0	chr8	21781
Gopc	ENSMUSG00000019861	-1.19357	-0.255283	down	4.49296e-10	chr10	94221
Enox2	ENSMUSG00000031109	-1.19355	-0.255263	down	0.00340659	chrX	209224
Ugp2	ENSMUSG00000001891	-1.19325	-0.25489	down	0	chr11	216558
Taf1b	ENSMUSG00000059669	-1.19322	-0.254863	down	3.46771e-06	chr12	21340
Lyrm4	ENSMUSG00000046573	-1.19318	-0.254813	down	0.000101952	chr13	380840
Pank1	ENSMUSG00000033610	-1.19303	-0.254631	down	2.56314e-10	chr19	75735
Epo	ENSMUSG00000029711	-1.19294	-0.254524	down	0.0382081	chr5	13856
Lipt1	ENSMUSG00000037216	-1.19293	-0.254514	down	0.0457835	chr1	623661
Eva1b	ENSMUSG00000050212	-1.19289	-0.254462	down	6.0332e-08	chr4
Pomt2	ENSMUSG00000034126	-1.19285	-0.25441	down	5.31966e-08	chr12	217734
Calu	ENSMUSG00000029767	-1.19281	-0.254362	down	0	chr6
Fggy	ENSMUSG00000028573	-1.1927	-0.254234	down	0.0029562	chr4	75578
Zfp518b	ENSMUSG00000046572	-1.19254	-0.254032	down	1.13001e-05	chr5
Cfap97	ENSMUSG00000031631	-1.19248	-0.253966	down	8.76703e-07	chr8
Clic4	ENSMUSG00000037242	-1.19246	-0.253946	down	0	chr4	29876
Fdft1	ENSMUSG00000021273	-1.19243	-0.253899	down	0	chr14	14137
Uros	ENSMUSG00000030979	-1.19233	-0.253787	down	0.00143359	chr7	22276
Entpd5	ENSMUSG00000021236	-1.19233	-0.253777	down	5.56459e-15	chr12
Veph1	ENSMUSG00000027831	-1.19219	-0.253617	down	0.0323617	chr3	72789
Ap3m2	ENSMUSG00000031539	-1.19196	-0.253336	down	0.000371143	chr8	64933
Dennd4b	ENSMUSG00000042404	-1.19174	-0.253065	down	2.68706e-05	chr3	229541
Rnf157	ENSMUSG00000052949	-1.19174	-0.253064	down	0	chr11	217340
Rbbp9	ENSMUSG00000027428	-1.19167	-0.252989	down	0.000132274	chr2	26450
Lactb2	ENSMUSG00000025937	-1.19144	-0.252709	down	4.06323e-11	chr1	212442
Iqcc	ENSMUSG00000040795	-1.19143	-0.252692	down	0.0335161	chr4	230767
Fzd1	ENSMUSG00000044674	-1.19076	-0.251884	down	2.28571e-13	chr5	14362
Dusp19	ENSMUSG00000027001	-1.19065	-0.251749	down	0.010061	chr2	68082
Prmt3	ENSMUSG00000030505	-1.19047	-0.251537	down	2.0081e-12	chr7	71974
Lbr	ENSMUSG00000004880	-1.19043	-0.251483	down	0	chr1	98386
Smpd1	ENSMUSG00000037049	-1.19021	-0.251212	down	2.06637e-08	chr7	20597
Gstm2	ENSMUSG00000040562	-1.18995	-0.250905	down	1.30362e-13	chr3	14863
Lrp10	ENSMUSG00000022175	-1.18978	-0.250699	down	0	chr14	65107
Rab27a	ENSMUSG00000032202	-1.18966	-0.250555	down	0.0273274	chr9
Hs6st1	ENSMUSG00000045216	-1.18959	-0.250461	down	3.09303e-12	chr1	50785
Chchd7	ENSMUSG00000042198	-1.18933	-0.250155	down	0.00235244	chr4
Xxylt1	ENSMUSG00000047434	-1.18922	-0.250012	down	7.30855e-15	chr16	268880
Angel1	ENSMUSG00000021257	-1.18916	-0.249947	down	0.00386574	chr12	68737
Ino80c	ENSMUSG00000047989	-1.18899	-0.249736	down	3.24023e-06	chr18	225280
Nqo2	ENSMUSG00000046949	-1.18882	-0.249527	down	2.03665e-07	chr13
F2r	ENSMUSG00000048376	-1.18872	-0.249414	down	0	chr13	14062
Macrod1	ENSMUSG00000036278	-1.18868	-0.249363	down	0.0242166	chr19	107227
Gm28635	ENSMUSG00000101645	-1.18827	-0.248861	down	0	chr2
Lgalsl	ENSMUSG00000042363	-1.18806	-0.248612	down	0	chr11	216551
Ncapg2	ENSMUSG00000042029	-1.18788	-0.248386	down	0	chr12	76044
Igf2r	ENSMUSG00000023830	-1.18773	-0.248208	down	0	chr17	16004
Axl	ENSMUSG00000002602	-1.1877	-0.248167	down	0	chr7	26362
Scd1	ENSMUSG00000037071	-1.18759	-0.24804	down	0	chr19	20249
Adamts2	ENSMUSG00000036545	-1.18755	-0.247983	down	0	chr11
Nlrc3	ENSMUSG00000049871	-1.18729	-0.247678	down	2.39293e-06	chr16	268857
Evl	ENSMUSG00000021262	-1.18727	-0.247652	down	2.63393e-10	chr12	14026
Itgb1	ENSMUSG00000025809	-1.18719	-0.247557	down	0	chr8	16412
Aph1c	ENSMUSG00000053040	-1.18718	-0.247537	down	0.029205	chr9	68318
Armc5	ENSMUSG00000042178	-1.18692	-0.247217	down	3.29128e-08	chr7	233912
Aacs	ENSMUSG00000029482	-1.18688	-0.247179	down	0	chr5	78894
Anln	ENSMUSG00000036777	-1.18681	-0.247092	down	0	chr9	68743
Tgfbr2	ENSMUSG00000032440	-1.18672	-0.246977	down	0	chr9	21813
Ganc	ENSMUSG00000062646	-1.18667	-0.246922	down	0.0323037	chr2	76051
Mitd1	ENSMUSG00000026088	-1.18665	-0.246893	down	0.000309606	chr1	69028
Gsdmd	ENSMUSG00000022575	-1.18658	-0.246807	down	0.00248819	chr15	69146
Ogg1	ENSMUSG00000030271	-1.18651	-0.246724	down	5.00015e-05	chr6	18294
Hapln4	ENSMUSG00000007594	-1.1865	-0.24671	down	3.20871e-07	chr8	330790
Bub1b	ENSMUSG00000040084	-1.18631	-0.246479	down	0	chr2	12236
BC048403	ENSMUSG00000053684	-1.18626	-0.246418	down	3.96072e-05	chr10	270802
Ogdh	ENSMUSG00000020456	-1.18601	-0.246119	down	0	chr11	18293
Zfp277	ENSMUSG00000055917	-1.18592	-0.246009	down	1.15253e-06	chr12	246196
Tubb2a	ENSMUSG00000058672	-1.18587	-0.24594	down	0	chr13	22151
Zc3h6	ENSMUSG00000042851	-1.18584	-0.245914	down	0.0091518	chr2	78751
Acad11	ENSMUSG00000090150	-1.18578	-0.245839	down	0.000386517	chr9	102632
Coa3	ENSMUSG00000017188	-1.18553	-0.245536	down	3.07358e-07	chr11	52469
Tmem199	ENSMUSG00000051232	-1.18527	-0.245211	down	1.55275e-09	chr11	195040
Vipas39	ENSMUSG00000021038	-1.18509	-0.245001	down	0.000573828	chr12	104799
Smpd3	ENSMUSG00000031906	-1.18507	-0.24497	down	0.000584159	chr8	58994
Plau	ENSMUSG00000021822	-1.18466	-0.244472	down	3.68021e-14	chr14	18792
Hint2	ENSMUSG00000028470	-1.18463	-0.244436	down	0.0257381	chr4	68917
Dffa	ENSMUSG00000028974	-1.18462	-0.244425	down	0.00361475	chr4	13347
Pigk	ENSMUSG00000039047	-1.18449	-0.244267	down	0	chr3	329777
Rad51c	ENSMUSG00000007646	-1.18441	-0.244167	down	0.00248819	chr11	114714
Fam64a	ENSMUSG00000020808	-1.18435	-0.244093	down	0	chr11	109212
B3galt1	ENSMUSG00000034780	-1.18432	-0.244059	down	0.00824412	chr2
Dusp8	ENSMUSG00000037887	-1.18422	-0.243938	down	0.00224385	chr7	18218
Dynlt3	ENSMUSG00000031176	-1.18421	-0.243924	down	0	chrX	67117
Mettl15	ENSMUSG00000057234	-1.18411	-0.243805	down	0.0155457	chr2	76894
Zwilch	ENSMUSG00000032400	-1.18398	-0.243645	down	1.08977e-14	chr9	68014
Acsl3	ENSMUSG00000032883	-1.1839	-0.243543	down	0	chr1	74205
Wdr19	ENSMUSG00000037890	-1.18384	-0.24348	down	0.000659963	chr5	213081
Cdc23	ENSMUSG00000024370	-1.1837	-0.243301	down	7.61867e-12	chr18	52563
Btbd6	ENSMUSG00000002803	-1.18349	-0.243049	down	0.0130472	chr12	399566
Tango2	ENSMUSG00000013539	-1.18337	-0.242907	down	8.77197e-07	chr16	27883
Aqp5	ENSMUSG00000044217	-1.18336	-0.242892	down	0.0156081	chr15	11830
Agtrap	ENSMUSG00000029007	-1.18321	-0.242705	down	7.00597e-05	chr4	11610
Dzip3	ENSMUSG00000064061	-1.18272	-0.242105	down	9.67433e-10	chr16	224170
0610009B22Rik	ENSMUSG00000007777	-1.18255	-0.241903	down	0.00793431	chr11
Col6a2	ENSMUSG00000020241	-1.18233	-0.241636	down	0	chr10	12834
Wdhd1	ENSMUSG00000037572	-1.18214	-0.241403	down	0	chr14	218973
Fli1	ENSMUSG00000016087	-1.1819	-0.241111	down	0.00425579	chr9	14247
Fam174a	ENSMUSG00000051185	-1.1818	-0.24098	down	0.00661566	chr1	67698
Nupl2	ENSMUSG00000048439	-1.18177	-0.240944	down	0.000517397	chr5	231042
Ppcdc	ENSMUSG00000063849	-1.18171	-0.240872	down	0.0368292	chr9	66812
Usp25	ENSMUSG00000022867	-1.18163	-0.240779	down	8.17619e-11	chr16	30940
Chsy1	ENSMUSG00000032640	-1.18162	-0.240767	down	0	chr7	269941
Hykk	ENSMUSG00000035878	-1.18161	-0.240752	down	0.0159903	chr9	235386
Mrc2	ENSMUSG00000020695	-1.18154	-0.240665	down	0	chr11	17534
Mvb12a	ENSMUSG00000031813	-1.18142	-0.24052	down	3.12245e-07	chr8	73711
Nt5dc1	ENSMUSG00000039480	-1.18141	-0.240507	down	0.000806593	chr10	319638
Lpcat3	ENSMUSG00000004270	-1.18121	-0.240261	down	0	chr6	14792
Tbc1d1	ENSMUSG00000029174	-1.18112	-0.240152	down	0	chr5
Tmem123	ENSMUSG00000050912	-1.1811	-0.240126	down	0	chr9	71929
Ech1	ENSMUSG00000053898	-1.18106	-0.240088	down	4.61019e-07	chr7	51798
Micall2	ENSMUSG00000036718	-1.18099	-0.239992	down	2.0381e-10	chr5	231830
Hipk2	ENSMUSG00000061436	-1.18042	-0.239295	down	0	chr6	15258
Sema3a	ENSMUSG00000028883	-1.17992	-0.238686	down	0	chr5	20346
Fam136a	ENSMUSG00000057497	-1.17965	-0.238364	down	3.39686e-08	chr6
Slirp	ENSMUSG00000021040	-1.17963	-0.238337	down	6.44432e-08	chr12	380773
Mrps28	ENSMUSG00000040269	-1.17963	-0.238332	down	0.000777945	chr3	66230
Enpp4	ENSMUSG00000023961	-1.17953	-0.238217	down	9.41158e-05	chr17
Ppap2a	ENSMUSG00000021759	-1.17946	-0.238128	down	0	chr13	19012
Cbr2	ENSMUSG00000025150	-1.17937	-0.238014	down	0.0488708	chr11	12409
Pcyox1	ENSMUSG00000029998	-1.17934	-0.237978	down	0	chr6	66881
Fbxo25	ENSMUSG00000038365	-1.17934	-0.237977	down	7.13763e-10	chr8	66822
Emc3	ENSMUSG00000030286	-1.17926	-0.237884	down	0	chr6	66087
Tdrkh	ENSMUSG00000041912	-1.17909	-0.237674	down	8.58835e-05	chr3
Rgs2	ENSMUSG00000026360	-1.17898	-0.237543	down	0	chr1	19735
Nrde2	ENSMUSG00000021179	-1.17881	-0.237333	down	5.05839e-05	chr12	217827
Zc4h2	ENSMUSG00000035062	-1.17872	-0.237226	down	0.048709	chrX	245522
Arhgef19	ENSMUSG00000028919	-1.17852	-0.236979	down	0.00599388	chr4	213649
Amfr	ENSMUSG00000031751	-1.17839	-0.236812	down	0	chr8	23802
Emc1	ENSMUSG00000078517	-1.17832	-0.236732	down	0	chr4	230866
Cltb	ENSMUSG00000047547	-1.17826	-0.236664	down	7.58198e-11	chr13	74325
Gipc1	ENSMUSG00000019433	-1.17825	-0.236642	down	1.66113e-13	chr8	67903
Fam208a	ENSMUSG00000040651	-1.17797	-0.236301	down	0.000171421	chr14	218850
Gcdh	ENSMUSG00000003809	-1.17792	-0.23624	down	1.68334e-05	chr8	270076
Cd109	ENSMUSG00000046186	-1.17757	-0.235812	down	0	chr9	235505
Acp1	ENSMUSG00000044573	-1.17746	-0.235677	down	1.97154e-14	chr12
Prps1l3	ENSMUSG00000079104	-1.17739	-0.235594	down	1.84562e-10	chr12	328099
Osbpl10	ENSMUSG00000040875	-1.17738	-0.235578	down	0.00406262	chr9	74486
Exd2	ENSMUSG00000032705	-1.17727	-0.235447	down	0.000824349	chr12	97827
Tceanc	ENSMUSG00000051224	-1.1772	-0.235362	down	0.0157708	chrX	245695
Cmc1	ENSMUSG00000039163	-1.17688	-0.234966	down	0.000812075	chr9	67899
Peg12	ENSMUSG00000070526	-1.17671	-0.234755	down	0.0119913	chr7	27412
Dlgap5	ENSMUSG00000037544	-1.1765	-0.234497	down	0	chr14	218977
Rsph3a	ENSMUSG00000073471	-1.17645	-0.234439	down	0.0025891	chr17	66832
Zswim3	ENSMUSG00000045822	-1.17631	-0.234265	down	0.0260938	chr2	67538
Nr2c2	ENSMUSG00000005893	-1.17628	-0.234235	down	0.00286784	chr6	22026
Sh3bp5	ENSMUSG00000021892	-1.17626	-0.234201	down	0.000100534	chr14	24056
Exoc8	ENSMUSG00000074030	-1.17616	-0.234089	down	1.3402e-07	chr8	102058
Gstz1	ENSMUSG00000021033	-1.1761	-0.234006	down	2.31316e-05	chr12	14874
Cog5	ENSMUSG00000035933	-1.17571	-0.233531	down	0.00186496	chr12	238123
Mki67	ENSMUSG00000031004	-1.17559	-0.233387	down	0	chr7	17345
Per3	ENSMUSG00000028957	-1.17544	-0.233207	down	1.64104e-05	chr4	18628
Polb	ENSMUSG00000031536	-1.17539	-0.233134	down	0.00132979	chr8	18970
Inpp4b	ENSMUSG00000037940	-1.17527	-0.232988	down	7.37919e-12	chr8	234515
Tmem159	ENSMUSG00000030917	-1.17525	-0.23297	down	0.0043697	chr7
1700030K09Rik	ENSMUSG00000052794	-1.17496	-0.232614	down	0.0196147	chr8	72254
Mkrn2	ENSMUSG00000000439	-1.17479	-0.232397	down	5.93617e-05	chr6	67027
Eogt	ENSMUSG00000035245	-1.17477	-0.232381	down	0.00150784	chr6	101351
Slc7a2	ENSMUSG00000031596	-1.1746	-0.23217	down	0	chr8	11988
Yif1a	ENSMUSG00000024875	-1.17429	-0.231785	down	8.28468e-09	chr19	68090
Stambpl1	ENSMUSG00000024776	-1.17424	-0.231724	down	0.000144594	chr19
Hadhb	ENSMUSG00000059447	-1.17421	-0.231687	down	0	chr5
BC031181	ENSMUSG00000036299	-1.17396	-0.231379	down	1.25339e-09	chr18
Lphn2	ENSMUSG00000028184	-1.17395	-0.231373	down	0	chr3	99633
Tmem68	ENSMUSG00000028232	-1.17392	-0.231332	down	0.0017467	chr4	72098
Tctex1d2	ENSMUSG00000014075	-1.17374	-0.231117	down	4.60489e-06	chr16	66061
Trim35	ENSMUSG00000022043	-1.17372	-0.23109	down	0	chr14	66854
Coq7	ENSMUSG00000030652	-1.17366	-0.231019	down	0.00856784	chr7	12850
Fam72a	ENSMUSG00000055184	-1.17364	-0.230984	down	0.0428012	chr1	108900
Abcb10	ENSMUSG00000031974	-1.17358	-0.230917	down	0	chr8	56199
Cyld	ENSMUSG00000036712	-1.17355	-0.230885	down	1.26482e-14	chr8	74256
Mettl21a	ENSMUSG00000025956	-1.17334	-0.230625	down	2.48188e-06	chr1
Polr3b	ENSMUSG00000034453	-1.17308	-0.230305	down	2.89196e-09	chr10	70428
Palb2	ENSMUSG00000044702	-1.17292	-0.23011	down	0.00337859	chr7	233826
Jdp2	ENSMUSG00000034271	-1.17286	-0.230032	down	1.87672e-09	chr12
Apbb1	ENSMUSG00000037032	-1.17275	-0.229894	down	0.00638156	chr7
Fam46b	ENSMUSG00000046694	-1.1726	-0.229715	down	3.16441e-07	chr4	100342
Kif11	ENSMUSG00000012443	-1.17259	-0.229697	down	0	chr19	16551
Prc1	ENSMUSG00000038943	-1.17257	-0.229679	down	0	chr7	233406
Zfand4	ENSMUSG00000042213	-1.17251	-0.229594	down	9.34079e-05	chr6	67492
Alg8	ENSMUSG00000035704	-1.17248	-0.229563	down	0.0200254	chr7	381903
Taf4b	ENSMUSG00000054321	-1.17243	-0.229496	down	0.00188966	chr18	72504
Tmem132a	ENSMUSG00000024736	-1.17237	-0.229423	down	0.00773937	chr19	98170
Slc25a1	ENSMUSG00000003528	-1.17236	-0.229418	down	0	chr16	13358
Tmx1	ENSMUSG00000021072	-1.17229	-0.229332	down	0	chr12	72736
Sirt4	ENSMUSG00000029524	-1.17226	-0.229288	down	0.0438908	chr5
Mfap5	ENSMUSG00000030116	-1.17209	-0.229089	down	4.06008e-10	chr6	50530
Asah1	ENSMUSG00000031591	-1.17196	-0.228918	down	0	chr8	11886
Slc10a3	ENSMUSG00000032806	-1.17189	-0.228843	down	0.000101526	chrX
Fuca2	ENSMUSG00000019810	-1.17188	-0.228826	down	0	chr10
Rpp14	ENSMUSG00000023156	-1.17184	-0.22877	down	1.78884e-05	chr14	67053
Zfyve21	ENSMUSG00000021286	-1.17177	-0.228694	down	0.00319721	chr12	68520
B230118H07Rik	ENSMUSG00000027165	-1.17173	-0.228641	down	0.00833249	chr2	68170
Ano10	ENSMUSG00000037949	-1.17171	-0.22862	down	1.89659e-15	chr9	102566
Fn3krp	ENSMUSG00000039253	-1.17164	-0.228531	down	0.000518063	chr11	238024
Idua	ENSMUSG00000033540	-1.17143	-0.228275	down	0.000145896	chr5	15932
Frmd6	ENSMUSG00000048285	-1.17143	-0.228268	down	0	chr12	319710
Wrb	ENSMUSG00000023147	-1.17115	-0.227921	down	6.91128e-08	chr16	71446
Cav1	ENSMUSG00000007655	-1.17099	-0.227734	down	0	chr6	12389
Prdx3	ENSMUSG00000024997	-1.17085	-0.227554	down	1.89659e-15	chr19	11757
Ube2g2	ENSMUSG00000009293	-1.17082	-0.227516	down	2.09033e-11	chr10	22213
Dak	ENSMUSG00000034371	-1.1708	-0.227489	down	0.00025	chr19	225913
Dusp9	ENSMUSG00000031383	-1.17074	-0.22742	down	1.89818e-05	chrX	75590
9130023H24Rik	ENSMUSG00000062944	-1.17063	-0.227283	down	0.0200577	chr7	100043133
Arhgef10	ENSMUSG00000071176	-1.1704	-0.227008	down	5.56459e-15	chr8	234094
Parpbp	ENSMUSG00000035365	-1.17032	-0.226898	down	6.37871e-12	chr10	75317
Plxna4	ENSMUSG00000029765	-1.17028	-0.226848	down	0	chr6	243743
Ephb2	ENSMUSG00000028664	-1.17027	-0.226835	down	6.88659e-08	chr4	13844
Rab13	ENSMUSG00000027935	-1.17023	-0.226797	down	0.000902791	chr3	68328
Kntc1	ENSMUSG00000029414	-1.17018	-0.226729	down	0	chr5	208628
Tsc22d2	ENSMUSG00000027806	-1.17015	-0.226694	down	0.000481277	chr3	72033
Itga3	ENSMUSG00000001507	-1.16996	-0.22646	down	0	chr11	16400
Ggh	ENSMUSG00000073987	-1.16975	-0.226196	down	0.004571	chr4	14590
Nuf2	ENSMUSG00000026683	-1.16973	-0.226171	down	0	chr1
Uevld	ENSMUSG00000043262	-1.16957	-0.225974	down	1.98123e-07	chr7	54122
Pak3	ENSMUSG00000031284	-1.16956	-0.225969	down	1.871e-09	chrX
Fam129a	ENSMUSG00000026483	-1.16937	-0.225735	down	1.18545e-05	chr1	63913
St3gal5	ENSMUSG00000056091	-1.16925	-0.225584	down	0	chr6	20454
Hmgn2	ENSMUSG00000003038	-1.16917	-0.225482	down	4.06645e-13	chr4
Fbxo5	ENSMUSG00000019773	-1.16907	-0.225358	down	3.50175e-13	chr10	67141
Ebf3	ENSMUSG00000010476	-1.16906	-0.225348	down	3.84748e-05	chr7	13593
Adck3	ENSMUSG00000026489	-1.16878	-0.225006	down	0.00927016	chr1
Kctd10	ENSMUSG00000001098	-1.16866	-0.224854	down	0	chr5	330171
Lims1	ENSMUSG00000019920	-1.16862	-0.224806	down	0	chr10	110829
Prkci	ENSMUSG00000037643	-1.1682	-0.224287	down	0	chr3	18759
Clk3	ENSMUSG00000032316	-1.16818	-0.224265	down	1.44279e-05	chr9	102414
Madd	ENSMUSG00000040687	-1.16817	-0.22425	down	1.31484e-07	chr2	228355
Wdr76	ENSMUSG00000027242	-1.16803	-0.224077	down	6.51373e-09	chr2	241627
Murc	ENSMUSG00000028348	-1.16782	-0.223812	down	0.000556332	chr4	68016
Fam149b	ENSMUSG00000039599	-1.16781	-0.223804	down	0.000759682	chr14	105428
Uri1	ENSMUSG00000030421	-1.16772	-0.223692	down	9.59184e-10	chr7	19777
Mcm5	ENSMUSG00000005410	-1.16768	-0.223648	down	0	chr8	17218
Irak2	ENSMUSG00000060477	-1.16759	-0.223532	down	3.12019e-10	chr6	108960
Bckdhb	ENSMUSG00000032263	-1.16749	-0.223414	down	4.11517e-06	chr9	12040
Isca2	ENSMUSG00000021241	-1.16743	-0.223332	down	0.00103611	chr12	74316
Krt222	ENSMUSG00000035849	-1.16727	-0.223137	down	0.00721141	chr11	268481
Cenpi	ENSMUSG00000031262	-1.1672	-0.223049	down	9.09491e-15	chrX
Nprl3	ENSMUSG00000020289	-1.1671	-0.222934	down	2.26518e-06	chr11	17168
Rab5b	ENSMUSG00000000711	-1.16688	-0.222656	down	1.26482e-14	chr10	19344
Elovl6	ENSMUSG00000041220	-1.16677	-0.222523	down	0	chr3	170439
Zfp608	ENSMUSG00000052713	-1.16673	-0.222467	down	0.000883171	chr18	269023
Ado	ENSMUSG00000057134	-1.16661	-0.222326	down	2.09975e-13	chr10	211488
Arl6	ENSMUSG00000022722	-1.16645	-0.22213	down	0.00351118	chr16	56297
Herc4	ENSMUSG00000020064	-1.1664	-0.222062	down	5.60379e-13	chr10	67345
Snapin	ENSMUSG00000001018	-1.16635	-0.222004	down	3.29524e-08	chr3	20615
Ogfod1	ENSMUSG00000033009	-1.16634	-0.221988	down	3.1146e-10	chr8	270086
Btbd1	ENSMUSG00000025103	-1.16632	-0.221963	down	1.57067e-08	chr7	83962
Csgalnact2	ENSMUSG00000042042	-1.16629	-0.221922	down	1.4332e-09	chr6	78752
Tcta	ENSMUSG00000039461	-1.1662	-0.221814	down	0.00044688	chr9	102791
Fam214b	ENSMUSG00000036002	-1.16617	-0.221776	down	0.00516186	chr4
Cnn2	ENSMUSG00000004665	-1.16617	-0.221775	down	0	chr10	12798
Rpgrip1l	ENSMUSG00000033282	-1.16608	-0.22167	down	2.76e-05	chr8	244585
Arhgap29	ENSMUSG00000039831	-1.16603	-0.221601	down	0	chr3	214137
4931406C07Rik	ENSMUSG00000031938	-1.16603	-0.221601	down	9.01951e-06	chr9
Galnt13	ENSMUSG00000060988	-1.16585	-0.221378	down	0.0266983	chr2
Gtf2e1	ENSMUSG00000022828	-1.16562	-0.221098	down	0.0025341	chr16	74197
Nudcd2	ENSMUSG00000020328	-1.16561	-0.22109	down	0	chr11	52653
Arl3	ENSMUSG00000025035	-1.1656	-0.221067	down	0.00054371	chr19	56350
Zfp367	ENSMUSG00000044934	-1.16531	-0.220713	down	8.11429e-11	chr13	238673
Bmper	ENSMUSG00000031963	-1.16489	-0.220189	down	0.0002286	chr9	73230
Ankrd1	ENSMUSG00000024803	-1.16485	-0.220141	down	0	chr19	107765
Pef1	ENSMUSG00000028779	-1.16481	-0.220093	down	6.19118e-11	chr4	67898
Dtd1	ENSMUSG00000027430	-1.16481	-0.22009	down	0.015089	chr2	66044
Acyp2	ENSMUSG00000060923	-1.16479	-0.220071	down	0.00944153	chr11	75572
Ces2g	ENSMUSG00000031877	-1.16479	-0.220067	down	5.13836e-13	chr8	72361
Rbms2	ENSMUSG00000040043	-1.16476	-0.220029	down	0	chr10	56516
Tsc22d3	ENSMUSG00000031431	-1.16476	-0.220029	down	2.62639e-06	chrX	14605
B4galt1	ENSMUSG00000028413	-1.16472	-0.219977	down	0	chr4	14595
Tspyl1	ENSMUSG00000047514	-1.16471	-0.219969	down	1.20976e-10	chr10	22110
Ccdc32	ENSMUSG00000039983	-1.16469	-0.219947	down	0.00270165	chr2	269336
Hsd17b7	ENSMUSG00000026675	-1.16466	-0.219907	down	0	chr1	15490
Evi5l	ENSMUSG00000011832	-1.16463	-0.219875	down	0.000794422	chr8	213027
Sorbs3	ENSMUSG00000022091	-1.16461	-0.219841	down	2.31158e-12	chr14	20410
Eapp	ENSMUSG00000054302	-1.16417	-0.219297	down	1.28125e-06	chr12	66266
Nsun3	ENSMUSG00000050312	-1.16396	-0.219044	down	0.00672956	chr16	106338
Tmem126b	ENSMUSG00000030614	-1.16396	-0.219037	down	0.0134093	chr7	68472
Psmd9	ENSMUSG00000029440	-1.16381	-0.218855	down	1.63091e-07	chr5	67151
Nupl1	ENSMUSG00000063895	-1.16375	-0.218779	down	4.23278e-13	chr14	71844
Tmem209	ENSMUSG00000029782	-1.16364	-0.218645	down	8.18205e-11	chr6	72649
Agpat4	ENSMUSG00000023827	-1.16364	-0.218644	down	0.00371813	chr17	68262
Lrp11	ENSMUSG00000019796	-1.1636	-0.218594	down	0	chr10	237253
Ube2e2	ENSMUSG00000058317	-1.16359	-0.218585	down	0.00329768	chr14	218793
Stx12	ENSMUSG00000028879	-1.16359	-0.218579	down	9.31803e-10	chr4	100226
Slc7a1	ENSMUSG00000041313	-1.16355	-0.218529	down	0	chr5	11987
Ephb3	ENSMUSG00000005958	-1.16352	-0.218494	down	2.4077e-10	chr16	13845
Polr3d	ENSMUSG00000000776	-1.16349	-0.218464	down	1.12328e-05	chr14
Tmem18	ENSMUSG00000043061	-1.16348	-0.218452	down	9.70863e-06	chr12	211986
Rassf2	ENSMUSG00000027339	-1.16312	-0.218	down	9.14086e-08	chr2
Suclg2	ENSMUSG00000061838	-1.16292	-0.217752	down	0	chr6	20917
Chchd5	ENSMUSG00000037938	-1.16282	-0.217628	down	0.0151212	chr2	66170
Galnt10	ENSMUSG00000020520	-1.16277	-0.21757	down	4.91154e-12	chr11	171212
Galnt11	ENSMUSG00000038072	-1.1627	-0.217484	down	0.000356492	chr5
Dnajc16	ENSMUSG00000040697	-1.16267	-0.217446	down	0.000305372	chr4	214063
Emp2	ENSMUSG00000022505	-1.16255	-0.217297	down	1.54855e-09	chr16	13731
Gpkow	ENSMUSG00000031148	-1.16248	-0.217201	down	1.3814e-05	chrX	209416
Mr1	ENSMUSG00000026471	-1.1623	-0.216984	down	0.000340941	chr1
Lrba	ENSMUSG00000028080	-1.16213	-0.216776	down	3.47381e-05	chr3	80877
Itfg1	ENSMUSG00000031703	-1.16204	-0.21666	down	1.64498e-10	chr8	71927
Tgfb3	ENSMUSG00000021253	-1.16202	-0.216629	down	0	chr12	21809
Metap1	ENSMUSG00000005813	-1.16172	-0.216267	down	4.286e-11	chr3	75624
Cmas	ENSMUSG00000030282	-1.16169	-0.216222	down	8.47598e-07	chr6	12764
9930012K11Rik	ENSMUSG00000044551	-1.16164	-0.216162	down	0.00170687	chr14	268759
Slc35a1	ENSMUSG00000028293	-1.16157	-0.216079	down	8.25402e-07	chr4	24060
Dpy19l3	ENSMUSG00000043671	-1.16156	-0.216066	down	9.80183e-08	chr7	233115
Tmtc4	ENSMUSG00000041594	-1.16148	-0.215964	down	0.000639157	chr14	70551
Slc23a2	ENSMUSG00000027340	-1.16134	-0.215785	down	4.57873e-08	chr2	54338
Mrps36	ENSMUSG00000061474	-1.16128	-0.215721	down	1.54867e-06	chr13	66128
Recql	ENSMUSG00000030243	-1.16124	-0.21567	down	4.64704e-07	chr6	19691
Gm5148	ENSMUSG00000058174	-1.16121	-0.215623	down	9.68731e-07	chr3	381438
Ethe1	ENSMUSG00000064254	-1.16116	-0.215569	down	0.00118541	chr7	66071
Pir	ENSMUSG00000031379	-1.16087	-0.215212	down	0.000238434	chrX	69656
Chd9	ENSMUSG00000056608	-1.16074	-0.215051	down	3.18658e-09	chr8	109151
Samhd1	ENSMUSG00000027639	-1.16074	-0.215048	down	0	chr2	56045
Kctd1	ENSMUSG00000036225	-1.16072	-0.215014	down	0.0212435	chr18	106931
Crbn	ENSMUSG00000005362	-1.16071	-0.215002	down	0.00965459	chr6	58799
Foxm1	ENSMUSG00000001517	-1.16029	-0.214485	down	0	chr6	14235
Nav3	ENSMUSG00000020181	-1.16014	-0.214304	down	2.27644e-11	chr10	260315
Psma6	ENSMUSG00000021024	-1.16007	-0.214212	down	0	chr12	26443
Mtrr	ENSMUSG00000034617	-1.15995	-0.21406	down	0.000940135	chr13	210009
Cry1	ENSMUSG00000020038	-1.15991	-0.214007	down	0.0168665	chr10	12952
Slc25a26	ENSMUSG00000045100	-1.15984	-0.213922	down	0.0401952	chr6	67582
Pdlim5	ENSMUSG00000028273	-1.15982	-0.213905	down	0	chr3	56376
Ankib1	ENSMUSG00000040351	-1.1598	-0.213876	down	1.60088e-09	chr5	70797
Sf3b6	ENSMUSG00000037361	-1.15978	-0.213855	down	2.67487e-08	chr12	66055
Mis18bp1	ENSMUSG00000047534	-1.15953	-0.213539	down	1.84423e-12	chr12	217653
Sptbn1	ENSMUSG00000020315	-1.15951	-0.213521	down	0	chr11	20742
Bbs2	ENSMUSG00000031755	-1.15951	-0.213512	down	0.0122825	chr8	67378
C2cd2	ENSMUSG00000045975	-1.1595	-0.213497	down	5.18602e-05	chr16	207781
Dolk	ENSMUSG00000075419	-1.15944	-0.213433	down	0.000108762	chr2	227697
Fancd2	ENSMUSG00000034023	-1.15933	-0.213294	down	9.57102e-08	chr6	211651
Ube3c	ENSMUSG00000039000	-1.15927	-0.213223	down	0	chr5	100763
Slc7a11	ENSMUSG00000027737	-1.15926	-0.213205	down	0.031374	chr3	26570
H6pd	ENSMUSG00000028980	-1.15925	-0.213189	down	4.41719e-13	chr4	100198
2610034B18Rik	ENSMUSG00000039043	-1.15923	-0.21317	down	9.10998e-07	chr7	70420
Src	ENSMUSG00000027646	-1.15917	-0.213086	down	0	chr2	20779
Mtpn	ENSMUSG00000029840	-1.15909	-0.212988	down	0	chr6	14489
1810055G02Rik	ENSMUSG00000035372	-1.15905	-0.212945	down	9.91147e-09	chr19	72056
Smo	ENSMUSG00000001761	-1.15897	-0.212837	down	0	chr6	319757
Pmp22	ENSMUSG00000018217	-1.15889	-0.212748	down	1.89659e-15	chr11
Mn1	ENSMUSG00000070576	-1.15877	-0.212594	down	0.0208286	chr5	433938
Mthfd2	ENSMUSG00000005667	-1.15873	-0.212543	down	0	chr6	17768
Gpatch2l	ENSMUSG00000021254	-1.15871	-0.212515	down	0.0187371	chr12	70373
Pter	ENSMUSG00000026730	-1.15865	-0.212441	down	2.69223e-05	chr2	19212
Fkbp14	ENSMUSG00000038074	-1.15843	-0.212172	down	1.64933e-08	chr6	231997
Ythdc2	ENSMUSG00000034653	-1.15839	-0.212118	down	0.00164238	chr18	240255
Cyp2c55	ENSMUSG00000025002	-1.15835	-0.212066	down	0.000664072	chr19	72082
Blvra	ENSMUSG00000001999	-1.15828	-0.211979	down	9.11708e-07	chr2	109778
Rhd	ENSMUSG00000028825	-1.15824	-0.21193	down	0.0218019	chr4	19746
Mtmr4	ENSMUSG00000018401	-1.15818	-0.211861	down	0	chr11	170749
Tmx3	ENSMUSG00000024614	-1.15818	-0.211859	down	0	chr18	67988
Nomo1	ENSMUSG00000030835	-1.15814	-0.211816	down	0	chr7	211548
Trappc12	ENSMUSG00000020628	-1.15802	-0.211666	down	1.82666e-06	chr12	217449
1600014C10Rik	ENSMUSG00000054676	-1.15798	-0.211606	down	0.0175638	chr7
Wdr83os	ENSMUSG00000059355	-1.15796	-0.21159	down	4.16231e-05	chr8
Chchd6	ENSMUSG00000030086	-1.15794	-0.21156	down	0.0166997	chr6	66098
Tmpo	ENSMUSG00000019961	-1.15786	-0.211464	down	0	chr10	21917
Fancl	ENSMUSG00000004018	-1.15783	-0.211425	down	2.00482e-07	chr11	67030
Cpt2	ENSMUSG00000028607	-1.15781	-0.2114	down	1.80141e-07	chr4	12896
Setd3	ENSMUSG00000056770	-1.15781	-0.211393	down	1.89659e-15	chr12	52690
Gpam	ENSMUSG00000024978	-1.15772	-0.211282	down	0.000441355	chr19	14732
Tbl1xr1	ENSMUSG00000027630	-1.1576	-0.211133	down	9.94752e-08	chr3
Ipo13	ENSMUSG00000033365	-1.15739	-0.210881	down	0	chr4	230673
Tuba1a	ENSMUSG00000072235	-1.15733	-0.210805	down	0	chr15	22142
Bend6	ENSMUSG00000042182	-1.15733	-0.210801	down	0.0051268	chr1	320705
Gnpat	ENSMUSG00000031985	-1.15733	-0.2108	down	9.62285e-10	chr8	14712
Phlpp1	ENSMUSG00000044340	-1.15707	-0.210471	down	2.55505e-06	chr1	98432
Wrn	ENSMUSG00000031583	-1.15706	-0.210461	down	1.64937e-05	chr8
Rab11fip2	ENSMUSG00000040022	-1.15706	-0.210461	down	0.031871	chr19	74998
Hmgcs1	ENSMUSG00000093930	-1.15671	-0.210033	down	0	chr13	208715
Igsf8	ENSMUSG00000038034	-1.15663	-0.209927	down	5.56459e-15	chr1	140559
Stim1	ENSMUSG00000030987	-1.15644	-0.209696	down	2.48767e-06	chr7	20866
Hif1a	ENSMUSG00000021109	-1.15644	-0.209693	down	4.92104e-07	chr12	15251
Acat1	ENSMUSG00000032047	-1.15622	-0.20942	down	2.00701e-11	chr9	110446
Mrpl42	ENSMUSG00000062981	-1.15622	-0.20941	down	3.86033e-08	chr10	67270
Lxn	ENSMUSG00000047557	-1.15615	-0.209328	down	0	chr3	17035
D10Jhu81e	ENSMUSG00000053329	-1.15608	-0.209238	down	0.00102232	chr10
Lonp2	ENSMUSG00000047866	-1.156	-0.209143	down	6.56798e-10	chr8	66887
Mipol1	ENSMUSG00000047022	-1.15593	-0.209054	down	6.54704e-05	chr12	73490
Acsl4	ENSMUSG00000031278	-1.15587	-0.208985	down	0	chrX
Chmp5	ENSMUSG00000028419	-1.15581	-0.208909	down	9.90792e-09	chr4	76959
Cbx4	ENSMUSG00000039989	-1.15581	-0.208909	down	0.00302254	chr11	12418
Pold4	ENSMUSG00000024854	-1.15561	-0.208649	down	0.00291326	chr19	69745
Epdr1	ENSMUSG00000002808	-1.15558	-0.208619	down	0.00012042	chr13	105298
Tulp4	ENSMUSG00000034377	-1.15554	-0.20857	down	0	chr17
Tecr	ENSMUSG00000031708	-1.15542	-0.208419	down	0	chr8	106529
Fignl1	ENSMUSG00000035455	-1.15524	-0.208192	down	0	chr11
Ehd4	ENSMUSG00000027293	-1.15522	-0.208168	down	8.11429e-11	chr2	98878
Pacrgl	ENSMUSG00000029089	-1.15513	-0.208052	down	0.0109484	chr5	66768
Aurka	ENSMUSG00000027496	-1.15509	-0.208001	down	0	chr2
Wasf2	ENSMUSG00000028868	-1.15503	-0.207931	down	9.09491e-15	chr4	242687
Klhl23	ENSMUSG00000042155	-1.15502	-0.207918	down	0.000104965	chr2	277396
1110057K04Rik	ENSMUSG00000037669	-1.15499	-0.207886	down	5.11861e-12	chr12	68832
Immp1l	ENSMUSG00000042670	-1.15496	-0.207838	down	0.000226017	chr2	66541
Gnb5	ENSMUSG00000032192	-1.15492	-0.207794	down	0.0113047	chr9	14697
Ankrd26	ENSMUSG00000007827	-1.15485	-0.2077	down	1.19557e-06	chr6	232339
Cln5	ENSMUSG00000022125	-1.15463	-0.207427	down	4.8302e-08	chr14	211286
Acta2	ENSMUSG00000035783	-1.15457	-0.207359	down	0	chr19	11475
Prep	ENSMUSG00000019849	-1.15457	-0.207351	down	0	chr10	19072
Nlrp4f	ENSMUSG00000032999	-1.15453	-0.2073	down	0.000230054	chr13	97895
Ganab	ENSMUSG00000071650	-1.15452	-0.207298	down	0	chr19	14376
Lpar2	ENSMUSG00000031861	-1.15449	-0.207261	down	2.23561e-05	chr8	53978
Ptpn13	ENSMUSG00000034573	-1.15446	-0.207223	down	2.05861e-05	chr5	19249
Naa10	ENSMUSG00000031388	-1.15438	-0.207117	down	3.0632e-06	chrX	56292
Bicc1	ENSMUSG00000014329	-1.15437	-0.207103	down	0	chr10	83675
Fam76a	ENSMUSG00000028878	-1.15433	-0.20706	down	6.86561e-05	chr4	230789
Stat6	ENSMUSG00000002147	-1.15431	-0.207034	down	0	chr10	20852
Gdf11	ENSMUSG00000025352	-1.15415	-0.206835	down	3.74095e-15	chr10	14561
Ddx51	ENSMUSG00000029504	-1.15402	-0.206671	down	9.21996e-07	chr5	69663
Snx18	ENSMUSG00000042364	-1.15386	-0.20647	down	5.39746e-07	chr13	170625
4933426M11Rik	ENSMUSG00000021133	-1.15385	-0.206461	down	0.00040954	chr12	217684
Ap1g1	ENSMUSG00000031731	-1.15378	-0.206372	down	0	chr8	11765
Nfkb1	ENSMUSG00000028163	-1.15377	-0.206361	down	2.1771e-10	chr3	18033
Slc35a5	ENSMUSG00000022664	-1.15374	-0.206315	down	0.0166933	chr16	74102
Flt1	ENSMUSG00000029648	-1.15368	-0.206242	down	9.51368e-06	chr5	14254
Rbpms	ENSMUSG00000031586	-1.15359	-0.206129	down	1.886e-05	chr8	19663
Ept1	ENSMUSG00000075703	-1.15354	-0.206074	down	1.89659e-15	chr5	28042
Mtmr6	ENSMUSG00000021987	-1.15352	-0.206047	down	1.23131e-06	chr14	219135
Fut10	ENSMUSG00000046152	-1.1534	-0.205889	down	0.0175532	chr8	171167
Rnf138	ENSMUSG00000024317	-1.15339	-0.205883	down	0.0228064	chr18	56515
AW549877	ENSMUSG00000041935	-1.15335	-0.205835	down	0.000445878	chr15	106064
Spire2	ENSMUSG00000010154	-1.15334	-0.205815	down	0.012177	chr8	234857
Zfp365	ENSMUSG00000037855	-1.15306	-0.20547	down	1.11007e-05	chr10	216049
Prss35	ENSMUSG00000033491	-1.15293	-0.2053	down	2.07005e-05	chr9	244954
2010107E04Rik	ENSMUSG00000021290	-1.1529	-0.205268	down	1.13712e-07	chr12	70257
Etl4	ENSMUSG00000036617	-1.15276	-0.205095	down	1.3047e-11	chr2	208618
Met	ENSMUSG00000009376	-1.15276	-0.205088	down	0	chr6	17295
Chac2	ENSMUSG00000020309	-1.15272	-0.205045	down	0.00327147	chr11	68044
C3ar1	ENSMUSG00000040552	-1.15272	-0.20504	down	9.47196e-05	chr6	12267
Cep164	ENSMUSG00000043987	-1.15267	-0.204979	down	2.9157e-09	chr9	214552
Atrnl1	ENSMUSG00000054843	-1.15252	-0.204796	down	6.16099e-06	chr19	226255
Acadsb	ENSMUSG00000030861	-1.15252	-0.204794	down	0.00128202	chr7	66885
Nphp1	ENSMUSG00000027378	-1.15249	-0.204759	down	0.000484735	chr2	53885
Iars2	ENSMUSG00000026618	-1.15232	-0.204544	down	0	chr1	381314
Sipa1l2	ENSMUSG00000001995	-1.15229	-0.204502	down	0.00309596	chr8	244668
Klhdc4	ENSMUSG00000040263	-1.15224	-0.204439	down	0.00638855	chr8	234825
Sema3f	ENSMUSG00000034684	-1.15222	-0.20442	down	7.20091e-11	chr9	20350
Cd151	ENSMUSG00000025510	-1.15205	-0.204205	down	3.74095e-15	chr7
H2afy2	ENSMUSG00000020086	-1.15201	-0.204158	down	6.28635e-05	chr10	404634
Ezh1	ENSMUSG00000006920	-1.15198	-0.20411	down	0.00582035	chr11	14055
Pam	ENSMUSG00000026335	-1.15186	-0.203959	down	0	chr1	18484
Fundc1	ENSMUSG00000025040	-1.15185	-0.20395	down	0.000118184	chrX	72018
Mrpl11	ENSMUSG00000024902	-1.15161	-0.203653	down	0.000494068	chr19	66419
Ap4b1	ENSMUSG00000032952	-1.15157	-0.203603	down	0.0103889	chr3	67489
Nsg1	ENSMUSG00000029126	-1.15135	-0.203322	down	4.73075e-08	chr5	18196
Vdac3	ENSMUSG00000008892	-1.1513	-0.203259	down	0	chr8	22335
Palld	ENSMUSG00000058056	-1.15121	-0.20315	down	0	chr8	72333
Zfp27	ENSMUSG00000062040	-1.15116	-0.203083	down	0.025685	chr7
Samd4	ENSMUSG00000021838	-1.15089	-0.202747	down	1.46749e-07	chr14	74480
Mrpl19	ENSMUSG00000030045	-1.15065	-0.202453	down	1.66838e-05	chr6	56284
Tpst2	ENSMUSG00000029344	-1.15064	-0.202435	down	0	chr5
Acsf3	ENSMUSG00000015016	-1.15053	-0.202299	down	0.00614288	chr8	257633
Sqle	ENSMUSG00000022351	-1.15051	-0.202269	down	0	chr15	20775
Pgap1	ENSMUSG00000073678	-1.15042	-0.202163	down	0.0305813	chr1	241062
Fbxo8	ENSMUSG00000038206	-1.15036	-0.202085	down	0.0199208	chr8	50753
Fech	ENSMUSG00000024588	-1.15021	-0.201896	down	3.4736e-09	chr18	14151
Recql5	ENSMUSG00000020752	-1.15019	-0.201874	down	0.0117053	chr11
Gdpgp1	ENSMUSG00000050973	-1.15012	-0.201789	down	0.0448934	chr7	269952
Smim19	ENSMUSG00000031534	-1.15008	-0.201736	down	0.00787937	chr8	102032
Cdk5rap3	ENSMUSG00000018669	-1.15005	-0.201691	down	2.86777e-06	chr11
Map3k3	ENSMUSG00000020700	-1.14994	-0.201564	down	0	chr11	26406
Pyurf	ENSMUSG00000043162	-1.14986	-0.201461	down	0.000433676	chr6	66459
Nfic	ENSMUSG00000055053	-1.14985	-0.201451	down	0	chr10	18029
Fam110b	ENSMUSG00000049119	-1.14972	-0.201288	down	0.00959819	chr4
Epb4.1l4a	ENSMUSG00000024376	-1.14965	-0.201196	down	1.21848e-11	chr18	13824
Impad1	ENSMUSG00000066324	-1.14962	-0.201152	down	0	chr4	242291
Pcolce	ENSMUSG00000029718	-1.14957	-0.201097	down	0	chr5	18542
Nt5c3	ENSMUSG00000029780	-1.14934	-0.200808	down	0.000403684	chr6	107569
Dpysl2	ENSMUSG00000022048	-1.14934	-0.200806	down	0	chr14	12934
Il6st	ENSMUSG00000021756	-1.14928	-0.200726	down	0	chr13	16195
Ube2s	ENSMUSG00000060860	-1.14893	-0.200294	down	0	chr7	77891
Fam43a	ENSMUSG00000046546	-1.14887	-0.20021	down	8.28891e-09	chr16	224093
Cycs	ENSMUSG00000063694	-1.14885	-0.200189	down	0	chr6	13063
Plk1	ENSMUSG00000030867	-1.14847	-0.199715	down	1.05808e-06	chr7	18817
Fastkd1	ENSMUSG00000027086	-1.14845	-0.199682	down	0.0303902	chr2	320720
Mesdc2	ENSMUSG00000038503	-1.14835	-0.199556	down	0	chr7	67943
Ubqln1	ENSMUSG00000005312	-1.14824	-0.19943	down	0	chr13	56085
Wdr54	ENSMUSG00000030032	-1.14823	-0.199407	down	0.00188751	chr6	75659
St3gal3	ENSMUSG00000028538	-1.14821	-0.199388	down	3.44714e-06	chr4	20441
Grk5	ENSMUSG00000003228	-1.14797	-0.199087	down	1.17384e-05	chr19	14773
Zhx1	ENSMUSG00000022361	-1.14797	-0.199082	down	0.00795345	chr15
Zmpste24	ENSMUSG00000043207	-1.1479	-0.198997	down	0	chr4	230709
Lrp8	ENSMUSG00000028613	-1.14776	-0.198817	down	0	chr4	16975
Rab10	ENSMUSG00000020671	-1.1477	-0.198744	down	0	chr12	19325
Glt8d1	ENSMUSG00000021916	-1.14763	-0.198661	down	0.00197694	chr14
Nedd4	ENSMUSG00000032216	-1.14734	-0.198298	down	0	chr9	17999
Prosc	ENSMUSG00000031485	-1.14719	-0.198103	down	1.31962e-10	chr8	114863
Odc1	ENSMUSG00000011179	-1.14695	-0.1978	down	0	chr12	18263
Ptbp3	ENSMUSG00000028382	-1.14688	-0.197716	down	0	chr4	230257
Pofut1	ENSMUSG00000046020	-1.14688	-0.197708	down	6.10633e-10	chr2	140484
Vamp5	ENSMUSG00000073002	-1.14687	-0.197701	down	1.25965e-05	chr6
Arpc1a	ENSMUSG00000029621	-1.14676	-0.197558	down	1.69701e-11	chr5	56443
Pomgnt1	ENSMUSG00000028700	-1.14667	-0.197454	down	6.9556e-13	chr4	68273
Atp13a2	ENSMUSG00000036622	-1.14664	-0.197407	down	0.00179088	chr4	74772
Zfp212	ENSMUSG00000052763	-1.14634	-0.197037	down	0.0012247	chr6	232784
Sc5d	ENSMUSG00000032018	-1.14615	-0.196792	down	0	chr9	235293
Btf3l4	ENSMUSG00000028568	-1.14607	-0.196692	down	0	chr4
Mgat2	ENSMUSG00000043998	-1.14601	-0.196617	down	1.97154e-14	chr12	217664
Lamb1	ENSMUSG00000002900	-1.146	-0.196606	down	0	chr12	16777
Fzd2	ENSMUSG00000050288	-1.14581	-0.196369	down	1.34267e-11	chr11	57265
Ampd3	ENSMUSG00000005686	-1.1458	-0.196354	down	7.27504e-05	chr7
Dhx40	ENSMUSG00000018425	-1.14577	-0.196312	down	4.24482e-09	chr11	67487
Lman1	ENSMUSG00000041891	-1.14547	-0.195942	down	0	chr18
Col1a2	ENSMUSG00000029661	-1.14543	-0.195894	down	0	chr6	12843
Itgb5	ENSMUSG00000022817	-1.14529	-0.195719	down	4.01265e-05	chr16	16419
Slc25a12	ENSMUSG00000027010	-1.1452	-0.195601	down	4.72665e-07	chr2	78830
Melk	ENSMUSG00000035683	-1.1452	-0.195598	down	6.56734e-12	chr4	17279
Fam114a1	ENSMUSG00000029185	-1.14518	-0.195572	down	7.30855e-15	chr5	68303
Pnpla8	ENSMUSG00000036257	-1.14517	-0.195563	down	2.81315e-06	chr12	67452
Fbxo31	ENSMUSG00000052934	-1.14509	-0.195461	down	0.00596733	chr8	76454
St3gal2	ENSMUSG00000031749	-1.14505	-0.195415	down	0	chr8	20444
Gja1	ENSMUSG00000050953	-1.14455	-0.19478	down	0	chr10	14609
G2e3	ENSMUSG00000035293	-1.14455	-0.19478	down	1.01785e-12	chr12	217558
Cops7a	ENSMUSG00000030127	-1.14444	-0.194644	down	0	chr6	26894
Rit1	ENSMUSG00000028057	-1.14429	-0.194451	down	0.0069795	chr3	19769
Kif13a	ENSMUSG00000021375	-1.14419	-0.194325	down	6.57365e-07	chr13	16553
Fasn	ENSMUSG00000025153	-1.14411	-0.19422	down	0	chr11	14104
Farp1	ENSMUSG00000025555	-1.1441	-0.194217	down	0	chr14	223254
C77080	ENSMUSG00000050390	-1.14406	-0.19416	down	8.81099e-09	chr4	97130
Nfyb	ENSMUSG00000020248	-1.14406	-0.194157	down	0.000182115	chr10	18045
Cldn25	ENSMUSG00000022744	-1.14403	-0.194126	down	2.76214e-10	chr16
Ppdpf	ENSMUSG00000016344	-1.144	-0.194092	down	0.00519176	chr2	66496
4930579G24Rik	ENSMUSG00000027811	-1.14395	-0.194028	down	1.762e-06	chr3	75939
Tefm	ENSMUSG00000046909	-1.14385	-0.193893	down	0.0345382	chr11
Phka2	ENSMUSG00000031295	-1.1438	-0.193832	down	2.44179e-09	chrX	110094
Armc1	ENSMUSG00000027599	-1.14363	-0.193619	down	4.3931e-06	chr3	74252
Scarb1	ENSMUSG00000037936	-1.14358	-0.193554	down	0	chr5	20778
Trmt11	ENSMUSG00000019792	-1.1435	-0.193461	down	0.0073713	chr10	73681
Lrrc8c	ENSMUSG00000054720	-1.14343	-0.19337	down	0	chr5	100604
Acer3	ENSMUSG00000030760	-1.14309	-0.192944	down	3.24613e-06	chr7	66190
Rab8b	ENSMUSG00000036943	-1.14304	-0.192872	down	0.00035886	chr9	235442
Cox18	ENSMUSG00000035505	-1.14297	-0.192791	down	0.00257292	chr5	231430
Lrrc40	ENSMUSG00000063052	-1.14292	-0.19272	down	4.73841e-06	chr3
Ostf1	ENSMUSG00000024725	-1.1429	-0.192699	down	5.83974e-10	chr19	20409
Me1	ENSMUSG00000032418	-1.14286	-0.192646	down	0	chr9	17436
Mrpl34	ENSMUSG00000034880	-1.14285	-0.192639	down	0.0028054	chr8	94065
Dph3	ENSMUSG00000021905	-1.14282	-0.1926	down	5.75703e-05	chr14	105638
Tubgcp3	ENSMUSG00000000759	-1.14279	-0.192559	down	2.36972e-09	chr8
Col6a1	ENSMUSG00000001119	-1.14266	-0.192394	down	0	chr10	12833
Fbxo38	ENSMUSG00000042211	-1.1426	-0.192319	down	0.000104476	chr18	107035
Osgin2	ENSMUSG00000041153	-1.1425	-0.192193	down	0.00653014	chr4	209212
Cand2	ENSMUSG00000030319	-1.14236	-0.192014	down	2.93142e-09	chr6	67088
Fuca1	ENSMUSG00000028673	-1.14236	-0.192014	down	4.02847e-05	chr4	71665
Tm2d1	ENSMUSG00000028563	-1.14228	-0.191922	down	0.00837123	chr4	94043
Fhl2	ENSMUSG00000008136	-1.14209	-0.191675	down	1.89659e-15	chr1	14200
Lipa	ENSMUSG00000024781	-1.14209	-0.191675	down	2.16199e-13	chr19
Cdca3	ENSMUSG00000023505	-1.14209	-0.191674	down	8.68055e-06	chr6	14793
Kif13b	ENSMUSG00000060012	-1.14209	-0.191672	down	0.0389494	chr14	16554
Insr	ENSMUSG00000005534	-1.14202	-0.191586	down	0.00010284	chr8	16337
Sumf2	ENSMUSG00000025538	-1.14202	-0.191585	down	4.27846e-08	chr5	67902
Dab2ip	ENSMUSG00000026883	-1.14199	-0.191545	down	0.0364874	chr2	69601
Pald1	ENSMUSG00000020092	-1.14198	-0.191541	down	0.000814307	chr10	27355
Fam198b	ENSMUSG00000027955	-1.14194	-0.191487	down	0	chr3
Qtrtd1	ENSMUSG00000022704	-1.14178	-0.191282	down	0.0233117	chr16	106248
Tacc3	ENSMUSG00000037313	-1.14175	-0.19125	down	0	chr5	21335
Abcc1	ENSMUSG00000023088	-1.14173	-0.191222	down	0	chr16
Ube2e1	ENSMUSG00000021774	-1.14165	-0.191124	down	7.57553e-08	chr14
Nek9	ENSMUSG00000034290	-1.14165	-0.19112	down	5.03885e-14	chr12	217718
Nid1	ENSMUSG00000005397	-1.14164	-0.191113	down	0	chr13	18073
Dusp14	ENSMUSG00000018648	-1.14164	-0.191105	down	7.39659e-05	chr11
Atp10a	ENSMUSG00000025324	-1.14134	-0.190724	down	0	chr7	11982
Mbnl1	ENSMUSG00000027763	-1.141	-0.190294	down	0	chr3	56758
Tmem69	ENSMUSG00000055900	-1.14099	-0.190292	down	0.00384536	chr4	230657
Slc25a40	ENSMUSG00000054099	-1.14091	-0.190186	down	1.75484e-05	chr5
Hmmr	ENSMUSG00000020330	-1.14091	-0.190182	down	0	chr11	15366
Tmx2	ENSMUSG00000050043	-1.14084	-0.190096	down	1.50158e-09	chr2	66958
Mxra8	ENSMUSG00000029070	-1.14068	-0.189899	down	1.08688e-12	chr4	74761
Stradb	ENSMUSG00000026027	-1.14048	-0.189645	down	0.0289945	chr1	227154
Ids	ENSMUSG00000035847	-1.14047	-0.189628	down	8.23769e-08	chrX	15931
Msi2	ENSMUSG00000069769	-1.14033	-0.189445	down	2.39988e-09	chr11	76626
Tnfaip8	ENSMUSG00000062210	-1.14031	-0.189428	down	0.0215013	chr18	106869
Nfatc2ip	ENSMUSG00000030722	-1.14024	-0.189342	down	0.0069979	chr7	18020
Fbxo6	ENSMUSG00000055401	-1.14018	-0.189259	down	0.00212039	chr4
Mtmr9	ENSMUSG00000035078	-1.14015	-0.189228	down	1.78149e-07	chr14	210376
Kremen1	ENSMUSG00000020393	-1.14015	-0.18922	down	9.26205e-08	chr11	84035
Trappc6b	ENSMUSG00000020993	-1.1401	-0.189163	down	8.96374e-05	chr12	78232
Ift57	ENSMUSG00000032965	-1.14007	-0.189119	down	0.0046326	chr16	73916
Ly75	ENSMUSG00000026980	-1.14004	-0.189085	down	0	chr2	17076
Atraid	ENSMUSG00000013622	-1.13999	-0.189021	down	7.15562e-05	chr5	381629
Pxk	ENSMUSG00000033885	-1.13994	-0.188963	down	3.21419e-10	chr14	218699
Piezo1	ENSMUSG00000014444	-1.13981	-0.188787	down	0	chr8	234839
Fscn1	ENSMUSG00000029581	-1.13979	-0.188764	down	0	chr5	14086
Tm7sf3	ENSMUSG00000040234	-1.13978	-0.18875	down	4.32621e-08	chr6	67623
Tmem30a	ENSMUSG00000032328	-1.1397	-0.188652	down	3.02735e-09	chr9	69981
Psmd10	ENSMUSG00000031429	-1.13966	-0.188609	down	0.00038971	chrX	53380
Ppa1	ENSMUSG00000020089	-1.13964	-0.188572	down	6.82742e-10	chr10	67895
Mcc	ENSMUSG00000071856	-1.13961	-0.188541	down	1.14125e-06	chr18	328949
Slc35b4	ENSMUSG00000018999	-1.13953	-0.188438	down	0	chr6	58246
2310022B05Rik	ENSMUSG00000031983	-1.1395	-0.188407	down	0	chr8	69551
Faf2	ENSMUSG00000025873	-1.13949	-0.18839	down	2.77312e-10	chr13	76577
Ghdc	ENSMUSG00000017747	-1.13947	-0.188358	down	0.00567046	chr11	80860
Ilvbl	ENSMUSG00000032763	-1.13938	-0.188247	down	2.35239e-06	chr10	216136
Cdca7l	ENSMUSG00000021175	-1.13936	-0.18823	down	7.49202e-09	chr12	217946
Trappc2l	ENSMUSG00000015013	-1.13921	-0.188031	down	0.00123634	chr8	59005
Pik3ip1	ENSMUSG00000034614	-1.13913	-0.187931	down	2.33488e-10	chr11	216505
Ddah1	ENSMUSG00000028194	-1.13911	-0.187907	down	0	chr3	69219
Synrg	ENSMUSG00000034940	-1.13906	-0.187848	down	5.41226e-05	chr11	217030
Fam45a	ENSMUSG00000024993	-1.13901	-0.187784	down	0.0116344	chr19	67894
Pcyox1l	ENSMUSG00000024579	-1.13901	-0.187782	down	0.00813459	chr18	240334
Mad2l1	ENSMUSG00000029910	-1.13879	-0.187498	down	0	chr6	102641123
Efemp1	ENSMUSG00000020467	-1.13875	-0.187454	down	0	chr11	216616
Adam10	ENSMUSG00000054693	-1.13875	-0.187449	down	0	chr9	11487
Cog4	ENSMUSG00000031753	-1.13868	-0.18736	down	1.78493e-08	chr8	102339
Scara3	ENSMUSG00000034463	-1.13867	-0.187345	down	1.54734e-05	chr14	219151
Ogdhl	ENSMUSG00000021913	-1.13863	-0.187299	down	5.56459e-15	chr14	239017
Anp32a	ENSMUSG00000032249	-1.13856	-0.187213	down	4.87579e-07	chr9	11737
Timm21	ENSMUSG00000024645	-1.13852	-0.187157	down	0.0184412	chr18	67105
Ercc6l	ENSMUSG00000051220	-1.13848	-0.187113	down	7.04569e-13	chrX	236930
Shq1	ENSMUSG00000035378	-1.13834	-0.186929	down	0.00221065	chr6	72171
Ufl1	ENSMUSG00000040359	-1.13827	-0.186837	down	0.000420867	chr4	67490
Gas2	ENSMUSG00000030498	-1.13821	-0.18677	down	0.0272727	chr7	14453
Slc29a3	ENSMUSG00000020100	-1.13818	-0.186733	down	4.78865e-09	chr10	71279
Pcyt1a	ENSMUSG00000005615	-1.13818	-0.186731	down	0	chr16
Ptprg	ENSMUSG00000021745	-1.13814	-0.186672	down	5.47506e-06	chr14	19270
Sil1	ENSMUSG00000024357	-1.13808	-0.186605	down	0.000966307	chr18	81500
Baiap2	ENSMUSG00000025372	-1.138	-0.186506	down	4.19017e-05	chr11	108100
Sptlc1	ENSMUSG00000021468	-1.138	-0.186502	down	2.41055e-05	chr13	268656
Mapk8ip1	ENSMUSG00000027223	-1.13797	-0.18646	down	8.41641e-07	chr2	19099
Flna	ENSMUSG00000031328	-1.13794	-0.186424	down	0	chrX	192176
Ywhaq	ENSMUSG00000076432	-1.1379	-0.186371	down	0	chr12
Txnl4a	ENSMUSG00000057130	-1.13789	-0.186363	down	1.17987e-06	chr18	27366
Chtf8	ENSMUSG00000046691	-1.13787	-0.186339	down	1.45297e-13	chr8
Mrrf	ENSMUSG00000026887	-1.13783	-0.186285	down	0.00218865	chr2	67871
Anxa3	ENSMUSG00000029484	-1.13774	-0.186169	down	0	chr5	11745
Sh3bp4	ENSMUSG00000036206	-1.13769	-0.186108	down	2.64386e-11	chr1	98402
Def8	ENSMUSG00000001482	-1.13757	-0.185954	down	9.70372e-06	chr8
Ankrd49	ENSMUSG00000031931	-1.13749	-0.185852	down	0.0010289	chr9	56503
Erc1	ENSMUSG00000030172	-1.13745	-0.185806	down	2.41902e-12	chr6	111173
Phtf1	ENSMUSG00000058388	-1.1374	-0.185745	down	7.32668e-06	chr3	18685
Edem1	ENSMUSG00000030104	-1.1374	-0.185742	down	7.30855e-15	chr6	192193
Apopt1	ENSMUSG00000037787	-1.13738	-0.185709	down	0.0487985	chr12	68020
Hadha	ENSMUSG00000025745	-1.13735	-0.18568	down	0	chr5	97212
Rnf130	ENSMUSG00000020376	-1.13726	-0.185568	down	0.00121966	chr11	59044
Msn	ENSMUSG00000031207	-1.13724	-0.185533	down	0	chrX	17698
Xrcc6	ENSMUSG00000022471	-1.13722	-0.185514	down	2.43997e-05	chr15
Rad52	ENSMUSG00000030166	-1.1372	-0.185489	down	0.0354762	chr6	19365
Aplp2	ENSMUSG00000031996	-1.13711	-0.18537	down	0	chr9	11804
Asb13	ENSMUSG00000033781	-1.1371	-0.185355	down	0.00301758	chr13	142688
Chmp6	ENSMUSG00000025371	-1.13696	-0.185176	down	0.0109254	chr11	208092
Tmem230	ENSMUSG00000027341	-1.13689	-0.185098	down	0.00521568	chr2
Dnaja3	ENSMUSG00000004069	-1.13686	-0.185052	down	7.60875e-10	chr16	83945
Col4a6	ENSMUSG00000031273	-1.13684	-0.185033	down	0	chrX	94216
Htra2	ENSMUSG00000068329	-1.13674	-0.184905	down	2.00113e-13	chr6	64704
Pdlim1	ENSMUSG00000055044	-1.13665	-0.184787	down	0	chr19	54132
Epm2aip1	ENSMUSG00000046785	-1.13662	-0.18475	down	0.021192	chr9	77781
Shox2	ENSMUSG00000027833	-1.1366	-0.18472	down	0.0434099	chr3
Gart	ENSMUSG00000022962	-1.13658	-0.184694	down	0	chr16	14450
Eno3	ENSMUSG00000060600	-1.13652	-0.184623	down	0	chr11
Rnf11	ENSMUSG00000028557	-1.13648	-0.184574	down	1.08134e-12	chr4	29864
Bloc1s1	ENSMUSG00000090247	-1.1364	-0.184477	down	0.0171155	chr10
Mmp19	ENSMUSG00000025355	-1.1364	-0.184467	down	2.03321e-06	chr10	58223
Flnc	ENSMUSG00000068699	-1.13635	-0.184408	down	0	chr6	68794
Tor2a	ENSMUSG00000009563	-1.13621	-0.18423	down	0.0272727	chr2	30933
Cpne3	ENSMUSG00000028228	-1.13621	-0.184225	down	1.20295e-08	chr4	70568
Aldh3a2	ENSMUSG00000010025	-1.13614	-0.184141	down	4.19391e-09	chr11	11671
PCDHGB6	ENSMUSG00000103897	-1.1361	-0.184095	down	0	chr18	93716
Mblac2	ENSMUSG00000051098	-1.13602	-0.183984	down	0.018119	chr13	72852
Rp2h	ENSMUSG00000060090	-1.13598	-0.183939	down	0.00247166	chrX	19889
Prps2	ENSMUSG00000025742	-1.13593	-0.18387	down	1.76603e-08	chrX	110639
Hmgxb3	ENSMUSG00000024622	-1.13578	-0.183681	down	4.81671e-06	chr18	106894
G6pdx	ENSMUSG00000031400	-1.13571	-0.183597	down	0	chrX	14381
Slc25a30	ENSMUSG00000022003	-1.13564	-0.183502	down	1.79796e-10	chr14	67554
Ormdl2	ENSMUSG00000025353	-1.13555	-0.183387	down	0.00271128	chr10
Zyx	ENSMUSG00000029860	-1.13542	-0.18323	down	0	chr6
Zfp639	ENSMUSG00000027667	-1.13534	-0.18313	down	0.0157684	chr3
Polq	ENSMUSG00000034206	-1.13532	-0.183103	down	3.52275e-05	chr16
Atmin	ENSMUSG00000047388	-1.1353	-0.183076	down	0.00345693	chr8	234776
Ptpn3	ENSMUSG00000038764	-1.13524	-0.183	down	9.97911e-05	chr4	545622
Agfg2	ENSMUSG00000029722	-1.13521	-0.18296	down	0	chr5	231801
Serinc1	ENSMUSG00000019877	-1.13518	-0.182921	down	0	chr10	56442
Bcl9l	ENSMUSG00000063382	-1.13507	-0.182781	down	3.4523e-08	chr9	80288
Bbs7	ENSMUSG00000037325	-1.13497	-0.182653	down	0.00538814	chr3	71492
Tm2d2	ENSMUSG00000031556	-1.13494	-0.182613	down	2.16777e-05	chr8	69742
Vwa9	ENSMUSG00000034263	-1.13492	-0.182594	down	3.76485e-05	chr9
Tmem261	ENSMUSG00000028398	-1.13491	-0.182583	down	0.00131015	chr4	66928
Calm1	ENSMUSG00000001175	-1.13488	-0.182534	down	0	chr12	12313
Pag1	ENSMUSG00000027508	-1.13487	-0.182526	down	1.12848e-05	chr3
Casp2	ENSMUSG00000029863	-1.13484	-0.182493	down	0.00730096	chr6	12366
Bub1	ENSMUSG00000027379	-1.13468	-0.182291	down	1.26482e-14	chr2	12235
Echs1	ENSMUSG00000025465	-1.13467	-0.182274	down	1.3782e-06	chr7	93747
Nfu1	ENSMUSG00000029993	-1.13462	-0.182211	down	0.000238446	chr6
Ubr7	ENSMUSG00000041712	-1.13455	-0.182121	down	1.12027e-07	chr12	66622
Pdcd6ip	ENSMUSG00000032504	-1.13446	-0.182001	down	0	chr9	18571
AI464131	ENSMUSG00000046312	-1.13434	-0.181852	down	0.0191815	chr4	329828
Mmadhc	ENSMUSG00000026766	-1.1343	-0.181796	down	2.67942e-07	chr2	109129
Nkiras2	ENSMUSG00000017837	-1.13428	-0.181774	down	0.000134708	chr11	71966
Tbc1d9b	ENSMUSG00000036644	-1.13423	-0.181714	down	3.25512e-12	chr11	76795
Asf1b	ENSMUSG00000005470	-1.13421	-0.181689	down	1.04067e-13	chr8	66929
Appl1	ENSMUSG00000040760	-1.13413	-0.181587	down	1.824e-05	chr14	72993
Dhps	ENSMUSG00000060038	-1.13409	-0.18153	down	1.30847e-06	chr8
Psmb2	ENSMUSG00000028837	-1.13404	-0.181468	down	0	chr4	26445
B3gnt1	ENSMUSG00000047379	-1.134	-0.181421	down	6.9855e-05	chr19	108902
Cisd1	ENSMUSG00000037710	-1.13394	-0.181341	down	8.19725e-06	chr10	52637
Mt2	ENSMUSG00000031762	-1.13393	-0.181335	down	9.47714e-07	chr8	17750
Leprel2	ENSMUSG00000023191	-1.13389	-0.181286	down	3.34651e-14	chr6	14789
Pdp2	ENSMUSG00000048371	-1.13389	-0.181278	down	5.57521e-07	chr8	382051
Bre	ENSMUSG00000052139	-1.13385	-0.181234	down	0.000743169	chr5	107976
Mlec	ENSMUSG00000048578	-1.13363	-0.180952	down	0	chr5	109154
Ahcyl1	ENSMUSG00000027893	-1.13363	-0.18095	down	0	chr3
Ccnh	ENSMUSG00000021548	-1.13356	-0.180865	down	0.000434919	chr13	66671
Plat	ENSMUSG00000031538	-1.13354	-0.180839	down	0.000191333	chr8	18791
Slc25a46	ENSMUSG00000024259	-1.13352	-0.180811	down	2.68927e-06	chr18	67453
Rapgef2	ENSMUSG00000062232	-1.13351	-0.180798	down	1.99369e-05	chr3	76089
Rab4a	ENSMUSG00000019478	-1.13349	-0.180769	down	0.0348201	chr8	19341
Colec12	ENSMUSG00000036103	-1.1334	-0.180662	down	0	chr18	140792
Synpo	ENSMUSG00000043079	-1.13321	-0.18042	down	0	chr18	104027
Bsdc1	ENSMUSG00000040859	-1.13319	-0.180386	down	0.00305827	chr4	100383
Vimp	ENSMUSG00000075701	-1.13308	-0.180253	down	2.41242e-05	chr7	109815
Mettl3	ENSMUSG00000022160	-1.13307	-0.180241	down	0.0172134	chr14	56335
Cdk14	ENSMUSG00000028926	-1.13304	-0.180193	down	3.65488e-13	chr5
Mthfd1	ENSMUSG00000021048	-1.13302	-0.180175	down	0	chr12	108156
Pank3	ENSMUSG00000018846	-1.13297	-0.180116	down	3.69237e-09	chr11	211347
Leprel4	ENSMUSG00000006931	-1.13296	-0.180092	down	1.05625e-13	chr11	66180
Cnot7	ENSMUSG00000031601	-1.13295	-0.18008	down	0.0137254	chr8	18983
Atp1a1	ENSMUSG00000033161	-1.13287	-0.179977	down	0	chr3	11928
Arl1	ENSMUSG00000060904	-1.13281	-0.179906	down	5.76717e-13	chr10	104303
Glyr1	ENSMUSG00000022536	-1.13281	-0.1799	down	0	chr16	74022
Coq2	ENSMUSG00000029319	-1.1328	-0.179894	down	4.20139e-06	chr5	71883
Trmt2b	ENSMUSG00000067369	-1.13271	-0.179783	down	0.000521997	chrX	215201
Ppp3r1	ENSMUSG00000033953	-1.1326	-0.179643	down	5.01158e-12	chr11	19058
Tcf25	ENSMUSG00000001472	-1.1326	-0.179635	down	0	chr8	66855
Akap11	ENSMUSG00000022016	-1.13256	-0.179582	down	1.7355e-08	chr14	219181
Rab4b	ENSMUSG00000053291	-1.13236	-0.179337	down	0.0472344	chr7	19342
Morc2a	ENSMUSG00000034543	-1.13232	-0.179285	down	7.63879e-07	chr11
Cfl2	ENSMUSG00000062929	-1.13218	-0.179107	down	0	chr12	12632
Fstl3	ENSMUSG00000020325	-1.13217	-0.179089	down	0.00445126	chr10	83554
Tdg	ENSMUSG00000034674	-1.13196	-0.178829	down	1.44491e-05	chr10
Slc35a4	ENSMUSG00000033272	-1.13196	-0.178822	down	1.54768e-10	chr18	67843
Pdcd10	ENSMUSG00000027835	-1.13187	-0.178705	down	0.000519939	chr3	56426
Ndc1	ENSMUSG00000028614	-1.13186	-0.178691	down	0	chr4	72787
Vcam1	ENSMUSG00000027962	-1.13173	-0.178527	down	4.78239e-05	chr3	22329
C1galt1c1	ENSMUSG00000048970	-1.13165	-0.178424	down	0.00235428	chrX	59048
Efcab14	ENSMUSG00000034210	-1.13155	-0.178307	down	3.04161e-10	chr4	230648
Lztr1	ENSMUSG00000022761	-1.13155	-0.178298	down	1.29623e-07	chr16	66863
Gusb	ENSMUSG00000025534	-1.13153	-0.178272	down	0	chr5	110006
Fntb	ENSMUSG00000033373	-1.13147	-0.178193	down	5.03811e-06	chr12
Cpne4	ENSMUSG00000032564	-1.13144	-0.178157	down	4.24642e-07	chr9	74020
Trpm4	ENSMUSG00000038260	-1.13138	-0.178089	down	0.00583847	chr7	68667
Cc2d2a	ENSMUSG00000039765	-1.13134	-0.178029	down	2.28841e-05	chr5	231214
Nptn	ENSMUSG00000032336	-1.13124	-0.177904	down	0	chr9	20320
Taf6	ENSMUSG00000036980	-1.13119	-0.177836	down	8.25322e-06	chr5
0610010F05Rik	ENSMUSG00000042208	-1.13115	-0.177786	down	1.07821e-07	chr11	71675
Lbhd1	ENSMUSG00000096740	-1.13114	-0.177774	down	7.32654e-06	chr19	102308570
Atp2a2	ENSMUSG00000029467	-1.13112	-0.177757	down	0	chr5	11938
Fbxo34	ENSMUSG00000037536	-1.1311	-0.177726	down	0.000723962	chr14
C1d	ENSMUSG00000000581	-1.13105	-0.177657	down	1.88171e-05	chr11	57316
Myo1h	ENSMUSG00000066952	-1.13085	-0.177412	down	0.00168588	chr5	231646
Ccnb1	ENSMUSG00000041431	-1.13081	-0.177355	down	0	chr13
Scfd1	ENSMUSG00000020952	-1.13077	-0.177299	down	0.00010037	chr12	76983
Mbtps1	ENSMUSG00000031835	-1.13068	-0.177197	down	1.89659e-15	chr8
Trappc11	ENSMUSG00000038102	-1.13062	-0.177114	down	4.17112e-05	chr8	320714
Dctn4	ENSMUSG00000024603	-1.13058	-0.177058	down	3.30805e-07	chr18	67665
Snx19	ENSMUSG00000031993	-1.13057	-0.177045	down	3.10728e-05	chr9	102607
Ptplad2	ENSMUSG00000028497	-1.13046	-0.17691	down	0.00537055	chr4	66775
Elp3	ENSMUSG00000022031	-1.13043	-0.176872	down	1.66758e-07	chr14	74195
Rap1gap	ENSMUSG00000041351	-1.13042	-0.176859	down	0.014871	chr4	110351
Tceb3	ENSMUSG00000028668	-1.13041	-0.176851	down	3.60322e-06	chr4	27224
Timp1	ENSMUSG00000001131	-1.13036	-0.176785	down	1.89659e-15	chrX	21857
Cdk10	ENSMUSG00000033862	-1.13036	-0.176779	down	0.00994018	chr8	234854
Krcc1	ENSMUSG00000053012	-1.13022	-0.176598	down	5.05068e-06	chr6
Psmb1	ENSMUSG00000014769	-1.1301	-0.176449	down	0	chr17	19170
Akt1	ENSMUSG00000001729	-1.12999	-0.176306	down	0	chr12	11651
Kif1b	ENSMUSG00000063077	-1.12998	-0.176291	down	3.87107e-10	chr4	16561
Chmp1a	ENSMUSG00000000743	-1.12994	-0.176249	down	1.36716e-10	chr8
Ube2w	ENSMUSG00000025939	-1.12992	-0.176214	down	0.00637008	chr1	66799
Prkar1a	ENSMUSG00000020612	-1.12983	-0.176103	down	0	chr11
Ncoa4	ENSMUSG00000056234	-1.12977	-0.176033	down	3.5475e-09	chr14
Tmem9b	ENSMUSG00000031021	-1.12973	-0.175974	down	0.00038343	chr7	56786
Cnn3	ENSMUSG00000053931	-1.1297	-0.175941	down	0	chr3	71994
Pex11b	ENSMUSG00000028102	-1.12966	-0.175887	down	0.0111633	chr3	18632
Tssc1	ENSMUSG00000036613	-1.12959	-0.175804	down	0.00780933	chr12	380752
Pnrc2	ENSMUSG00000028675	-1.12959	-0.175803	down	0.0289949	chr4	52830
Psmf1	ENSMUSG00000032869	-1.12953	-0.175729	down	0.000181765	chr2
Slc25a11	ENSMUSG00000014606	-1.12942	-0.175587	down	1.421e-10	chr11	67863
Znfx1	ENSMUSG00000039501	-1.12936	-0.175503	down	0.00311655	chr2	98999
Arhgef17	ENSMUSG00000032875	-1.12929	-0.175412	down	1.09706e-07	chr7	207212
Mrpl3	ENSMUSG00000032563	-1.12928	-0.175407	down	6.42659e-08	chr9	94062
Map1lc3a	ENSMUSG00000027602	-1.12928	-0.175407	down	0.0264569	chr2	66734
Clasp2	ENSMUSG00000033392	-1.12923	-0.175344	down	1.31573e-07	chr9	76499
Hdhd2	ENSMUSG00000025421	-1.12921	-0.17532	down	0.00268672	chr18	76987
Prdx5	ENSMUSG00000024953	-1.1291	-0.175174	down	1.09443e-07	chr19	54683
Tmem161a	ENSMUSG00000002342	-1.12904	-0.175101	down	0.00197603	chr8	234371
Papss1	ENSMUSG00000028032	-1.12897	-0.175008	down	8.53624e-12	chr3	23971
DHX30;	ENSMUSG00000103235	-1.12896	-0.174994	down	0.00363239	chr9	72831
Ints1	ENSMUSG00000029547	-1.12893	-0.174953	down	0	chr5	68510
Plekha3	ENSMUSG00000002733	-1.12887	-0.174885	down	0.000652215	chr2	83435
Pak1	ENSMUSG00000030774	-1.12882	-0.174816	down	3.09227e-08	chr7	18479
Itgav	ENSMUSG00000027087	-1.12878	-0.174758	down	5.56339e-13	chr2	16410
Zyg11b	ENSMUSG00000034636	-1.12872	-0.174691	down	5.2777e-05	chr4	414872
Fbxw11	ENSMUSG00000020271	-1.12867	-0.17462	down	4.76394e-12	chr11
Ctps	ENSMUSG00000028633	-1.12865	-0.174596	down	0	chr4	51797
Tmem98	ENSMUSG00000035413	-1.12859	-0.174524	down	1.31527e-05	chr11	103743
Hoxa3	ENSMUSG00000079560	-1.12853	-0.174438	down	9.09491e-15	chr6	15400
Mkx	ENSMUSG00000061013	-1.12838	-0.174254	down	0.0158123	chr18	210719
DHX30;	ENSMUSG00000104300	-1.12836	-0.174225	down	0.00350317	chr9
Sec24d	ENSMUSG00000039234	-1.12835	-0.174221	down	3.84994e-14	chr3	69608
Clstn1	ENSMUSG00000039953	-1.12831	-0.174167	down	0	chr4	65945
Sdsl	ENSMUSG00000029596	-1.12826	-0.174104	down	0.0338996	chr5	257635
Stt3b	ENSMUSG00000032437	-1.12821	-0.174035	down	0	chr9	68292
Msl3	ENSMUSG00000031358	-1.12809	-0.173883	down	0.000451634	chrX	17692
Ajuba	ENSMUSG00000022178	-1.12809	-0.173882	down	4.35417e-10	chr14	16475
Dhx30	ENSMUSG00000032480	-1.12799	-0.173749	down	0.00294291	chr9
Pex14	ENSMUSG00000028975	-1.12796	-0.173716	down	0.0043697	chr4	56273
Tulp3	ENSMUSG00000001521	-1.12796	-0.173713	down	1.55275e-09	chr6	22158
E130309D02Rik	ENSMUSG00000039244	-1.12793	-0.17368	down	0.000185388	chr5	231868
Lrrk1	ENSMUSG00000015133	-1.12791	-0.17365	down	1.61443e-08	chr7
Chmp3	ENSMUSG00000053119	-1.12786	-0.173588	down	0	chr6	66700
Ptpn21	ENSMUSG00000021009	-1.12781	-0.173528	down	1.12049e-13	chr12
Gcsh	ENSMUSG00000034424	-1.12771	-0.173401	down	2.94593e-07	chr8
Hsdl1	ENSMUSG00000034189	-1.12768	-0.17336	down	9.64165e-06	chr8	72552
Hps1	ENSMUSG00000025188	-1.12766	-0.173338	down	0.00900035	chr19	192236
Crebzf	ENSMUSG00000051451	-1.12754	-0.173178	down	0.00348637	chr7	233490
Ttc39b	ENSMUSG00000038172	-1.12753	-0.173166	down	0	chr4	69863
R3hcc1	ENSMUSG00000034194	-1.12751	-0.173146	down	0.0299507	chr14	71843
Ryk	ENSMUSG00000032547	-1.12743	-0.173039	down	0	chr9	20187
Ccne2	ENSMUSG00000028212	-1.1274	-0.173004	down	1.64067e-07	chr4	12448
Rad23a	ENSMUSG00000003813	-1.12735	-0.172934	down	9.23309e-07	chr8	19358
Sh3bgrl3	ENSMUSG00000028843	-1.12734	-0.172926	down	0.000712608	chr4	73723
Anapc10	ENSMUSG00000036977	-1.12734	-0.172922	down	0.0315235	chr8	68999
Pogk	ENSMUSG00000040596	-1.12728	-0.172842	down	0.0142187	chr1
Ccdc14	ENSMUSG00000022833	-1.12723	-0.172779	down	0.00278958	chr16	239839
Dnlz	ENSMUSG00000075467	-1.12722	-0.172768	down	0.0168319	chr2	52838
Irak1	ENSMUSG00000031392	-1.12714	-0.172664	down	1.61875e-11	chrX	16179
Mrpl55	ENSMUSG00000036860	-1.12699	-0.172471	down	0.0207311	chr11
Agpat6	ENSMUSG00000031545	-1.12698	-0.172461	down	1.54686e-13	chr8	102247
Trub1	ENSMUSG00000025086	-1.12693	-0.172396	down	0.0281131	chr19	72133
Chfr	ENSMUSG00000014668	-1.12692	-0.172383	down	0.000100085	chr5	231600
Ulk2	ENSMUSG00000004798	-1.12691	-0.172367	down	0.0179992	chr11	29869
Cpd	ENSMUSG00000020841	-1.12674	-0.172159	down	0	chr11	12874
Wdr35	ENSMUSG00000066643	-1.12671	-0.172118	down	4.9363e-08	chr12	74682
Slc22a23	ENSMUSG00000038267	-1.12659	-0.171959	down	0.0321458	chr13
Gyk	ENSMUSG00000025059	-1.12658	-0.171955	down	4.51895e-11	chrX	14933
Ppp1r37	ENSMUSG00000051403	-1.12658	-0.171944	down	0.000313274	chr7	232947
Lta4h	ENSMUSG00000015889	-1.12651	-0.171857	down	2.6689e-14	chr10	16993
Pigw	ENSMUSG00000045140	-1.12645	-0.171782	down	0.0160299	chr11
Serinc5	ENSMUSG00000021703	-1.1264	-0.171713	down	1.09306e-05	chr13	218442
Pwp2	ENSMUSG00000032834	-1.12634	-0.17164	down	1.99986e-05	chr10	110816
Psen1	ENSMUSG00000019969	-1.1263	-0.171593	down	8.00973e-09	chr12	19164
Tm9sf2	ENSMUSG00000025544	-1.12628	-0.171567	down	2.47942e-13	chr14	68059
Pfn2	ENSMUSG00000027805	-1.12627	-0.171549	down	7.30855e-15	chr3	18645
Zc3h7b	ENSMUSG00000022390	-1.12626	-0.171545	down	6.17392e-11	chr15	20286
Ints9	ENSMUSG00000021975	-1.12624	-0.171508	down	0.00101474	chr14	210925
Tgfbr3	ENSMUSG00000029287	-1.12621	-0.171478	down	0.000190978	chr5	21814
Cald1	ENSMUSG00000029761	-1.12613	-0.171379	down	0	chr6	109624
Pradc1	ENSMUSG00000030008	-1.12606	-0.171285	down	0.00585657	chr6	73327
Rnaseh1	ENSMUSG00000020630	-1.12604	-0.171263	down	0.0256076	chr12	19819
Rps6ka2	ENSMUSG00000023809	-1.12589	-0.171068	down	1.08609e-05	chr17	20112
Acot1	ENSMUSG00000072949	-1.12584	-0.171	down	0.0452257	chr12	26897
Tnks	ENSMUSG00000031529	-1.12583	-0.17099	down	0.0121599	chr8	21951
Tnrc6c	ENSMUSG00000025571	-1.12583	-0.170985	down	2.21817e-05	chr11
Laptm4a	ENSMUSG00000020585	-1.12578	-0.170919	down	0	chr12	17775
Manf	ENSMUSG00000032575	-1.12578	-0.170919	down	1.46347e-08	chr9	74840
Ankrd50	ENSMUSG00000044864	-1.1257	-0.170829	down	4.08589e-12	chr3	99696
Ppm1a	ENSMUSG00000021096	-1.12555	-0.170635	down	4.5484e-08	chr12	19042
Galnt7	ENSMUSG00000031608	-1.1253	-0.170304	down	2.84364e-05	chr8	108150
2310067B10Rik	ENSMUSG00000020747	-1.12528	-0.17028	down	3.80399e-05	chr11	71947
Vrk3	ENSMUSG00000002205	-1.12524	-0.170234	down	0.0352218	chr7	101568
Mmachc	ENSMUSG00000028690	-1.12519	-0.170167	down	0.0381114	chr4	67096
Bard1	ENSMUSG00000026196	-1.1251	-0.170057	down	6.68867e-05	chr1	12021
2015-09-11	ENSMUSG00000058013	-1.12507	-0.170017	down	0	chr5	52398
Pi4ka	ENSMUSG00000041720	-1.12499	-0.169915	down	0	chr16
Rdh5	ENSMUSG00000025350	-1.12499	-0.169912	down	0.0291221	chr10	19682
Ccne1	ENSMUSG00000002068	-1.12493	-0.169835	down	3.04161e-10	chr7	12447
Nsf	ENSMUSG00000034187	-1.1248	-0.169669	down	0	chr11	18195
Jmjd4	ENSMUSG00000036819	-1.12475	-0.169599	down	0.0386072	chr11	194952
Hspg2	ENSMUSG00000028763	-1.12474	-0.169585	down	0	chr4
Stip1	ENSMUSG00000024966	-1.12469	-0.169529	down	0	chr19	20867
Ndufa9	ENSMUSG00000000399	-1.12469	-0.169522	down	4.77882e-09	chr6	66108
Esco2	ENSMUSG00000022034	-1.12456	-0.169367	down	5.05922e-05	chr14	71988
Pfkm	ENSMUSG00000033065	-1.12456	-0.169359	down	3.28319e-07	chr15
Btrc	ENSMUSG00000025217	-1.12453	-0.169316	down	0.00654902	chr19
Cyb5a	ENSMUSG00000024646	-1.12449	-0.169273	down	5.84033e-05	chr18	109672
Adh7	ENSMUSG00000055301	-1.12435	-0.169094	down	0.00161537	chr3	11529
Slc25a25	ENSMUSG00000026819	-1.12429	-0.169017	down	0.0019793	chr2	227731
Siah1a	ENSMUSG00000036840	-1.1242	-0.168898	down	0.010169	chr8	20437
Slc25a5	ENSMUSG00000016319	-1.12418	-0.168873	down	0	chrX	11740
Ahi1	ENSMUSG00000019986	-1.12416	-0.168845	down	0.000358487	chr10	52906
Ric8	ENSMUSG00000025485	-1.12402	-0.168673	down	0.000221358	chr7	101489
Gtf2b	ENSMUSG00000028271	-1.124	-0.168646	down	0.00125266	chr3	229906
Grcc10	ENSMUSG00000072772	-1.12398	-0.168617	down	0.0139217	chr6	14790
Map2k1	ENSMUSG00000004936	-1.12398	-0.168616	down	3.04988e-12	chr9	26395
Ndnl2	ENSMUSG00000070520	-1.12396	-0.168596	down	0.00766241	chr7	66647
Srxn1	ENSMUSG00000032802	-1.12395	-0.168581	down	0	chr2	76650
Map4	ENSMUSG00000032479	-1.12394	-0.168568	down	0	chr9	17758
Tor1aip1	ENSMUSG00000026466	-1.12392	-0.168535	down	6.33905e-08	chr1	208263
Bicd2	ENSMUSG00000037933	-1.12388	-0.168491	down	1.14698e-07	chr13	76895
Pcdh18	ENSMUSG00000037892	-1.12388	-0.168482	down	8.71091e-06	chr3	73173
Tmcc1	ENSMUSG00000030126	-1.12379	-0.168366	down	0.000162968	chr6	330401
Ctnnbip1	ENSMUSG00000028988	-1.12367	-0.168219	down	0.00183535	chr4
Hoxd8	ENSMUSG00000027102	-1.12353	-0.168043	down	0.00220015	chr2	15437
Ube2c	ENSMUSG00000001403	-1.12351	-0.168008	down	0	chr2	68612
Elmsan1	ENSMUSG00000042507	-1.1235	-0.167999	down	0.0183252	chr12
Pck2	ENSMUSG00000040618	-1.12341	-0.167882	down	6.11062e-10	chr14	74551
Stat5b	ENSMUSG00000020919	-1.12332	-0.167767	down	8.10131e-05	chr11
Tmed4	ENSMUSG00000004394	-1.12319	-0.167605	down	5.73491e-05	chr11	103694
Glrx	ENSMUSG00000021591	-1.12317	-0.167572	down	0.00153579	chr13	93692
Cdca2	ENSMUSG00000048922	-1.12306	-0.167429	down	1.28593e-06	chr14	108912
Mcm3ap	ENSMUSG00000001150	-1.12301	-0.167376	down	6.3234e-09	chr10	54387
Depdc5	ENSMUSG00000037426	-1.123	-0.167352	down	0.000163008	chr5	277854
Skap2	ENSMUSG00000059182	-1.12299	-0.167342	down	3.36085e-10	chr6	54353
Gstcd	ENSMUSG00000028018	-1.12296	-0.167301	down	0.00110386	chr3	67553
Xpr1	ENSMUSG00000026469	-1.12293	-0.167268	down	4.00447e-05	chr1	19775
Ldhb	ENSMUSG00000030246	-1.12293	-0.167266	down	3.14323e-05	chr6	16832
Fat1	ENSMUSG00000070047	-1.1229	-0.167231	down	0	chr8
Taldo1	ENSMUSG00000025503	-1.12289	-0.167218	down	0	chr7	21351
AU040320	ENSMUSG00000028830	-1.12284	-0.167155	down	3.74418e-05	chr4	100317
Fads3	ENSMUSG00000024664	-1.12281	-0.167113	down	2.42525e-09	chr19	60527
Rcan1	ENSMUSG00000022951	-1.12279	-0.167094	down	0.00611422	chr16	54720
Mov10	ENSMUSG00000002227	-1.12277	-0.167064	down	0.000318401	chr3	17454
Mrpl17	ENSMUSG00000030879	-1.12276	-0.167049	down	6.52882e-05	chr7	27397
Pgm1	ENSMUSG00000029171	-1.1227	-0.166969	down	2.25254e-05	chr5	66681
Pomk	ENSMUSG00000037251	-1.12264	-0.166892	down	0.0209207	chr8	74653
Tada3	ENSMUSG00000048930	-1.12259	-0.166837	down	0.0192601	chr6	101206
Clspn	ENSMUSG00000042489	-1.12257	-0.166811	down	0	chr4	269582
Adrbk1	ENSMUSG00000024858	-1.12257	-0.166804	down	1.10423e-09	chr19	110355
Tipin	ENSMUSG00000032397	-1.12254	-0.16677	down	8.07616e-06	chr9	66131
1700123O20Rik	ENSMUSG00000040822	-1.12253	-0.166759	down	0.0237444	chr14	58248
Eef1e1	ENSMUSG00000001707	-1.12248	-0.166691	down	1.77277e-05	chr13	66143
Fh1	ENSMUSG00000026526	-1.12245	-0.166645	down	3.00073e-14	chr1	14194
Rap1b	ENSMUSG00000052681	-1.1224	-0.166581	down	7.64562e-13	chr10	215449
Dip2c	ENSMUSG00000048264	-1.12225	-0.16639	down	0.00028842	chr13	208440
Maged2	ENSMUSG00000025268	-1.12224	-0.166387	down	2.17609e-05	chrX
Plxnb2	ENSMUSG00000036606	-1.12223	-0.166373	down	0	chr15
Mtfmt	ENSMUSG00000059183	-1.12219	-0.166317	down	0.0429417	chr9	69606
Oma1	ENSMUSG00000035069	-1.12208	-0.166173	down	0.027753	chr4	67013
Tmed10	ENSMUSG00000021248	-1.122	-0.166076	down	0	chr12
Chst12	ENSMUSG00000036599	-1.12196	-0.166019	down	0.0147858	chr5	59031
Zfp275	ENSMUSG00000031365	-1.12192	-0.165964	down	0.000109928	chrX	27081
Dirc2	ENSMUSG00000022848	-1.12191	-0.165955	down	0.00639136	chr16	224132
Klhdc2	ENSMUSG00000020978	-1.12191	-0.165951	down	3.84009e-06	chr12	69554
Arl2bp	ENSMUSG00000031776	-1.12188	-0.165918	down	7.03431e-08	chr8	107566
Cnbp	ENSMUSG00000030057	-1.12186	-0.165895	down	0	chr6	12785
Pomt1	ENSMUSG00000039254	-1.12175	-0.165753	down	4.80148e-05	chr2	99011
Zdhhc3	ENSMUSG00000025786	-1.12175	-0.165749	down	0	chr9	69035
Dicer1	ENSMUSG00000041415	-1.12174	-0.165739	down	7.62642e-11	chr12	192119
4930550L24Rik	ENSMUSG00000046180	-1.1217	-0.165685	down	1.72893e-10	chrX	75352
Rcbtb1	ENSMUSG00000035469	-1.1217	-0.165682	down	3.81242e-06	chr14
Rac1	ENSMUSG00000001847	-1.12168	-0.165667	down	0	chr5	19353
Psmg1	ENSMUSG00000022913	-1.12166	-0.165642	down	0.0179388	chr16	56088
Actr10	ENSMUSG00000021076	-1.12166	-0.165631	down	5.92315e-07	chr12	56444
Trim12c	ENSMUSG00000057143	-1.12163	-0.165595	down	0.0413068	chr7	319236
Abhd12	ENSMUSG00000032046	-1.12133	-0.165217	down	4.13009e-07	chr2	76192
Gpd1l	ENSMUSG00000050627	-1.12133	-0.165214	down	3.8029e-07	chr9	333433
Agpat3	ENSMUSG00000001211	-1.12112	-0.164945	down	2.32154e-10	chr10
Tpst1	ENSMUSG00000034118	-1.12108	-0.164889	down	2.38551e-05	chr5
Hspa12b	ENSMUSG00000074793	-1.12107	-0.16488	down	0.030103	chr2	72630
Anapc13	ENSMUSG00000035048	-1.12107	-0.164877	down	0.0174353	chr9
Spice1	ENSMUSG00000043065	-1.12103	-0.164826	down	0.0489201	chr16	212514
Psmc1	ENSMUSG00000021178	-1.12095	-0.164719	down	0	chr12	19179
Pofut2	ENSMUSG00000020260	-1.12093	-0.1647	down	4.01835e-06	chr10	80294
Acsl5	ENSMUSG00000024981	-1.12089	-0.164648	down	0	chr19	433256
Pgm3	ENSMUSG00000056131	-1.12088	-0.164636	down	0.000470771	chr9	109785
Snx17	ENSMUSG00000029146	-1.12088	-0.164628	down	1.93923e-09	chr5
Mob1a	ENSMUSG00000043131	-1.12086	-0.164608	down	0	chr6	232157
Pttg1ip	ENSMUSG00000009291	-1.12083	-0.16457	down	0	chr10	108705
Ndufs2	ENSMUSG00000013593	-1.12077	-0.164492	down	0	chr1	226646
Idh1	ENSMUSG00000025950	-1.12071	-0.16441	down	3.34651e-14	chr1
Plcb4	ENSMUSG00000039943	-1.12066	-0.164352	down	0.029275	chr2
Dut	ENSMUSG00000027203	-1.12058	-0.16425	down	1.90786e-07	chr2	110074
Tox4	ENSMUSG00000016831	-1.12053	-0.164176	down	0.00018622	chr14	268741
Cdc42	ENSMUSG00000006699	-1.12052	-0.164174	down	0	chr4	12540
Scoc	ENSMUSG00000063253	-1.12048	-0.164114	down	1.94157e-08	chr8
Capza2	ENSMUSG00000015733	-1.12044	-0.164062	down	0	chr6	12343
Rhobtb2	ENSMUSG00000022075	-1.12043	-0.164047	down	0.00736156	chr14	246710
Colgalt1	ENSMUSG00000034807	-1.1204	-0.164012	down	1.89659e-15	chr8	234407
Arxes2	ENSMUSG00000048040	-1.12036	-0.163963	down	0.00769779	chrX	76976
Cstf2t	ENSMUSG00000053536	-1.12035	-0.163952	down	0.00210631	chr19	83410
Saraf	ENSMUSG00000031532	-1.12018	-0.163736	down	2.33348e-08	chr8	67887
Minpp1	ENSMUSG00000024896	-1.12	-0.163504	down	3.4015e-06	chr19	17330
Leprot	ENSMUSG00000035212	-1.11997	-0.163464	down	7.30855e-15	chr4	230514
Bid	ENSMUSG00000004446	-1.11992	-0.163395	down	6.85953e-05	chr6	12122
Afap1	ENSMUSG00000029094	-1.11976	-0.163196	down	1.39152e-05	chr5	70292
Cnpy2	ENSMUSG00000025381	-1.11972	-0.163139	down	0.000505927	chr10	56530
Pdcd5	ENSMUSG00000030417	-1.11968	-0.163085	down	0.000812679	chr7
Fermt2	ENSMUSG00000037712	-1.1196	-0.162984	down	2.31646e-09	chr14	218952
Asph	ENSMUSG00000028207	-1.11955	-0.16292	down	1.02451e-11	chr4	65973
Fxyd5	ENSMUSG00000009687	-1.11953	-0.162893	down	2.84951e-10	chr7	18301
[truncated: 5,049 more rows]

## Sheet: ST3
Supplementary Table 3 | Relevant (nuclear envelope proteins, focal adhesions proteins, and cytoskeletal proteins) encoded by genes that change significantly (p < 0.05) in SUN1L cells compared to KDEL cells on 1 kPa substrates.
Gene Symbol	Gene ID	SUN1L, 1 kPa vs KDEL, 1 kPa	Log(SUN1L, 1 kPa vs KDEL, 1 kPa)	Regulation	Corrected p-value ( Z Test )	Chromosome	Entrez ID	MGI Gene/Marker ID	Symbol	Protein Name	Feature Type
Tubb2b	ENSMUSG00000045136	-4.26064	-2.09107	down	0	chr13	73710	MGI:1920960	Tubb2b	tubulin, beta 2B class IIB	protein coding gene
Ankle1	ENSMUSG00000046295	-2.79823	-1.48452	down	0	chr8	234396	MGI:1918775	Ankle1	ankyrin repeat and LEM domain containing 1	protein coding gene
Mylk3	ENSMUSG00000031698	-2.60773	-1.38279	down	0.0222148	chr8	213435	MGI:2443063	Mylk3	myosin light chain kinase 3	protein coding gene
Tuba4a	ENSMUSG00000026202	-2.46239	-1.30006	down	0	chr1	22145	MGI:1095410	Tuba4a	tubulin, alpha 4A	protein coding gene
Lmnb1	ENSMUSG00000024590	-2.25122	-1.17071	down	0	chr18	16906	MGI:96795	Lmnb1	lamin B1	protein coding gene
Itgb1bp2	ENSMUSG00000031312	-1.96405	-0.973834	down	0.00450305	chrX	26549	MGI:1353420	Itgb1bp2	integrin beta 1 binding protein 2	protein coding gene
Itgb3bp	ENSMUSG00000028549	-1.68344	-0.751409	down	0	chr4	67733	MGI:1914983	Itgb3bp	integrin beta 3 binding protein (beta3-endonexin)	protein coding gene
Lbr	ENSMUSG00000004880	-1.60448	-0.682108	down	0	chr1	98386	MGI:2138281	Lbr	lamin B receptor	protein coding gene
Tubb6	ENSMUSG00000001473	-1.57478	-0.655149	down	0	chr18	67951	MGI:1915201	Tubb6	tubulin, beta 6 class V	protein coding gene
Tubb2a	ENSMUSG00000058672	-1.46166	-0.547607	down	0	chr13	22151	MGI:107861	Tubb2a	tubulin, beta 2A class IIA	protein coding gene
Dynlt1a	ENSMUSG00000092074	-1.44717	-0.533235	down	3.08216e-06	chr17	100310872	MGI:3807506	Dynlt1a	dynein light chain Tctex-type 1A	protein coding gene
Nup205	ENSMUSG00000038759	-1.4385	-0.524567	down	0	chr6	70699	MGI:2141625	Nup205	nucleoporin 205	protein coding gene
Nup37	ENSMUSG00000035351	-1.43383	-0.519878	down	0	chr10	102642944	MGI:1919964	Nup37	nucleoporin 37	protein coding gene
Actg1	ENSMUSG00000062825	-1.42807	-0.514062	down	0	chr11	11465	MGI:87906	Actg1	actin, gamma, cytoplasmic 1	protein coding gene
Vcl	ENSMUSG00000021823	-1.41334	-0.499106	down	0	chr14	22330	MGI:98927	Vcl	vinculin	protein coding gene
Tubd1	ENSMUSG00000020513	-1.41264	-0.498391	down	0.000384289	chr11		MGI:1891826	Tubd1	tubulin, delta 1	protein coding gene
Vim	ENSMUSG00000026728	-1.39914	-0.484541	down	0	chr2	22352	MGI:98932	Vim	vimentin	protein coding gene
Actb	ENSMUSG00000029580	-1.38882	-0.473858	down	0	chr5	11461	MGI:87904	Actb	actin, beta	protein coding gene
Parva	ENSMUSG00000030770	-1.38319	-0.467999	down	0	chr7	57342	MGI:1931144	Parva	parvin, alpha	protein coding gene
Tubg1	ENSMUSG00000035198	-1.3763	-0.460794	down	0	chr11	103733	MGI:101834	Tubg1	tubulin, gamma 1	protein coding gene
Tuba1a	ENSMUSG00000072235	-1.3589	-0.442443	down	0	chr15	22142	MGI:98869	Tuba1a	tubulin, alpha 1A	protein coding gene
Syne2	ENSMUSG00000063450	-1.35514	-0.438447	down	0	chr12	319565	MGI:2449316	Syne2	spectrin repeat containing, nuclear envelope 2	protein coding gene
Tubb4b	ENSMUSG00000036752	-1.34615	-0.428841	down	0	chr2	227613	MGI:1915472	Tubb4b	tubulin, beta 4B class IVB	protein coding gene
Tuba1b	ENSMUSG00000023004	-1.34087	-0.423172	down	0	chr15	22143	MGI:107804	Tuba1b	tubulin, alpha 1B	protein coding gene
Actn1	ENSMUSG00000015143	-1.33669	-0.418661	down	0	chr12	109711	MGI:2137706	Actn1	actinin, alpha 1	protein coding gene
Nup35	ENSMUSG00000026999	-1.3309	-0.412399	down	4.84605e-11	chr2	69482	MGI:1916732	Nup35	nucleoporin 35	protein coding gene
Dynlt1b	ENSMUSG00000096255	-1.31649	-0.3967	down	0.00116714	chr17	21648	MGI:98643	Dynlt1b	dynein light chain Tctex-type 1B	protein coding gene
Itgb1	ENSMUSG00000025809	-1.31383	-0.393776	down	0	chr8	16412	MGI:96610	Itgb1	integrin beta 1 (fibronectin receptor beta)	protein coding gene
Nup133	ENSMUSG00000039509	-1.31304	-0.392912	down	0	chr8	234865	MGI:2442620	Nup133	nucleoporin 133	protein coding gene
Zyx	ENSMUSG00000029860	-1.30884	-0.38829	down	0	chr6		MGI:103072	Zyx	zyxin
Nup93	ENSMUSG00000032939	-1.30594	-0.38509	down	0	chr8	71805	MGI:1919055	Nup93	nucleoporin 93	protein coding gene
Itga3	ENSMUSG00000001507	-1.30092	-0.379533	down	0	chr11	16400	MGI:96602	Itga3	integrin alpha 3	protein coding gene
Dynlt1f	ENSMUSG00000095677	-1.29999	-0.378506	down	9.75878e-06	chr17	100040531	MGI:3780996	Dynlt1f	dynein light chain Tctex-type 1F	protein coding gene
Tuba1c	ENSMUSG00000043091	-1.29947	-0.377921	down	0	chr15	22146	MGI:1095409	Tuba1c	tubulin, alpha 1C	protein coding gene
Nrm	ENSMUSG00000059791	-1.29749	-0.375718	down	0.000134465	chr17	106582	MGI:2146855	Nrm	nurim (nuclear envelope membrane protein)	protein coding gene
Nup85	ENSMUSG00000020739	-1.28569	-0.362541	down	0	chr11	445007	MGI:3046173	Nup85	nucleoporin 85	protein coding gene
Nup43	ENSMUSG00000040034	-1.28439	-0.361082	down	8.76538e-10	chr10	69912	MGI:1917162	Nup43	nucleoporin 43	protein coding gene
Nup107	ENSMUSG00000052798	-1.28122	-0.357517	down	0	chr10	103468	MGI:2143854	Nup107	nucleoporin 107	protein coding gene
Syne3	ENSMUSG00000054150	-1.27289	-0.34811	down	2.27267e-08	chr12	212073	MGI:2442408	Syne3	spectrin repeat containing, nuclear envelope family member 3	protein coding gene
Tube1	ENSMUSG00000019845	-1.26654	-0.340894	down	0.00523667	chr10	71924	MGI:1919174	Tube1	epsilon-tubulin 1	protein coding gene
Itgb3	ENSMUSG00000020689	-1.2432	-0.314058	down	0.000773659	chr11	16416	MGI:96612	Itgb3	integrin beta 3	protein coding gene
Tubgcp2	ENSMUSG00000025474	-1.21329	-0.278922	down	5.3122e-07	chr7	74237	MGI:1921487	Tubgcp2	tubulin, gamma complex associated protein 2	protein coding gene
Dynlt3	ENSMUSG00000031176	-1.21312	-0.278719	down	0	chrX	67117	MGI:1914367	Dynlt3	dynein light chain Tctex-type 3	protein coding gene
Nup62	ENSMUSG00000043858	-1.21254	-0.278027	down	3.51504e-15	chr7	18226	MGI:1351500	Nup62	nucleoporin 62	protein coding gene
Lmnb2	ENSMUSG00000062075	-1.20901	-0.273828	down	1.35128e-07	chr10	16907	MGI:96796	Lmnb2	lamin B2	protein coding gene
Tubb5	ENSMUSG00000001525	-1.20653	-0.270859	down	0	chr17	22154	MGI:107812	Tubb5	tubulin, beta 5 class I	protein coding gene
Nup153	ENSMUSG00000021374	-1.19786	-0.260463	down	0	chr13	218210	MGI:2385621	Nup153	nucleoporin 153	protein coding gene
Nupl1	ENSMUSG00000063895	-1.18103	-0.240047	down	1.0757e-12	chr14	71844	MGI:1919094	Nupl1	nucleoporin like 1	protein coding gene
Dync2h1	ENSMUSG00000047193	-1.17958	-0.238273	down	2.49374e-06	chr9	110350	MGI:107736	Dync2h1	dynein cytoplasmic 2 heavy chain 1	protein coding gene
Lmna	ENSMUSG00000028063	-1.17076	-0.227449	down	0	chr3	16905	MGI:96794	Lmna	lamin A	protein coding gene
Actn4	ENSMUSG00000054808	-1.17042	-0.227021	down	0	chr7	60595	MGI:1890773	Actn4	actinin alpha 4	protein coding gene
Dynll2	ENSMUSG00000020483	-1.16793	-0.223952	down	0	chr11		MGI:1915347	Dynll2	dynein light chain LC8-type 2	protein coding gene
Nup54	ENSMUSG00000034826	-1.16696	-0.222752	down	3.50708e-07	chr5	269113	MGI:1920460	Nup54	nucleoporin 54	protein coding gene
Itgav	ENSMUSG00000027087	-1.1419	-0.191435	down	0	chr2	16410	MGI:96608	Itgav	integrin alpha V	protein coding gene
Itga6	ENSMUSG00000027111	-1.1413	-0.19068	down	1.47883e-09	chr2	16403	MGI:96605	Itga6	integrin alpha 6	protein coding gene
Tln1	ENSMUSG00000028465	-1.13752	-0.185896	down	0	chr4	21894	MGI:1099832	Tln1	talin 1	protein coding gene
Tubgcp3	ENSMUSG00000000759	-1.13271	-0.179779	down	4.69531e-06	chr8		MGI:2183752	Tubgcp3	tubulin, gamma complex associated protein 3	protein coding gene
Mprip	ENSMUSG00000005417	-1.1299	-0.176189	down	0	chr11	26936	MGI:1349438	Mprip	myosin phosphatase Rho interacting protein	protein coding gene
Itgb8	ENSMUSG00000025321	-1.1178	-0.160656	down	0.00465178	chr12	320910	MGI:1338035	Itgb8	integrin beta 8	protein coding gene
Nup88	ENSMUSG00000040667	-1.11145	-0.152438	down	5.98613e-07	chr11	19069	MGI:104900	Nup88	nucleoporin 88	protein coding gene
Dynll1	ENSMUSG00000009013	-1.1032	-0.141689	down	8.84242e-05	chr5	56455	MGI:1861457	Dynll1	dynein light chain LC8-type 1	protein coding gene
Nup98	ENSMUSG00000063550	-1.09817	-0.135103	down	0.000424949	chr7	269966	MGI:109404	Nup98	nucleoporin 98	protein coding gene
Parvb	ENSMUSG00000022438	-1.03601	-0.051034	down	1.92061e-13	chr15	170736	MGI:2153063	Parvb	parvin, beta	protein coding gene
Dync1h1	ENSMUSG00000018707	-1.01325	-0.0189915	down	1.51921e-05	chr12	13424	MGI:103147	Dync1h1	dynein cytoplasmic 1 heavy chain 1	protein coding gene
Ankle2	ENSMUSG00000029501	1.01741	0.0249062	up	0.00142304	chr5	71782	MGI:1261856	Ankle2	ankyrin repeat and LEM domain containing 2	protein coding gene
Tln2	ENSMUSG00000052698	1.02169	0.0309582	up	3.1626e-08	chr9		MGI:1917799	Tln2	talin 2	protein coding gene
Nup188	ENSMUSG00000052533	1.03019	0.0429087	up	1.34405e-05	chr2	227699	MGI:2446190	Nup188	nucleoporin 188	protein coding gene
Tubgcp5	ENSMUSG00000033790	1.03349	0.0475254	up	0.0104972	chr7	233276	MGI:2178836	Tubgcp5	tubulin, gamma complex associated protein 5	protein coding gene
Pxn	ENSMUSG00000029528	1.0372	0.0526943	up	1.33512e-11	chr5	19303	MGI:108295	Pxn	paxillin	protein coding gene
Tenc1	ENSMUSG00000037003	1.05465	0.0767708	up	9.22532e-08	chr15	209039	MGI:2387586	Tns2	tensin 2	protein coding gene
Itga5	ENSMUSG00000000555	1.07234	0.100765	up	0	chr15	16402	MGI:96604	Itga5	integrin alpha 5 (fibronectin receptor alpha)	protein coding gene
Ttbk2	ENSMUSG00000090100	1.09632	0.132673	up	2.81532e-06	chr2		MGI:2155779	Ttbk2	tau tubulin kinase 2	protein coding gene
Itgb5	ENSMUSG00000022817	1.10749	0.147288	up	0	chr16	16419	MGI:96614	Itgb5	integrin beta 5	protein coding gene
Itga2b	ENSMUSG00000034664	1.11847	0.16153	up	7.3063e-05	chr11	16399	MGI:96601	Itga2b	integrin alpha 2b	protein coding gene
Itgbl1	ENSMUSG00000032925	1.1197	0.163116	up	0.01558	chr14	223272	MGI:2443439	Itgbl1	integrin, beta-like 1	protein coding gene
Tbcel	ENSMUSG00000037287	1.14042	0.189566	up	1.03189e-14	chr9		MGI:1925543	Tbcel	tubulin folding cofactor E-like	protein coding gene
Tns1	ENSMUSG00000055322	1.14952	0.201034	up	0	chr1		MGI:104552	Tns1	tensin 1	protein coding gene
Dync1li2	ENSMUSG00000035770	1.15289	0.205254	up	0	chr8	234663	MGI:107738	Dync1li2	dynein, cytoplasmic 1 light intermediate chain 2	protein coding gene
Itga7	ENSMUSG00000025348	1.24083	0.31131	up	0.0359823	chr10	16404	MGI:102700	Itga7	integrin alpha 7	protein coding gene
Itga10	ENSMUSG00000090210	1.26699	0.341409	up	0.0468605	chr3	213119	MGI:2153482	Itga10	integrin, alpha 10	protein coding gene
Itgb7	ENSMUSG00000001281	1.31436	0.394359	up	0	chr15	16421	MGI:96616	Itgb7	integrin beta 7	protein coding gene
Itgb4	ENSMUSG00000020758	1.33581	0.41771	up	0	chr11	192897	MGI:96613	Itgb4	integrin beta 4	protein coding gene
Actn3	ENSMUSG00000006457	1.36621	0.450181	up	2.1627e-07	chr19	11474	MGI:99678	Actn3	actinin alpha 3	protein coding gene
Syne1	ENSMUSG00000096054	1.39747	0.48282	up	0	chr10	64009	MGI:1927152	Syne1	spectrin repeat containing, nuclear envelope 1	protein coding gene
Syne4	ENSMUSG00000019737	1.49522	0.580353	up	0.00318988	chr7	233066	MGI:2141950	Syne4	spectrin repeat containing, nuclear envelope family member 4	protein coding gene
Vmac	ENSMUSG00000054723	1.57767	0.657799	up	0	chr17	106639	MGI:2146912	Vmac	vimentin-type intermediate filament associated coiled-coil protein	protein coding gene
Itgae	ENSMUSG00000005947	1.66744	0.737637	up	1.65569e-08	chr11	16407	MGI:1298377	Itgae	integrin alpha E, epithelial-associated	protein coding gene
Tubb4a	ENSMUSG00000062591	1.82759	0.869939	up	5.84927e-05	chr17	22153	MGI:107848	Tubb4a	tubulin, beta 4A class IVA	protein coding gene
Tuba3b	ENSMUSG00000067338	1.97787	0.983946	up	0.00171133	chr6	22147	MGI:1095408	Tuba3b	tubulin, alpha 3B	protein coding gene
Itgb6	ENSMUSG00000026971	3.11462	1.63905	up	0.0147405	chr2		MGI:96615	Itgb6	integrin beta 6	protein coding gene
Itga4	ENSMUSG00000027009	3.48185	1.79985	up	0.0380702	chr2	16401	MGI:96603	Itga4	integrin alpha 4	protein coding gene
Parvg	ENSMUSG00000022439	4.40208	2.13818	up	1.19777e-09	chr15	64099	MGI:2158329	Parvg	parvin, gamma	protein coding gene
											protein coding gene

## Sheet: ST4
Supplementary Table 4 | Relevant (nuclear envelope proteins, focal adhesions proteins, and cytoskeletal proteins) encoded by genes that change significantly (p < 0.05) in SUN1L cells compared to KDEL cells on 308 kPa substrates.
Gene Symbol	Gene ID	SUN1L, 308 kPa vs KDEL, 308 kPa	Log(SUN1L, 308 kPa vs KDEL, 308 kPa)	Regulation	Corrected p-value ( Z Test )	Chromosome	Entrez ID	MGI Gene/Marker ID	Symbol	Protein Name	Feature Type
Tubb2b	ENSMUSG00000045136	-2.94201	-1.5568	down	0	chr13	73710	MGI:1920960	Tubb2b	tubulin, beta 2B class IIB	protein coding gene
Tuba4a	ENSMUSG00000026202	-1.58703	-0.666326	down	0	chr1	22145	MGI:1095410	Tuba4a	tubulin, alpha 4A	protein coding gene
Dynlt1f	ENSMUSG00000095677	-1.33337	-0.415076	down	4.9579e-08	chr17	100040531	MGI:3780996	Dynlt1f	dynein light chain Tctex-type 1F	protein coding gene
Tns4	ENSMUSG00000017607	-1.32949	-0.410872	down	7.30855e-15	chr11	217169	MGI:2144377	Tns4	tensin 4	protein coding gene
Itgb8	ENSMUSG00000025321	-1.27684	-0.352572	down	1.8919e-09	chr12	320910	MGI:1338035	Itgb8	integrin beta 8	protein coding gene
Itfg2	ENSMUSG00000001518	-1.21473	-0.280636	down	7.84159e-07	chr6	101142	MGI:1915450	Itfg2	integrin alpha FG-GAP repeat containing 2	protein coding gene
Vcl	ENSMUSG00000021823	-1.21127	-0.276522	down	0	chr14	22330	MGI:98927	Vcl	vinculin	protein coding gene
Tubb6	ENSMUSG00000001473	-1.1986	-0.261354	down	0	chr18	67951	MGI:1915201	Tubb6	tubulin, beta 6 class V	protein coding gene
Itgb1	ENSMUSG00000025809	-1.18719	-0.247557	down	0	chr8	16412	MGI:96610	Itgb1	integrin beta 1 (fibronectin receptor beta)	protein coding gene
Tubb2a	ENSMUSG00000058672	-1.18587	-0.24594	down	0	chr13	22151	MGI:107861	Tubb2a	tubulin, beta 2A class IIA	protein coding gene
Dynlt3	ENSMUSG00000031176	-1.18421	-0.243924	down	0	chrX	67117	MGI:1914367	Dynlt3	dynein light chain Tctex-type 3	protein coding gene
Nupl2	ENSMUSG00000048439	-1.18177	-0.240944	down	0.000517397	chr5	231042	MGI:2387631	Nupl2	nucleoporin like 2	protein coding gene
Itga3	ENSMUSG00000001507	-1.16996	-0.22646	down	0	chr11	16400	MGI:96602	Itga3	integrin alpha 3	protein coding gene
Nupl1	ENSMUSG00000063895	-1.16375	-0.218779	down	4.23278e-13	chr14	71844	MGI:1919094	Nupl1	nucleoporin like 1	protein coding gene
Itfg1	ENSMUSG00000031703	-1.16204	-0.21666	down	1.64498e-10	chr8	71927	MGI:106419	Itfg1	integrin alpha FG-GAP repeat containing 1	protein coding gene
Tuba1a	ENSMUSG00000072235	-1.15733	-0.210805	down	0	chr15	22142	MGI:98869	Tuba1a	tubulin, alpha 1A	protein coding gene
Itgb5	ENSMUSG00000022817	-1.14529	-0.195719	down	4.01265e-05	chr16	16419	MGI:96614	Itgb5	integrin beta 5	protein coding gene
Tubgcp3	ENSMUSG00000000759	-1.14279	-0.192559	down	2.36972e-09	chr8		MGI:2183752	Tubgcp3	tubulin, gamma complex associated protein 3	protein coding gene
Zyx	ENSMUSG00000029860	-1.13542	-0.18323	down	0	chr6		MGI:103072	Zyx	zyxin	protein coding gene
Itgav	ENSMUSG00000027087	-1.12878	-0.174758	down	5.56339e-13	chr2	16410	MGI:96608	Itgav	integrin alpha V	protein coding gene
Tubb4b	ENSMUSG00000036752	-1.11904	-0.162263	down	0	chr2	227613	MGI:1915472	Tubb4b	tubulin, beta 4B class IVB	protein coding gene
Lmnb1	ENSMUSG00000024590	-1.10635	-0.145808	down	1.89659e-15	chr18	16906	MGI:96795	Lmnb1	lamin B1	protein coding gene
Tns3	ENSMUSG00000020422	-1.10321	-0.141709	down	2.50686e-10	chr11	319939	MGI:2443012	Tns3	tensin 3	protein coding gene
Heatr2	ENSMUSG00000025857	-1.10219	-0.140369	down	0.0291782	chr5	433956	MGI:3616079	Dnaaf5	dynein, axonemal, assembly factor 5	protein coding gene
Nup133	ENSMUSG00000039509	-1.09958	-0.136949	down	6.37307e-07	chr8	234865	MGI:2442620	Nup133	nucleoporin 133	protein coding gene
Nup153	ENSMUSG00000021374	-1.0965	-0.13291	down	5.27358e-05	chr13	218210	MGI:2385621	Nup153	nucleoporin 153	protein coding gene
Tln1	ENSMUSG00000028465	-1.09193	-0.126876	down	0	chr4	21894	MGI:1099832	Tln1	talin 1	protein coding gene
Dynlrb1	ENSMUSG00000047459	-1.08945	-0.123605	down	0.000162788	chr2	67068	MGI:1914318	Dynlrb1	dynein light chain roadblock-type 1	protein coding gene
Tubg1	ENSMUSG00000035198	-1.08398	-0.116343	down	2.41895e-06	chr11	103733	MGI:101834	Tubg1	tubulin, gamma 1	protein coding gene
Actb	ENSMUSG00000029580	-1.08081	-0.112114	down	0	chr5	11461	MGI:87904	Actb	actin, beta	protein coding gene
Itgb1bp1	ENSMUSG00000062352	-1.07701	-0.107032	down	0.00204956	chr12	16413	MGI:1306802	Itgb1bp1	integrin beta 1 binding protein 1	protein coding gene
Nup93	ENSMUSG00000032939	-1.07632	-0.106105	down	4.65607e-07	chr8	71805	MGI:1919055	Nup93	nucleoporin 93	protein coding gene
Dync1li1	ENSMUSG00000032435	-1.07562	-0.105166	down	0.0240036	chr9	235661	MGI:2135610	Dync1li1	dynein cytoplasmic 1 light intermediate chain 1	protein coding gene
Tln2	ENSMUSG00000052698	-1.07479	-0.10406	down	8.77311e-06	chr9		MGI:1917799	Tln2	talin 2	protein coding gene
Nup188	ENSMUSG00000052533	-1.07292	-0.101543	down	0.00259642	chr2	227699	MGI:2446190	Nup188	nucleoporin 188	protein coding gene
Actn1	ENSMUSG00000015143	-1.06686	-0.0933762	down	0	chr12	109711	MGI:2137706	Actn1	actinin, alpha 1	protein coding gene
Nup107	ENSMUSG00000052798	-1.06556	-0.0916138	down	2.76536e-05	chr10	103468	MGI:2143854	Nup107	nucleoporin 107	protein coding gene
Nup205	ENSMUSG00000038759	-1.06484	-0.090642	down	0	chr6	70699	MGI:2141625	Nup205	nucleoporin 205	protein coding gene
Nup85	ENSMUSG00000020739	-1.0575	-0.0806513	down	2.35953e-06	chr11	445007	MGI:3046173	Nup85	nucleoporin 85	protein coding gene
Actn4	ENSMUSG00000054808	-1.05684	-0.0797529	down	0	chr7	60595	MGI:1890773	Actn4	actinin alpha 4	protein coding gene
Tubgcp4	ENSMUSG00000027263	-1.05635	-0.0790825	down	0.0282848	chr2	51885	MGI:1196293	Tubgcp4	tubulin, gamma complex associated protein 4	protein coding gene
Actg1	ENSMUSG00000062825	-1.05595	-0.0785456	down	0	chr11	11465	MGI:87906	Actg1	actin, gamma, cytoplasmic 1	protein coding gene
Lmna	ENSMUSG00000028063	-1.05244	-0.0737438	down	1.62266e-07	chr3	16905	MGI:96794	Lmna	lamin A	protein coding gene
Syne3	ENSMUSG00000054150	-1.05066	-0.0712938	down	0.000875694	chr12	212073	MGI:2442408	Syne3	spectrin repeat containing, nuclear envelope family member 3	protein coding gene
Tuba1b	ENSMUSG00000023004	-1.04917	-0.0692482	down	1.25086e-07	chr15	22143	MGI:107804	Tuba1b	tubulin, alpha 1B	protein coding gene
Ttbk2	ENSMUSG00000090100	-1.01333	-0.0191002	down	0.0132249	chr2		MGI:2155779	Ttbk2	tau tubulin kinase 2	protein coding gene
Vim	ENSMUSG00000026728	1.01269	0.0181904	up	1.89659e-15	chr2	22352	MGI:98932	Vim	vimentin	protein coding gene
Dync1li2	ENSMUSG00000035770	1.01301	0.0186453	up	6.84472e-10	chr8	234663	MGI:107738	Dync1li2	dynein, cytoplasmic 1 light intermediate chain 2	protein coding gene
Syne2	ENSMUSG00000063450	1.01536	0.0219965	up	0.0100508	chr12	319565	MGI:2449316	Syne2	spectrin repeat containing, nuclear envelope 2	protein coding gene
Nup160	ENSMUSG00000051329	1.02238	0.0319338	up	4.19754e-05	chr2	59015	MGI:1926227	Nup160	nucleoporin 160	protein coding gene
Tenc1	ENSMUSG00000037003	1.03673	0.0520353	up	0.00688993	chr15	209039	MGI:2387586	Tns2	tensin 2	protein coding gene
Itgb3	ENSMUSG00000020689	1.04317	0.0609741	up	3.61603e-08	chr11	16416	MGI:96612	Itgb3	integrin beta 3	protein coding gene
Nup50	ENSMUSG00000016619	1.04338	0.0612698	up	0.014775	chr15	18141	MGI:1351502	Nup50	nucleoporin 50	protein coding gene
Actl6a	ENSMUSG00000027671	1.04387	0.0619469	up	8.90931e-05	chr3	56456	MGI:1861453	Actl6a	actin-like 6A	protein coding gene
Itga2b	ENSMUSG00000034664	1.05503	0.0772839	up	0.014014	chr11	16399	MGI:96601	Itga2b	integrin alpha 2b	protein coding gene
Nup214	ENSMUSG00000001855	1.05522	0.0775375	up	0.00038971	chr2	227720	MGI:1095411	Nup214	nucleoporin 214	protein coding gene
Pxn	ENSMUSG00000029528	1.06112	0.0855942	up	0.000287254	chr5	19303	MGI:108295	Pxn	paxillin	protein coding gene
Nup155	ENSMUSG00000022142	1.06144	0.0860176	up	0	chr15	170762	MGI:2181182	Nup155	nucleoporin 155	protein coding gene
Tns1	ENSMUSG00000055322	1.09327	0.128654	up	7.30855e-15	chr1		MGI:104552	Tns1	tensin 1	protein coding gene
Syne1	ENSMUSG00000096054	1.10458	0.143499	up	0	chr10	64009	MGI:1927152	Syne1	spectrin repeat containing, nuclear envelope 1	protein coding gene
Nrm	ENSMUSG00000059791	1.12962	0.175837	up	0.0488939	chr17	106582	MGI:2146855	Nrm	nurim (nuclear envelope membrane protein)	protein coding gene
Itfg3	ENSMUSG00000024187	1.1323	0.179256	up	2.24408e-11	chr17		MGI:2146854	Itfg3	integrin alpha FG-GAP repeat containing 3	protein coding gene
Vmac	ENSMUSG00000054723	1.14225	0.191875	up	0.000226861	chr17	106639	MGI:2146912	Vmac	vimentin-type intermediate filament associated coiled-coil protein	protein coding gene
Itga5	ENSMUSG00000000555	1.19338	0.255048	up	1.79494e-14	chr15	16402	MGI:96604	Itga5	integrin alpha 5 (fibronectin receptor alpha)	protein coding gene
Itga6	ENSMUSG00000027111	1.21138	0.276655	up	0	chr2	16403	MGI:96605	Itga6	integrin alpha 6	protein coding gene
Itgb2	ENSMUSG00000000290	1.22321	0.290677	up	0.00608307	chr10	16414	MGI:96611	Itgb2	integrin beta 2	protein coding gene
Nup210l	ENSMUSG00000027939	1.22908	0.297575	up	0.00351118	chr3	77595	MGI:1924845	Nup210l	nucleoporin 210-like	protein coding gene
Actn3	ENSMUSG00000006457	1.24353	0.31444	up	0.0301003	chr19	11474	MGI:99678	Actn3	actinin alpha 3	protein coding gene
Dnhd1	ENSMUSG00000030882	1.26653	0.340886	up	0	chr7	77505	MGI:1924755	Dnhd1	dynein heavy chain domain 1	protein coding gene
Itgb4	ENSMUSG00000020758	1.32071	0.401319	up	1.46843e-05	chr11	192897	MGI:96613	Itgb4	integrin beta 4	protein coding gene
Dnah6	ENSMUSG00000052861	1.33812	0.420204	up	7.57725e-11	chr6	330355	MGI:107744	Dnah6	dynein, axonemal, heavy chain 6	protein coding gene
Itgb7	ENSMUSG00000001281	1.40307	0.488584	up	0	chr15	16421	MGI:96616	Itgb7	integrin beta 7	protein coding gene
Dnah10	ENSMUSG00000038011	1.40689	0.492507	up	0.000902791	chr5	56087	MGI:1860299	Dnah10	dynein, axonemal, heavy chain 10	protein coding gene
Dnaic2	ENSMUSG00000034706	1.417	0.502842	up	0.00753647	chr11		MGI:2685574	Dnaic2	dynein, axonemal, intermediate chain 2	protein coding gene
Itgae	ENSMUSG00000005947	1.60628	0.683723	up	8.31521e-09	chr11	16407	MGI:1298377	Itgae	integrin alpha E, epithelial-associated	protein coding gene
Tubb4b-ps1	ENSMUSG00000095159	1.65187	0.724099	up	0.0151786	chr5		MGI:3642800	Tubb4b-ps1	tubulin, beta 4B class IVB, pseudogene 1	pseudogene
Tuba3a	ENSMUSG00000067702	1.74546	0.803604	up	0.0151786	chr6	22144	MGI:1095406	Tuba3a	tubulin, alpha 3A	protein coding gene
Ccdc155	ENSMUSG00000038292	1.99677	0.99767	up	0.0168665	chr7	384619	MGI:2687329	Ccdc155	coiled-coil domain containing 155	protein coding gene
Tubb3	ENSMUSG00000062380	2.12855	1.08987	up	0.00204956	chr8	22152	MGI:107813	Tubb3	tubulin, beta 3 class III	protein coding gene
Dnah2	ENSMUSG00000005237	2.19901	1.13685	up	0.00011664	chr11	327954	MGI:107731	Dnah2	dynein, axonemal, heavy chain 2	protein coding gene
Itga4	ENSMUSG00000027009	2.45023	1.29292	up	0.0187101	chr2	16401	MGI:96603	Itga4	integrin alpha 4	protein coding gene
Itgal	ENSMUSG00000030830	3.77041	1.91472	up	0.00299892	chr7	16408	MGI:96606	Itgal	integrin alpha L	protein coding gene
Dnah11	ENSMUSG00000018581	4.12871	2.04569	up	0	chr12	13411	MGI:1100864	Dnah11	dynein, axonemal, heavy chain 11	protein coding gene

## Sheet: ST5
Supplementary Table 5| Enriched Biological Processes as identified by DAVID functional annotation clustering analysis on genes that are differentially expressed in LINC-complex disrupted cells on 1 kPa substrates.
Category	Term	Count	%	PValue	Genes	List Total	Pop Hits	Pop Total	Fold Enrichment
GOTERM_BP_FAT	GO:0000279~M phase	56	5.81516	1.17953e-19	KNTC1, AURKB, FAM83D, CDCA8, OIP5, CDCA2, STAG3, CCNA2, ASPM, CDCA3, CDC6, CDK1, KIF11, SGOL2, SGOL1, TPX2, MND1, NUSAP1, ESPL1, UBE2C, TACC3, BOLL, RAD51, FMN2, MAD2L1, SLC26A8, FANCD2, BUB1B, HORMAD2, NEK2, ANLN, CEP55, SPO11, SPC24, SPC25, NCAPG2, BUB1, MNS1, FBXO5, POLN, SKA1, ERCC6L, MKI67, DLGAP5, NUF2, CENPF, CDC20, CENPE, BIRC5, CDC25C, CENPH, CCNB1, CCNB2, TEX15, PLK1, KIF20B	646	283	13588	4.16222
GOTERM_BP_FAT	GO:0022403~cell cycle phase	57	5.919	2.63348e-17	KNTC1, AURKB, FAM83D, CDCA8, OIP5, CDCA2, STAG3, MYB, CCNA2, ASPM, CDCA3, CDC6, CDK1, KIF11, SGOL2, SGOL1, TPX2, MND1, NUSAP1, ESPL1, UBE2C, TACC3, BOLL, RAD51, FMN2, MAD2L1, SLC26A8, FANCD2, BUB1B, HORMAD2, NEK2, ANLN, CEP55, SPO11, SPC24, SPC25, NCAPG2, BUB1, MNS1, FBXO5, POLN, SKA1, ERCC6L, MKI67, DLGAP5, NUF2, CENPF, CDC20, CENPE, BIRC5, CDC25C, CENPH, CCNB1, CCNB2, TEX15, PLK1, KIF20B	646	328	13588	3.65531
GOTERM_BP_FAT	GO:0022402~cell cycle process	62	6.43821	1.04697e-16	GAS2L3, KNTC1, AURKB, FAM83D, CDCA8, OIP5, CDCA2, STAG3, MYB, CCNA2, ASPM, CDCA3, CDC6, CDK1, KIF11, SGOL2, SGOL1, TPX2, MND1, NUSAP1, ESPL1, UBE2C, TACC3, BOLL, RAD51, FMN2, MAD2L1, SLC26A8, FANCD2, BUB1B, TRP73, HORMAD2, NEK2, ANLN, SPO11, CEP55, SPC24, SPC25, BC024139, NCAPG2, BUB1, POLN, FBXO5, MNS1, SKA1, ERCC6L, MKI67, DLGAP5, NUF2, CENPF, CDC20, CENPE, BIRC5, CDKN3, CDC25C, BRCA1, CENPH, C…	646	393	13588	3.31835
GOTERM_BP_FAT	GO:0000087~M phase of mitotic cell cycle	41	4.25753	1.89511e-15	NEK2, KNTC1, ANLN, CEP55, AURKB, FAM83D, SPC24, SPC25, CDCA8, OIP5, NCAPG2, BUB1, CDCA2, FBXO5, POLN, SKA1, CCNA2, ASPM, ERCC6L, CDCA3, CDC6, CDK1, KIF11, DLGAP5, SGOL1, NUF2, NUSAP1, CENPF, BIRC5, CDC20, CENPE, UBE2C, CDC25C, CENPH, CCNB1, MAD2L1, CCNB2, PLK1, KIF20B, BUB1B, HORMAD2	646	194	13588	4.44534
GOTERM_BP_FAT	GO:0000280~nuclear division	39	4.04984	2.73762e-14	NEK2, KNTC1, ANLN, CEP55, AURKB, FAM83D, SPC24, SPC25, CDCA8, OIP5, NCAPG2, BUB1, CDCA2, FBXO5, POLN, SKA1, CCNA2, ASPM, ERCC6L, CDCA3, CDC6, CDK1, KIF11, SGOL1, NUF2, NUSAP1, BIRC5, CDC20, CENPE, CDC25C, UBE2C, CENPH, CCNB1, MAD2L1, CCNB2, PLK1, KIF20B, BUB1B, HORMAD2	646	190	13588	4.31752
GOTERM_BP_FAT	GO:0007067~mitosis	39	4.04984	2.73762e-14	NEK2, KNTC1, ANLN, CEP55, AURKB, FAM83D, SPC24, SPC25, CDCA8, OIP5, NCAPG2, BUB1, CDCA2, FBXO5, POLN, SKA1, CCNA2, ASPM, ERCC6L, CDCA3, CDC6, CDK1, KIF11, SGOL1, NUF2, NUSAP1, BIRC5, CDC20, CENPE, CDC25C, UBE2C, CENPH, CCNB1, MAD2L1, CCNB2, PLK1, KIF20B, BUB1B, HORMAD2	646	190	13588	4.31752
GOTERM_BP_FAT	GO:0007049~cell cycle	75	7.78816	6.13061e-14	GAS2L3, CLSPN, PRC1, E2F7, E2F8, AURKC, KNTC1, AURKA, AURKB, FAM83D, CDCA8, CDKN2C, OIP5, FANCI, TRP63, CDCA2, STAG3, PARD3B, MYB, CCNA2, ASPM, CDCA3, CDC6, CDK1, KIF11, SGOL2, SGOL1, TPX2, MND1, NUSAP1, ESPL1, TACC3, UBE2C, ESCO2, BOLL, RAD51, FMN2, UHRF1, MAD2L1, SLC26A8, FANCD2, BUB1B, TRP73, HORMAD2, 4933411G11RIK, NEK2, ANLN, SPO11, CEP55, SPC24, SPC25, BC024139, NCAPG2, BUB1, POLN, FBXO5, M…	646	611	13588	2.58192
GOTERM_BP_FAT	GO:0048285~organelle fission	39	4.04984	9.20763e-14	NEK2, KNTC1, ANLN, CEP55, AURKB, FAM83D, SPC24, SPC25, CDCA8, OIP5, NCAPG2, BUB1, CDCA2, FBXO5, POLN, SKA1, CCNA2, ASPM, ERCC6L, CDCA3, CDC6, CDK1, KIF11, SGOL1, NUF2, NUSAP1, BIRC5, CDC20, CENPE, CDC25C, UBE2C, CENPH, CCNB1, MAD2L1, CCNB2, PLK1, KIF20B, BUB1B, HORMAD2	646	197	13588	4.1641
GOTERM_BP_FAT	GO:0000278~mitotic cell cycle	43	4.46521	2.64499e-13	NEK2, KNTC1, AURKA, ANLN, CEP55, AURKB, FAM83D, SPC24, SPC25, CDCA8, OIP5, NCAPG2, BUB1, CDCA2, FBXO5, POLN, SKA1, MYB, CCNA2, ASPM, ERCC6L, CDCA3, CDC6, CDK1, KIF11, DLGAP5, SGOL1, NUF2, NUSAP1, CENPF, BIRC5, CDC20, CENPE, UBE2C, CDC25C, CENPH, CCNB1, MAD2L1, CCNB2, PLK1, KIF20B, BUB1B, HORMAD2	646	244	13588	3.70682
GOTERM_BP_FAT	GO:0051301~cell division	45	4.6729	2.1083e-12	PRC1, NEK2, KNTC1, ANLN, CEP55, AURKB, FAM83D, SPC24, SPC25, CDCA8, OIP5, NCAPG2, BUB1, CDCA2, POLN, FBXO5, SKA1, PARD3B, CCNA2, TOP2A, ASPM, ERCC6L, CDCA3, CDC6, CDK1, NANOG, KIF11, SGOL2, SGOL1, NUF2, NUSAP1, BIRC5, CDC20, CENPE, UBE2C, CDC25C, MCM5, CENPH, CCNB1, FMN2, MAD2L1, CCNB2, PLK1, KIF20B, BUB1B	646	281	13588	3.36844
GOTERM_BP_FAT	GO:0007059~chromosome segregation	16	1.66147	2.17334e-07	NEK2, SGOL2, SGOL1, NUF2, CENPF, NUSAP1, CENPE, BIRC5, ESPL1, CENPH, SPC25, FMN2, MAD2L1, STAG3, SKA1, TOP2A	646	64	13588	5.25851
GOTERM_BP_FAT	GO:0007017~microtubule-based process	29	3.01142	7.99672e-07	KIF23, TUBB2B, UCHL1, KIF2C, SPC25, KIF4, FBXO5, POLN, TEKT4, KIF21B, NEFL, KIF14, KIF11, KIF15, NUF2, TPX2, NUSAP1, ESPL1, BIRC5, CENPE, TACC3, BRCA1, FMN2, KIF1A, KIF20B, TUBA4A, KIF26A, KIF20A, KIF26B	646	211	13588	2.89094
GOTERM_BP_FAT	GO:0007126~meiosis	16	1.66147	1.50004e-05	MKI67, NEK2, SGOL2, SGOL1, MND1, ESPL1, SPO11, BOLL, RAD51, FMN2, TEX15, SLC26A8, FANCD2, FBXO5, MNS1, STAG3	646	88	13588	3.82437
GOTERM_BP_FAT	GO:0051327~M phase of meiotic cell cycle	16	1.66147	1.50004e-05	MKI67, NEK2, SGOL2, SGOL1, MND1, ESPL1, SPO11, BOLL, RAD51, FMN2, TEX15, SLC26A8, FANCD2, FBXO5, MNS1, STAG3	646	88	13588	3.82437
GOTERM_BP_FAT	GO:0051321~meiotic cell cycle	16	1.66147	1.98257e-05	MKI67, NEK2, SGOL2, SGOL1, MND1, ESPL1, SPO11, BOLL, RAD51, FMN2, TEX15, SLC26A8, FANCD2, FBXO5, MNS1, STAG3	646	90	13588	3.73939
GOTERM_BP_FAT	GO:0007155~cell adhesion	50	5.19211	2.64648e-05	CLDN7, CLSTN3, PCDHGA7, L1CAM, CNTNAP5B, CD97, NRCAM, ARHGAP6, PARD3B, COL11A2, GM14025, CDH23, PCDHGA12, PARVG, SPACA4, PTPRM, SDK2, SSPO, PCDHGB4, OTOG, RELN, CX3CL1, CLDN11, CDH3, CDH5, PVRL4, LAMB3, FAT3, PCDHB18, COMP, AGT, ITGB6, ACAN, CD22, TNN, GPNMB, COL8A2, TECTA, PLEK, CLDN22, NLGN3, CELSR2, ITGA4, COL5A3, PRPH2, VWF, OMD, WNT7B, CASS4, STAB1, COL20A1	646	561	13588	1.87469
GOTERM_BP_FAT	GO:0022610~biological adhesion	50	5.19211	2.80789e-05	CLDN7, CLSTN3, PCDHGA7, L1CAM, CNTNAP5B, CD97, NRCAM, ARHGAP6, PARD3B, COL11A2, GM14025, CDH23, PCDHGA12, PARVG, SPACA4, PTPRM, SDK2, SSPO, PCDHGB4, OTOG, RELN, CX3CL1, CLDN11, CDH3, CDH5, PVRL4, LAMB3, FAT3, PCDHB18, COMP, AGT, ITGB6, ACAN, CD22, TNN, GPNMB, COL8A2, TECTA, PLEK, CLDN22, NLGN3, CELSR2, ITGA4, COL5A3, PRPH2, VWF, OMD, WNT7B, CASS4, STAB1, COL20A1	646	562	13588	1.87136
GOTERM_BP_FAT	GO:0006811~ion transport	59	6.12669	3.73038e-05	GM10250, SLC8A3, KCNJ15, STEAP4, KCNC3, GLRA1, SCN3A, TRPV1, SLC9A4, GABRB1, KCNIP2, KCNU1, ANO3, CHRNA4, ANO7, MYB, KCNQ1, SLC4A5, KCNMA1, ATP4A, GIF, CNGA4, CLIC3, SLC26A8, RYR3, KCTD12B, KCNH2, FXYD1, SLC38A3, FXYD3, RHBG, TTYH3, TMEM37, SLC5A4B, CYP27B1, BEST1, P2RY4, SLC39A2, SLC8A2, KCNB2, SLC10A6, ATP1A3, SLC10A5, SLC10A1, ATP13A4, KCNJ5, SLC17A7, ATP2A3, P2RX3, SLC16A8, SLC5A8, CACNA1G, C…	646	712	13588	1.74299
GOTERM_BP_FAT	GO:0006953~acute-phase response	9	0.934579	5.69979e-05	IL6, SERPINA3N, SERPINA1B, TRPV1, SERPINA1A, SERPINF2, F2, LBP, SIGIRR	646	30	13588	6.31022
GOTERM_BP_FAT	GO:0007018~microtubule-based movement	16	1.66147	7.94381e-05	KIF23, KIF14, KIF11, TUBB2B, UCHL1, KIF15, CENPE, KIF2C, KIF1A, KIF4, KIF20B, TUBA4A, KIF26A, KIF21B, KIF20A, KIF26B	646	101	13588	3.33213
GOTERM_BP_FAT	GO:0030001~metal ion transport	40	4.15369	0.000142579	SLC8A3, KCNJ15, STEAP4, SLC38A3, KCNC3, SCN3A, TRPV1, SLC9A4, KCNIP2, KCNU1, TMEM37, SLC5A4B, CYP27B1, CHRNA4, MYB, KCNQ1, SLC39A2, KCNMA1, SLC8A2, ATP4A, KCNB2, SLC10A6, ATP1A3, GIF, SLC10A5, SLC10A1, KCNJ5, SLC17A7, ATP2A3, SLC5A8, CACNA1G, KCTD12B, CACNA1E, SLC13A3, KCNH2, SCARA5, CACNA1D, SLC5A11, SLC5A12, ATP7B	646	442	13588	1.90353
GOTERM_BP_FAT	GO:0006812~cation transport	44	4.56906	0.000223461	SLC8A3, GM10250, KCNJ15, STEAP4, SLC38A3, KCNC3, SCN3A, TRPV1, SLC9A4, RHBG, KCNIP2, KCNU1, TMEM37, SLC5A4B, CYP27B1, CHRNA4, MYB, KCNQ1, SLC39A2, KCNMA1, SLC8A2, ATP4A, KCNB2, SLC10A6, ATP1A3, GIF, SLC10A5, SLC10A1, ATP13A4, KCNJ5, SLC17A7, ATP2A3, P2RX3, SLC5A8, CACNA1G, KCTD12B, CACNA1E, SLC13A3, KCNH2, SCARA5, CACNA1D, SLC5A11, SLC5A12, ATP7B	646	515	13588	1.79708
GOTERM_BP_FAT	GO:0006955~immune response	41	4.25753	0.000262128	CSF3, CSF2, LST1, C3, IL13, NLRX1, HFE, CX3CL1, CXCL12, TLR7, CD74, TMEM173, INPP5D, LBP, LTB, IL18R1, IL6, GBP6, CARD9, H2-M10.1, C4B, H2-M10.2, IL1RL1, TLR13, H2-M10.4, ELANE, MYO1F, SIGIRR, BTLA, PPBP, LAX1, ULBP1, IRF7, H2-EB1, AIRE, TGTP1, TGTP2, GBP4, OAS1G, CD300LB, LCP1, H2-T3	646	471	13588	1.83099
GOTERM_BP_FAT	GO:0000226~microtubule cytoskeleton organization	15	1.55763	0.000760149	KIF11, NUF2, TPX2, NUSAP1, CENPE, BIRC5, ESPL1, TACC3, BRCA1, SPC25, FMN2, FBXO5, POLN, TEKT4, NEFL	646	111	13588	2.84244
GOTERM_BP_FAT	GO:0045787~positive regulation of cell cycle	8	0.830737	0.000920867	NANOG, LST1, CENPF, NUSAP1, CENPE, BIRC5, LTB, 4933411G11RIK	646	34	13588	4.94919
GOTERM_BP_FAT	GO:0009611~response to wounding	31	3.21911	0.00111558	TRPV1, C3, MST1, CX3CL1, MDK, TLR7, SERPINA1B, SERPINA1A, ITGB6, PROZ, APOH, LBP, NEFL, ENTPD2, IL6, PLEK, MYH1, C4B, TLR13, F7, SIGIRR, VWF, SERPINA3N, STAB1, SERPINF2, CCR4, F2, OTOG, TRP73, IGFBP4, LCP1	646	347	13588	1.87912
GOTERM_BP_FAT	GO:0045132~meiotic chromosome segregation	5	0.519211	0.00127017	FMN2, SGOL2, SGOL1, STAG3, ESPL1	646	11	13588	9.56093
GOTERM_BP_FAT	GO:0006323~DNA packaging	13	1.34995	0.00294733	HIST1H4M, HIST1H2AC, HIST1H2BF, HIST1H1A, HIST1H2AD, NUSAP1, NCAPG2, CENPA, HIST1H2AH, HIST1H2AK, HIST3H2A, PRM1, ASF1B, HIST1H4J, TOP2A, HIST1H3H	646	101	13588	2.70735
GOTERM_BP_FAT	GO:0050954~sensory perception of mechanical stimulus	12	1.24611	0.00412566	KCNMA1, TECTA, TUB, PRRXL1, TRPV1, BARHL1, OTOG, MYO15, COL11A2, CACNA1D, OTOA, CDH23	646	92	13588	2.74357
GOTERM_BP_FAT	GO:0002526~acute inflammatory response	11	1.14226	0.00486068	IL6, SERPINA3N, SERPINA1B, TRPV1, C3, SERPINA1A, C4B, SERPINF2, F2, LBP, SIGIRR	646	81	13588	2.85648
GOTERM_BP_FAT	GO:0007127~meiosis I	7	0.726895	0.00558757	FMN2, TEX15, FANCD2, FBXO5, ESPL1, SPO11, RAD51	646	35	13588	4.20681
GOTERM_BP_FAT	GO:0010454~negative regulation of cell fate commitment	3	0.311526	0.00653678	NANOG, NKX6-2, GFI1	646	3	13588	21.0341
GOTERM_BP_FAT	GO:0007010~cytoskeleton organization	27	2.80374	0.00683496	AIF1, ABLIM3, SPC25, ARHGAP6, AVIL, FBXO5, POLN, CNN1, TEKT4, NEFL, FMNL1, KIF11, NUF2, TPX2, NUSAP1, ESPL1, BIRC5, CENPE, TACC3, BRCA1, ELMO1, FMN2, KRT16, LIMCH1, FHOD3, DIAP3, LCP1	646	326	13588	1.74208
GOTERM_BP_FAT	GO:0000910~cytokinesis	6	0.623053	0.00802999	FMN2, PRC1, NUSAP1, BIRC5, ANLN, AURKB	646	27	13588	4.67423
GOTERM_BP_FAT	GO:0048878~chemical homeostasis	29	3.01142	0.00853866	GLRA1, SLC9A4, FOXA3, HFE, CLDN11, APOB, GCKR, NKX6-2, PCSK9, CHRNA4, NPC1L1, LGI4, KCNMA1, PLP1, AIFM3, ATP4A, RPH3AL, ATP1A3, IGF1, NLGN3, KDR, PTHLH, EFHC1, RYR3, CACNA1G, CACNA1E, KCNH2, SCARA5, ATP7B	646	365	13588	1.6712
GOTERM_BP_FAT	GO:0050953~sensory perception of light stimulus	12	1.24611	0.00894596	TULP1, PDE6B, GUCA1A, C1QTNF5, SRPX, GLRA1, PDE6G, RLBP1, PRPH2, GUCY2E, RD3, CDH23	646	102	13588	2.47459
GOTERM_BP_FAT	GO:0050878~regulation of body fluid levels	11	1.14226	0.00939634	KCNMA1, VWF, PLEK, OTOG, F2, PROZ, MST1, APOH, TRP73, F7, ENTPD2	646	89	13588	2.59971
GOTERM_BP_FAT	GO:0007051~spindle organization	6	0.623053	0.00940204	SPC25, TPX2, FBXO5, POLN, ESPL1, TACC3	646	28	13588	4.5073
GOTERM_BP_FAT	GO:0008202~steroid metabolic process	16	1.66147	0.00966985	CYP51, SOAT2, CYP24A1, OSBP2, FDPS, RDH1, AFP, CYP27B1, HSD11B1, PCSK9, NPC1L1, H2-KE6, SRD5A2, IDI1, NSDHL, DHCR24	646	161	13588	2.09034
GOTERM_BP_FAT	GO:0007631~feeding behavior	8	0.830737	0.00988717	CCK, A, PMCH, AGT, NMUR2, UCHL1, ADM2, AGRP	646	51	13588	3.29946
GOTERM_BP_FAT	GO:0015672~monovalent inorganic cation transport	25	2.59605	0.00989208	GM10250, KCNJ15, SLC38A3, KCNC3, SCN3A, SLC9A4, KCNIP2, KCNU1, SLC5A4B, KCNQ1, KCNMA1, ATP4A, KCNB2, ATP1A3, SLC10A6, SLC10A5, SLC10A1, KCNJ5, SLC17A7, SLC5A8, KCTD12B, SLC13A3, KCNH2, SLC5A11, SLC5A12	646	303	13588	1.73548
GOTERM_BP_FAT	GO:0006259~DNA metabolic process	32	3.32295	0.0103003	CLSPN, HMGB2, CTCFL, SPO11, MCM10, DNASE1L3, TK1, FANCI, POLN, POLQ, TOP2A, TERT, FANCB, SGIP1, GINS1, CDC6, RAD51AP1, GEN1, NEIL3, MND1, BRIP1, RAD54L, ESCO2, MCM5, BRCA1, RAD51, RAD1, UHRF1, FANCD2, RRM2, RAD54B, BARD1	646	421	13588	1.59879
GOTERM_BP_FAT	GO:0048265~response to pain	5	0.519211	0.0110252	TRPV1, SLC6A2, NMUR2, P2RX3, RELN	646	19	13588	5.53528
GOTERM_BP_FAT	GO:0010453~regulation of cell fate commitment	3	0.311526	0.0126627	NANOG, NKX6-2, GFI1	646	4	13588	15.7755
GOTERM_BP_FAT	GO:0051640~organelle localization	8	0.830737	0.0133923	FMN2, A, CENPF, NUSAP1, BIRC5, TACC3, SLIT1, ASPM	646	54	13588	3.11616
GOTERM_BP_FAT	GO:0003012~muscle system process	9	0.934579	0.013629	KCNMA1, JSRP1, GLRA1, MYH1, TRPV1, AGT, RYR3, P2RX3, NOS3	646	67	13588	2.82547
GOTERM_BP_FAT	GO:0001817~regulation of cytokine production	14	1.45379	0.014916	TIGIT, IL6, CARD9, SH2D1B1, ULBP1, ADAM33, CENPF, CX3CL1, INPP5D, LBP, CASP1, TLR7, LTB, SIGIRR	646	139	13588	2.11854
GOTERM_BP_FAT	GO:0007346~regulation of mitotic cell cycle	11	1.14226	0.0155442	CDK1, NANOG, MAD2L1, LST1, BTG4, FBXO5, CENPF, NUSAP1, CENPE, BIRC5, LTB	646	96	13588	2.41015
GOTERM_BP_FAT	GO:0006814~sodium ion transport	13	1.34995	0.0156531	SLC38A3, SCN3A, SLC9A4, SLC10A6, ATP1A3, SLC10A5, SLC10A1, SLC17A7, SLC5A4B, SLC5A8, SLC13A3, SLC5A11, SLC5A12	646	125	13588	2.18754
GOTERM_BP_FAT	GO:0050817~coagulation	9	0.934579	0.0174438	VWF, PLEK, OTOG, F2, PROZ, MST1, APOH, F7, ENTPD2	646	70	13588	2.70438
GOTERM_BP_FAT	GO:0007596~blood coagulation	9	0.934579	0.0174438	VWF, PLEK, OTOG, F2, PROZ, MST1, APOH, F7, ENTPD2	646	70	13588	2.70438
GOTERM_BP_FAT	GO:0033554~cellular response to stress	30	3.11526	0.0175439	CLSPN, HMGB2, FOXA3, HFE, FANCI, TRP63, PCSK9, POLN, POLQ, NEFL, FANCB, CDK1, ATG9B, RAD51AP1, GFRAL, GEN1, NEIL3, BRIP1, MAPK10, RAD54L, ESCO2, BRCA1, RAD51, RAD1, UHRF1, FANCD2, RAD54B, TRP73, SCARA5, BARD1	646	404	13588	1.56193
GOTERM_BP_FAT	GO:0007605~sensory perception of sound	10	1.03842	0.0178733	KCNMA1, TECTA, TUB, BARHL1, OTOG, MYO15, COL11A2, CACNA1D, OTOA, CDH23	646	84	13588	2.50405
GOTERM_BP_FAT	GO:0007599~hemostasis	9	0.934579	0.0188706	VWF, PLEK, OTOG, F2, PROZ, MST1, APOH, F7, ENTPD2	646	71	13588	2.66629
GOTERM_BP_FAT	GO:0006281~DNA repair	19	1.973	0.018902	CLSPN, HMGB2, RAD51AP1, GEN1, NEIL3, BRIP1, RAD54L, ESCO2, BRCA1, RAD51, RAD1, UHRF1, FANCD2, FANCI, POLN, RAD54B, POLQ, FANCB, BARD1	646	222	13588	1.80021
GOTERM_BP_FAT	GO:0006163~purine nucleotide metabolic process	15	1.55763	0.0200953	GM10250, ATP4A, ADCY7, ADAL, ATP10B, FIGNL1, ADCY8, ATP1A3, GUCY2E, ATP13A4, ADCY9, ATP2A3, ENTPD2, NT5E, ATP7B	646	160	13588	1.97194
GOTERM_BP_FAT	GO:0014832~urinary bladder smooth muscle contraction	3	0.311526	0.020444	KCNMA1, TRPV1, P2RX3	646	5	13588	12.6204
GOTERM_BP_FAT	GO:0014848~urinary tract smooth muscle contraction	3	0.311526	0.020444	KCNMA1, TRPV1, P2RX3	646	5	13588	12.6204
GOTERM_BP_FAT	GO:0051656~establishment of organelle localization	6	0.623053	0.0210945	FMN2, A, CENPF, NUSAP1, BIRC5, SLIT1	646	34	13588	3.71189
GOTERM_BP_FAT	GO:0007601~visual perception	11	1.14226	0.0214871	TULP1, PDE6B, GUCA1A, C1QTNF5, SRPX, GLRA1, PDE6G, RLBP1, PRPH2, GUCY2E, RD3	646	101	13588	2.29084
GOTERM_BP_FAT	GO:0006695~cholesterol biosynthetic process	5	0.519211	0.0216889	CYP51, FDPS, IDI1, NSDHL, DHCR24	646	23	13588	4.57262
GOTERM_BP_FAT	GO:0006334~nucleosome assembly	9	0.934579	0.0219709	HIST1H2AC, HIST1H4M, HIST1H2BF, CENPA, HIST1H1A, HIST1H2AD, HIST1H2AH, HIST3H2A, HIST1H2AK, ASF1B, HIST1H4J, HIST1H3H	646	73	13588	2.59324
GOTERM_BP_FAT	GO:0006936~muscle contraction	8	0.830737	0.022923	KCNMA1, JSRP1, GLRA1, MYH1, TRPV1, AGT, RYR3, P2RX3	646	60	13588	2.80454
GOTERM_BP_FAT	GO:0031497~chromatin assembly	9	0.934579	0.0254145	HIST1H2AC, HIST1H4M, HIST1H2BF, CENPA, HIST1H1A, HIST1H2AD, HIST1H2AH, HIST3H2A, HIST1H2AK, ASF1B, HIST1H4J, HIST1H3H	646	75	13588	2.52409
GOTERM_BP_FAT	GO:0045137~development of primary sexual characteristics	11	1.14226	0.0257626	AFP, NANOG, HMGB2, TEX15, AGT, TRP63, NOS3, SPO11, SRD5A2, KDR, DHCR24	646	104	13588	2.22476
GOTERM_BP_FAT	GO:0034728~nucleosome organization	9	0.934579	0.0272703	HIST1H2AC, HIST1H4M, HIST1H2BF, CENPA, HIST1H1A, HIST1H2AD, HIST1H2AH, HIST3H2A, HIST1H2AK, ASF1B, HIST1H4J, HIST1H3H	646	76	13588	2.49088
GOTERM_BP_FAT	GO:0065004~protein-DNA complex assembly	9	0.934579	0.0272703	HIST1H2AC, HIST1H4M, HIST1H2BF, CENPA, HIST1H1A, HIST1H2AD, HIST1H2AH, HIST3H2A, HIST1H2AK, ASF1B, HIST1H4J, HIST1H3H	646	76	13588	2.49088
GOTERM_BP_FAT	GO:0007610~behavior	29	3.01142	0.0295029	C3AR1, CCK, GLRA1, TRPV1, A, ADCY8, UCHL1, CX3CL1, CXCL12, PLCL1, NMUR2, AGT, CHRNA4, TGM4, GFI1, LBP, AGRP, CDH23, KCNMA1, PMCH, ATP1A3, NLGN3, CCR4, P2RX3, OTOG, MYO15, RELN, ADM2, CMTM5	646	405	13588	1.50614
GOTERM_BP_FAT	GO:0006164~purine nucleotide biosynthetic process	13	1.34995	0.0297412	GM10250, ATP10B, ADCY9, ADAL, ADCY7, ATP4A, ADCY8, ATP2A3, ATP1A3, NT5E, GUCY2E, ATP13A4, ATP7B	646	137	13588	1.99593
GOTERM_BP_FAT	GO:0051785~positive regulation of nuclear division	4	0.415369	0.0316096	LST1, NUSAP1, CENPE, LTB	646	15	13588	5.60908
GOTERM_BP_FAT	GO:0045840~positive regulation of mitosis	4	0.415369	0.0316096	LST1, NUSAP1, CENPE, LTB	646	15	13588	5.60908
GOTERM_BP_FAT	GO:0016337~cell-cell adhesion	19	1.973	0.0322419	PCDHGA12, CLDN7, PLEK, CLSTN3, CLDN22, PCDHGA7, CELSR2, L1CAM, ITGA4, CLDN11, CDH3, CDH5, PCDHGB4, NRCAM, PVRL4, WNT7B, FAT3, PCDHB18, ACAN, CDH23	646	236	13588	1.69342
GOTERM_BP_FAT	GO:0006974~response to DNA damage stimulus	22	2.28453	0.0335123	CDK1, CLSPN, HMGB2, RAD51AP1, GEN1, NEIL3, BRIP1, RAD54L, ESCO2, BRCA1, RAD51, RAD1, UHRF1, FANCI, FANCD2, TRP63, POLN, RAD54B, TRP73, POLQ, FANCB, BARD1	646	287	13588	1.61237
GOTERM_BP_FAT	GO:0030168~platelet activation	4	0.415369	0.0375666	VWF, PLEK, F2, ENTPD2	646	16	13588	5.25851
GOTERM_BP_FAT	GO:0006954~inflammatory response	18	1.86916	0.0397004	IL6, TRPV1, C3, C4B, TLR13, TLR7, SIGIRR, SERPINA3N, SERPINA1B, CCR4, SERPINA1A, STAB1, SERPINF2, F2, ITGB6, LBP, TRP73, IGFBP4	646	225	13588	1.68272
GOTERM_BP_FAT	GO:0042060~wound healing	11	1.14226	0.040081	VWF, PLEK, MYH1, OTOG, F2, PROZ, MST1, APOH, CX3CL1, F7, ENTPD2	646	112	13588	2.06584
GOTERM_BP_FAT	GO:0001508~regulation of action potential	7	0.726895	0.0418688	KCNMA1, PLP1, GLRA1, NKX6-2, CHRNA4, LGI4, CLDN11	646	54	13588	2.72664
GOTERM_BP_FAT	GO:0015674~di-, tri-valent inorganic cation transport	14	1.45379	0.0429572	SLC8A3, STEAP4, SLC8A2, TRPV1, GIF, TMEM37, CYP27B1, ATP2A3, CACNA1G, CHRNA4, CACNA1E, MYB, CACNA1D, SCARA5	646	161	13588	1.82905
GOTERM_BP_FAT	GO:0060713~labyrinthine layer morphogenesis	4	0.415369	0.0440526	WNT7B, ADM, ESX1, ITGA4	646	17	13588	4.94919
GOTERM_BP_FAT	GO:0006928~cell motion	26	2.6999	0.0444403	GM7168, CCK, L1CAM, CX3CL1, CXCL12, TAF7L, NRCAM, APOB, LHX4, TNN, LBP, FMNL1, PRRXL1, BARHL1, ELANE, DPYSL5, ATP1A3, ITGA4, SLIT1, ELMO1, KDR, CCR4, SEMA4F, RELN, LRP8, AKAP3	646	367	13588	1.49015
GOTERM_BP_FAT	GO:0001775~cell activation	19	1.973	0.045382	CSF2, LST1, CRIP3, PLEK, PIK3CD, MYO1F, POU1F1, CXCL12, CD74, VWF, LAX1, AGT, F2, CHRNA4, LBP, LTB, ENTPD2, LCP1, BLNK	646	246	13588	1.62458
GOTERM_BP_FAT	GO:0007409~axonogenesis	14	1.45379	0.0466467	PRRXL1, CCK, UCHL1, NTNG1, DPYSL5, L1CAM, SLIT1, CXCL12, NRCAM, SEMA4F, LHX4, RELN, TNN, NEFL	646	163	13588	1.80661
GOTERM_BP_FAT	GO:0008283~cell proliferation	19	1.973	0.0471283	GINS1, IL6, CRIP3, MKI67, PGF, UCHL1, E2F8, TACC3, CXCL12, CD74, SH2D2A, UHRF1, NCAPG2, AGT, TRP63, PLA2G1B, GNG2, COL8A2, ASPM	646	247	13588	1.618
GOTERM_BP_FAT	GO:0008203~cholesterol metabolic process	8	0.830737	0.0476756	CYP51, SOAT2, FDPS, PCSK9, NPC1L1, IDI1, NSDHL, DHCR24	646	70	13588	2.40389

## Sheet: ST6
Supplementary Table 6| Enriched Biological Processes as identified by DAVID functional annotation clustering analysis on genes that are differentially expressed in LINC-complex disrupted cells on 308 kPa substrates.
Category	Term	Count	%	PValue	Genes	List Total	Pop Hits	Pop Total	Fold Enrichment
GOTERM_BP_FAT	GO:0006816~calcium ion transport	16	2.74914	1.02525e-06	TRPC2, PTPRC, P2RX7, ATP2C2, CORO1A, SLC8A2, TRPC5, TRPV1, ATP2A3, SLC24A2, CATSPER1, GRIN1, LCK, MYB, TRPM2, CACNA2D4	372	121	13588	4.83
GOTERM_BP_FAT	GO:0001775~cell activation	22	3.78007	3.96267e-06	PTPRC, ITGAL, PLEK, CD3D, IKZF1, ADORA2A, PTPN22, NFAM1, CD1D1, CXCL12, CD24A, WAS, CD74, P2RX7, BCL11B, CX3CR1, LCK, F2, CD4, IRF4, BANK1, LBP	372	246	13588	3.26663
GOTERM_BP_FAT	GO:0006811~ion transport	42	7.21649	4.87601e-06	KCNJ15, KCNC3, TRPV1, SLC9A4, ATP1B2, SLC9A3, BEST2, TTYH3, ANK1, P2RY4, SLC24A2, ANO3, ANO5, MYB, ANO7, SLC39A2, GRID1, TRPC2, PTPRC, SLC8A2, ATP4A, TRPC5, GRIN1, ATP1A3, GIF, GM10221, TRPM2, CACNA2D4, TST, SLC4A10, ATP2C2, P2RX7, CORO1A, SLC26A5, ATP2A3, CATSPER1, P2RX2, LCK, SLC13A3, SCN8A, ABCC8, SLC5A12	372	712	13588	2.15468
GOTERM_BP_FAT	GO:0015674~di-, tri-valent inorganic cation transport	17	2.92096	8.4872e-06	TRPC2, PTPRC, P2RX7, ATP2C2, CORO1A, SLC8A2, TRPC5, TRPV1, ATP2A3, SLC24A2, CATSPER1, GRIN1, LCK, GIF, MYB, TRPM2, CACNA2D4	372	161	13588	3.85688
GOTERM_BP_FAT	GO:0030001~metal ion transport	30	5.15464	1.19145e-05	KCNJ15, KCNC3, TRPV1, SLC9A4, ATP1B2, SLC9A3, SLC24A2, MYB, SLC39A2, TRPC2, PTPRC, SLC8A2, ATP4A, TRPC5, GRIN1, ATP1A3, GIF, TRPM2, CACNA2D4, P2RX7, SLC4A10, ATP2C2, CORO1A, ATP2A3, LCK, CATSPER1, SLC13A3, SCN8A, ABCC8, SLC5A12	372	442	13588	2.4792
GOTERM_BP_FAT	GO:0007155~cell adhesion	34	5.84192	2.86613e-05	ITGAL, CLDN7, CLDN9, ATP1B2, CLSTN3, CLDN6, CX3CL1, CD24A, CDH5, CD97, PVRL4, LAMB3, ACAN, CD4, GPNMB, PTPRC, ICAM1, PTPRM, PLEK, CDHR1, CDHR3, PCDH12, PCDH9, IGFALS, ITGA4, MCAM, COL5A3, LYVE1, COL19A1, LAMA3, STAB1, CPXM1, RELN, COL24A1	372	561	13588	2.21375
GOTERM_BP_FAT	GO:0022610~biological adhesion	34	5.84192	2.9734e-05	ITGAL, CLDN7, CLDN9, ATP1B2, CLSTN3, CLDN6, CX3CL1, CD24A, CDH5, CD97, PVRL4, LAMB3, ACAN, CD4, GPNMB, PTPRC, ICAM1, PTPRM, PLEK, CDHR1, CDHR3, PCDH12, PCDH9, IGFALS, ITGA4, MCAM, COL5A3, LYVE1, COL19A1, LAMA3, STAB1, CPXM1, RELN, COL24A1	372	562	13588	2.20981
GOTERM_BP_FAT	GO:0045321~leukocyte activation	19	3.2646	3.23253e-05	PTPRC, ITGAL, CD3D, IKZF1, PTPN22, NFAM1, CD1D1, CXCL12, CD24A, WAS, CD74, P2RX7, BCL11B, CX3CR1, LCK, CD4, IRF4, BANK1, LBP	372	219	13588	3.169
GOTERM_BP_FAT	GO:0006812~cation transport	32	5.49828	3.2357e-05	KCNJ15, KCNC3, TRPV1, SLC9A4, ATP1B2, SLC9A3, ANK1, SLC24A2, MYB, SLC39A2, TRPC2, PTPRC, SLC8A2, ATP4A, TRPC5, GRIN1, ATP1A3, GIF, GM10221, TRPM2, CACNA2D4, P2RX7, SLC4A10, ATP2C2, CORO1A, ATP2A3, LCK, CATSPER1, SLC13A3, SCN8A, ABCC8, SLC5A12	372	515	13588	2.26963
GOTERM_BP_FAT	GO:0048878~chemical homeostasis	25	4.29553	6.63705e-05	TRPC2, PTPRC, TESC, GNA15, JPH2, ATP4A, ADORA2A, SLC9A4, SLC9A3, GRIN1, ATP1A3, PDE3B, DBH, CD24A, BEST2, SSTR5, ASGR2, P2RX7, SLC4A10, SLC26A5, SLC24A2, LCK, NPC1L1, BANK1, GAL3ST1	372	365	13588	2.50184
GOTERM_BP_FAT	GO:0042110~T cell activation	13	2.23368	7.68688e-05	ITGAL, PTPRC, P2RX7, IKZF1, CD3D, BCL11B, LCK, PTPN22, CD4, CD1D1, WAS, CXCL12, CD74	372	116	13588	4.09353
GOTERM_BP_FAT	GO:0055080~cation homeostasis	16	2.74914	0.000159764	TRPC2, PTPRC, TESC, GNA15, JPH2, ATP4A, SLC9A4, SLC9A3, GRIN1, ATP1A3, CD24A, SLC4A10, P2RX7, SLC24A2, LCK, BANK1	372	184	13588	3.17625
GOTERM_BP_FAT	GO:0002684~positive regulation of immune system process	17	2.92096	0.000170903	PTPRC, ITGAL, IKZF1, C3, PTPN22, NFAM1, CD1D1, CD24A, FCGR1, CD74, IRAK3, CORO1A, P2RX7, LCK, CD4, LBP, AI182371	372	206	13588	3.01435
GOTERM_BP_FAT	GO:0046649~lymphocyte activation	16	2.74914	0.000240576	PTPRC, ITGAL, CD3D, IKZF1, PTPN22, NFAM1, CD1D1, CXCL12, CD24A, WAS, CD74, P2RX7, BCL11B, LCK, CD4, BANK1	372	191	13588	3.05984
GOTERM_BP_FAT	GO:0016337~cell-cell adhesion	18	3.09278	0.000266099	ITGAL, ICAM1, CLDN7, PTPRC, CLDN9, PLEK, CLSTN3, CLDN6, CDHR1, CDHR3, PCDH12, PCDH9, ITGA4, MCAM, CD24A, CDH5, PVRL4, ACAN	372	236	13588	2.78595
GOTERM_BP_FAT	GO:0007204~elevation of cytosolic calcium ion concentration	7	1.20275	0.000387312	TRPC2, PTPRC, P2RX7, GNA15, JPH2, LCK, CD24A	372	36	13588	7.10245
GOTERM_BP_FAT	GO:0006875~cellular metal ion homeostasis	11	1.89003	0.000397681	TRPC2, PTPRC, P2RX7, GNA15, TESC, JPH2, SLC24A2, GRIN1, LCK, BANK1, CD24A	372	100	13588	4.01796
GOTERM_BP_FAT	GO:0050870~positive regulation of T cell activation	9	1.54639	0.000412762	ITGAL, PTPRC, CORO1A, IKZF1, LCK, CD4, CD1D1, CD24A, CD74	372	66	13588	4.98094
GOTERM_BP_FAT	GO:0007159~leukocyte adhesion	5	0.859107	0.000440488	ICAM1, ITGAL, PTPRC, ITGA4, CD24A	372	14	13588	13.0453
GOTERM_BP_FAT	GO:0050801~ion homeostasis	20	3.43643	0.000444465	TRPC2, PTPRC, TESC, GNA15, JPH2, ATP4A, ADORA2A, SLC9A4, SLC9A3, GRIN1, ATP1A3, CD24A, BEST2, SLC4A10, P2RX7, SLC26A5, SLC24A2, LCK, BANK1, GAL3ST1	372	293	13588	2.4933
GOTERM_BP_FAT	GO:0002521~leukocyte differentiation	13	2.23368	0.00051596	PTPRC, IKZF1, CD3D, CEBPE, BCL11B, LCK, PTPN22, CD4, IRF4, NFAM1, CD1D1, CD24A, CD74	372	142	13588	3.34401
GOTERM_BP_FAT	GO:0051480~cytosolic calcium ion homeostasis	7	1.20275	0.000524301	TRPC2, PTPRC, P2RX7, GNA15, JPH2, LCK, CD24A	372	38	13588	6.72864
GOTERM_BP_FAT	GO:0030097~hemopoiesis	18	3.09278	0.000542774	PTPRC, TESC, CD3D, IKZF1, CEBPE, HCLS1, PTPN22, NFAM1, CD1D1, CD24A, CD74, HBA-A1, ANK1, BCL11B, LCK, CD4, IRF4, NKX2-5	372	251	13588	2.61946
GOTERM_BP_FAT	GO:0055065~metal ion homeostasis	11	1.89003	0.000633439	TRPC2, PTPRC, P2RX7, GNA15, TESC, JPH2, SLC24A2, GRIN1, LCK, BANK1, CD24A	372	106	13588	3.79053
GOTERM_BP_FAT	GO:0042592~homeostatic process	31	5.32646	0.000672014	GNA15, JPH2, TRPV1, ADORA2A, SLC9A4, SLC9A3, PDE3B, CD24A, BEST2, ASGR2, ANK1, PRDM14, SLC24A2, NPC1L1, GAL3ST1, TRPC2, PTPRC, TESC, ATP4A, HCLS1, GRIN1, ATP1A3, DBH, HBA-A1, SSTR5, P2RX7, SLC4A10, CORO1A, SLC26A5, LCK, BANK1	372	584	13588	1.93893
GOTERM_BP_FAT	GO:0050863~regulation of T cell activation	11	1.89003	0.000733905	ITGAL, PTPRC, CORO1A, IKZF1, ADORA2A, LCK, CD4, CD1D1, CD24A, SCGB1A1, CD74	372	108	13588	3.72033
GOTERM_BP_FAT	GO:0006874~cellular calcium ion homeostasis	10	1.71821	0.000834516	TRPC2, PTPRC, P2RX7, GNA15, JPH2, SLC24A2, GRIN1, LCK, BANK1, CD24A	372	91	13588	4.01394
GOTERM_BP_FAT	GO:0045059~positive thymic T cell selection	4	0.687285	0.00102086	PTPRC, CD3D, CD1D1, CD74	372	8	13588	18.2634
GOTERM_BP_FAT	GO:0030217~T cell differentiation	9	1.54639	0.00107001	PTPRC, IKZF1, CD3D, BCL11B, LCK, PTPN22, CD4, CD1D1, CD74	372	76	13588	4.32555
GOTERM_BP_FAT	GO:0030098~lymphocyte differentiation	11	1.89003	0.00111685	PTPRC, IKZF1, CD3D, BCL11B, LCK, PTPN22, CD4, NFAM1, CD1D1, CD24A, CD74	372	114	13588	3.52452
GOTERM_BP_FAT	GO:0055074~calcium ion homeostasis	10	1.71821	0.00113738	TRPC2, PTPRC, P2RX7, GNA15, JPH2, SLC24A2, GRIN1, LCK, BANK1, CD24A	372	95	13588	3.84493
GOTERM_BP_FAT	GO:0050865~regulation of cell activation	13	2.23368	0.00118588	ITGAL, PTPRC, CORO1A, IKZF1, PLEK, ADORA2A, LCK, CD4, NFAM1, CD1D1, CD24A, SCGB1A1, CD74	372	156	13588	3.04391
GOTERM_BP_FAT	GO:0009611~response to wounding	21	3.60825	0.00138991	F2RL2, PLEK, ELF3, TRPV1, C3, CX3CL1, FCGR1, CD24A, IL17D, P2RX7, SERPINA1B, STAB1, SERPINA1A, PROZ, F2, SOX15, RTN4RL2, LBP, TRP73, NEFL, AI182371	372	347	13588	2.21056
GOTERM_BP_FAT	GO:0002699~positive regulation of immune effector process	7	1.20275	0.00148099	PTPRC, P2RX7, C3, LBP, CD1D1, CD24A, FCGR1	372	46	13588	5.55844
GOTERM_BP_FAT	GO:0050867~positive regulation of cell activation	10	1.71821	0.00175264	ITGAL, PTPRC, CORO1A, IKZF1, PLEK, LCK, CD4, CD1D1, CD24A, CD74	372	101	13588	3.61652
GOTERM_BP_FAT	GO:0048534~hemopoietic or lymphoid organ development	18	3.09278	0.00187489	PTPRC, TESC, CD3D, IKZF1, CEBPE, HCLS1, PTPN22, NFAM1, CD1D1, CD24A, CD74, HBA-A1, ANK1, BCL11B, LCK, CD4, IRF4, NKX2-5	372	281	13588	2.3398
GOTERM_BP_FAT	GO:0051249~regulation of lymphocyte activation	12	2.06186	0.00198484	ITGAL, PTPRC, CORO1A, IKZF1, ADORA2A, LCK, CD4, NFAM1, CD1D1, CD24A, SCGB1A1, CD74	372	144	13588	3.04391
GOTERM_BP_FAT	GO:0043368~positive T cell selection	4	0.687285	0.00210022	PTPRC, CD3D, CD1D1, CD74	372	10	13588	14.6108
GOTERM_BP_FAT	GO:0002824~positive regulation of adaptive immune response based on somatic recombination of immune receptors built from immunoglobulin superfamily domains	6	1.03093	0.00214091	PTPRC, P2RX7, C3, CD1D1, CD24A, FCGR1	372	34	13588	6.44592
GOTERM_BP_FAT	GO:0002821~positive regulation of adaptive immune response	6	1.03093	0.00214091	PTPRC, P2RX7, C3, CD1D1, CD24A, FCGR1	372	34	13588	6.44592
GOTERM_BP_FAT	GO:0045058~T cell selection	5	0.859107	0.00226418	PTPRC, CD3D, CD4, CD1D1, CD74	372	21	13588	8.69688
GOTERM_BP_FAT	GO:0030003~cellular cation homeostasis	12	2.06186	0.00303079	TRPC2, PTPRC, P2RX7, GNA15, TESC, JPH2, SLC24A2, GRIN1, LCK, ATP1A3, BANK1, CD24A	372	152	13588	2.8837
GOTERM_BP_FAT	GO:0002520~immune system development	18	3.09278	0.00311004	PTPRC, TESC, CD3D, IKZF1, CEBPE, HCLS1, PTPN22, NFAM1, CD1D1, CD24A, CD74, HBA-A1, ANK1, BCL11B, LCK, CD4, IRF4, NKX2-5	372	295	13588	2.22876
GOTERM_BP_FAT	GO:0002694~regulation of leukocyte activation	12	2.06186	0.00335167	ITGAL, PTPRC, CORO1A, IKZF1, ADORA2A, LCK, CD4, NFAM1, CD1D1, CD24A, SCGB1A1, CD74	372	154	13588	2.84625
GOTERM_BP_FAT	GO:0055067~monovalent inorganic cation homeostasis	6	1.03093	0.00353294	SLC4A10, TESC, ATP4A, SLC9A4, SLC9A3, ATP1A3	372	38	13588	5.7674
GOTERM_BP_FAT	GO:0050778~positive regulation of immune response	11	1.89003	0.00412082	PTPRC, P2RX7, C3, LCK, PTPN22, NFAM1, LBP, CD1D1, CD24A, FCGR1, AI182371	372	136	13588	2.95438
GOTERM_BP_FAT	GO:0030155~regulation of cell adhesion	9	1.54639	0.00413777	ICAM1, ITGAL, TESC, CYTIP, LAMA3, PRLR, CML5, CD24A, CML3	372	94	13588	3.49725
GOTERM_BP_FAT	GO:0051251~positive regulation of lymphocyte activation	9	1.54639	0.00413777	ITGAL, PTPRC, CORO1A, IKZF1, LCK, CD4, CD1D1, CD24A, CD74	372	94	13588	3.49725
GOTERM_BP_FAT	GO:0002708~positive regulation of lymphocyte mediated immunity	6	1.03093	0.00443018	PTPRC, P2RX7, C3, CD1D1, CD24A, FCGR1	372	40	13588	5.47903
GOTERM_BP_FAT	GO:0002705~positive regulation of leukocyte mediated immunity	6	1.03093	0.00443018	PTPRC, P2RX7, C3, CD1D1, CD24A, FCGR1	372	40	13588	5.47903
GOTERM_BP_FAT	GO:0009719~response to endogenous stimulus	13	2.23368	0.00467074	ADORA2A, SLC9A3, HCLS1, GRIN1, PDE3B, DBH, CD24A, UGT1A10, UGT1A9, SERPINA1B, ADH1, SERPINA1A, SERPINA1D, SERPINA1C	372	184	13588	2.5807
GOTERM_BP_FAT	GO:0002711~positive regulation of T cell mediated immunity	4	0.687285	0.00470976	PTPRC, P2RX7, CD1D1, CD24A	372	13	13588	11.239
GOTERM_BP_FAT	GO:0045619~regulation of lymphocyte differentiation	7	1.20275	0.0048685	PTPRC, IKZF1, LCK, NFAM1, CD1D1, CD24A, CD74	372	58	13588	4.40842
GOTERM_BP_FAT	GO:0006873~cellular ion homeostasis	16	2.74914	0.00545017	TRPC2, PTPRC, TESC, GNA15, JPH2, ADORA2A, GRIN1, ATP1A3, CD24A, BEST2, P2RX7, SLC26A5, SLC24A2, LCK, BANK1, GAL3ST1	372	261	13588	2.2392
GOTERM_BP_FAT	GO:0002696~positive regulation of leukocyte activation	9	1.54639	0.00566112	ITGAL, PTPRC, CORO1A, IKZF1, LCK, CD4, CD1D1, CD24A, CD74	372	99	13588	3.32063
GOTERM_BP_FAT	GO:0006952~defense response	23	3.95189	0.00589747	PTPRC, RARRES2, LYZ1, CEBPE, ELF3, TRPV1, C3, IL1RL2, NLRX1, CD1D1, CD24A, FCGR1, CD74, IL17D, P2RX7, SERPINA1B, STAB1, SERPINA1A, F2, LBP, TRP73, DEFB41, AI182371	372	448	13588	1.87526
GOTERM_BP_FAT	GO:0050900~leukocyte migration	6	1.03093	0.00606385	CORO1A, CX3CR1, CX3CL1, LBP, DBH, CD24A	372	43	13588	5.09677
GOTERM_BP_FAT	GO:0002526~acute inflammatory response	8	1.37457	0.0065792	SERPINA1B, TRPV1, C3, SERPINA1A, F2, LBP, FCGR1, AI182371	372	81	13588	3.60759
GOTERM_BP_FAT	GO:0055082~cellular chemical homeostasis	16	2.74914	0.00690972	TRPC2, PTPRC, TESC, GNA15, JPH2, ADORA2A, GRIN1, ATP1A3, CD24A, BEST2, P2RX7, SLC26A5, SLC24A2, LCK, BANK1, GAL3ST1	372	268	13588	2.18071
GOTERM_BP_FAT	GO:0009100~glycoprotein metabolic process	11	1.89003	0.00708352	ASGR2, SLC4A10, MAMDC2, SERPINA1B, SERPINA1A, B3GNT7, ST3GAL6, B3GNT6, SERPINA1C, ACAN, CD4	372	147	13588	2.7333
GOTERM_BP_FAT	GO:0032101~regulation of response to external stimulus	9	1.54639	0.00716074	PLEK, C3, ADORA2A, GRIN1, LBP, CD24A, CXCL12, SCGB1A1, FCGR1	372	103	13588	3.19167
GOTERM_BP_FAT	GO:0045061~thymic T cell selection	4	0.687285	0.00719569	PTPRC, CD3D, CD1D1, CD74	372	15	13588	9.7405
GOTERM_BP_FAT	GO:0006953~acute-phase response	5	0.859107	0.008549	SERPINA1B, TRPV1, SERPINA1A, F2, LBP	372	30	13588	6.08781
GOTERM_BP_FAT	GO:0006954~inflammatory response	14	2.4055	0.0089592	ELF3, TRPV1, C3, CD24A, FCGR1, IL17D, P2RX7, SERPINA1B, SERPINA1A, STAB1, F2, LBP, TRP73, AI182371	372	225	13588	2.27278
GOTERM_BP_FAT	GO:0006885~regulation of pH	5	0.859107	0.00960844	SLC4A10, ATP4A, SLC9A4, SLC9A3, ATP1A3	372	31	13588	5.89143
GOTERM_BP_FAT	GO:0019882~antigen processing and presentation	8	1.37457	0.00962985	ICAM1, H2-M10.1, H2-M10.2, H2-EB1, H2-M10.4, CD1D1, FCGR1, CD74	372	87	13588	3.35879
GOTERM_BP_FAT	GO:0044093~positive regulation of molecular function	17	2.92096	0.0100052	PTPRC, GNA15, ADORA2A, EDN2, NFAM1, CD24A, CD74, CARD10, IRAK3, MAP3K5, P2RX7, ADCY9, RASGRF1, LCK, RELN, IRF4, NKX2-5	372	306	13588	2.02927
GOTERM_BP_FAT	GO:0051925~regulation of calcium ion transport via voltage-gated calcium channel activity	3	0.515464	0.0103694	ADORA2A, CATSPER1, NKX2-5	372	6	13588	18.2634
GOTERM_BP_FAT	GO:0045582~positive regulation of T cell differentiation	5	0.859107	0.0107496	PTPRC, IKZF1, LCK, CD1D1, CD74	372	32	13588	5.70733
GOTERM_BP_FAT	GO:0034097~response to cytokine stimulus	5	0.859107	0.0107496	CORO1A, SERPINA1B, SERPINA1A, SERPINA1D, SERPINA1C	372	32	13588	5.70733
GOTERM_BP_FAT	GO:0030005~cellular di-, tri-valent inorganic cation homeostasis	10	1.71821	0.0112225	TRPC2, PTPRC, P2RX7, GNA15, JPH2, SLC24A2, GRIN1, LCK, BANK1, CD24A	372	134	13588	2.72589
GOTERM_BP_FAT	GO:0002709~regulation of T cell mediated immunity	4	0.687285	0.0121475	PTPRC, P2RX7, CD1D1, CD24A	372	18	13588	8.11708
GOTERM_BP_FAT	GO:0006486~protein amino acid glycosylation	8	1.37457	0.0121683	SLC4A10, SERPINA1B, SERPINA1A, B3GNT7, ST3GAL6, B3GNT6, SERPINA1C, CD4	372	91	13588	3.21115
GOTERM_BP_FAT	GO:0043413~biopolymer glycosylation	8	1.37457	0.0121683	SLC4A10, SERPINA1B, SERPINA1A, B3GNT7, ST3GAL6, B3GNT6, SERPINA1C, CD4	372	91	13588	3.21115
GOTERM_BP_FAT	GO:0070085~glycosylation	8	1.37457	0.0121683	SLC4A10, SERPINA1B, SERPINA1A, B3GNT7, ST3GAL6, B3GNT6, SERPINA1C, CD4	372	91	13588	3.21115
GOTERM_BP_FAT	GO:0048584~positive regulation of response to stimulus	12	2.06186	0.0132525	PTPRC, P2RX7, C3, LCK, PTPN22, NFAM1, LBP, CD1D1, CD24A, CXCL12, FCGR1, AI182371	372	186	13588	2.35657
GOTERM_BP_FAT	GO:0046634~regulation of alpha-beta T cell activation	5	0.859107	0.013286	PTPRC, IKZF1, ADORA2A, CD1D1, CD24A	372	34	13588	5.3716
GOTERM_BP_FAT	GO:0045621~positive regulation of lymphocyte differentiation	5	0.859107	0.013286	PTPRC, IKZF1, LCK, CD1D1, CD74	372	34	13588	5.3716
GOTERM_BP_FAT	GO:0051240~positive regulation of multicellular organismal process	11	1.89003	0.0140516	P2RX7, PTPRM, IKZF1, TRPV1, ADORA2A, EDN2, SLC24A2, CX3CL1, LBP, DBH, NKX2-5	372	163	13588	2.465
GOTERM_BP_FAT	GO:0048265~response to pain	4	0.687285	0.0141381	TRPV1, P2RX2, RELN, DBH	372	19	13588	7.68987
GOTERM_BP_FAT	GO:0051094~positive regulation of developmental process	13	2.23368	0.0146474	PTPRC, TESC, IKZF1, GDF5, CX3CL1, CD1D1, CD74, P2RX7, LCK, GFI1, NKX2-5, NEFL, IHH	372	214	13588	2.21892
GOTERM_BP_FAT	GO:0009101~glycoprotein biosynthetic process	9	1.54639	0.0148267	SLC4A10, SERPINA1B, SERPINA1A, B3GNT7, ST3GAL6, B3GNT6, SERPINA1C, ACAN, CD4	372	117	13588	2.80976
GOTERM_BP_FAT	GO:0055085~transmembrane transport	22	3.78007	0.0150963	TRPC2, SLC2A12, SPNS3, KCNC3, ATP4A, TRPC5, TRPV1, SLC9A4, SLC45A1, GM4353, GIF, GM10221, SLC7A4, TRPM2, SLC26A5, SLC23A3, CATSPER1, SLC13A3, SCN8A, ABCC6, SLC5A12, SLC25A41	372	460	13588	1.74694
GOTERM_BP_FAT	GO:0007610~behavior	20	3.43643	0.0157942	TRPC2, S100A8, TRPV1, ADORA2A, GRIN1, ATP1A3, CXCR2, CX3CL1, DBH, CXCL12, TAL2, CORO1A, ADH1, SLC24A2, P2RX2, CX3CR1, RELN, GFI1, LBP, SCN8A	372	405	13588	1.8038
GOTERM_BP_FAT	GO:0002822~regulation of adaptive immune response based on somatic recombination of immune receptors built from immunoglobulin superfamily domains	6	1.03093	0.0180689	PTPRC, P2RX7, C3, CD1D1, CD24A, FCGR1	372	56	13588	3.91359
GOTERM_BP_FAT	GO:0002819~regulation of adaptive immune response	6	1.03093	0.0180689	PTPRC, P2RX7, C3, CD1D1, CD24A, FCGR1	372	56	13588	3.91359
GOTERM_BP_FAT	GO:0055066~di-, tri-valent inorganic cation homeostasis	10	1.71821	0.0187538	TRPC2, PTPRC, P2RX7, GNA15, JPH2, SLC24A2, GRIN1, LCK, BANK1, CD24A	372	146	13588	2.50184
GOTERM_BP_FAT	GO:0006955~immune response	22	3.78007	0.019131	PTPRC, ICAM1, GBP6, H2-M10.1, C3, H2-M10.2, IL1RL2, H2-M10.4, NLRX1, CX3CL1, CD1D1, DBH, CXCL12, FCGR1, CD74, H2-EB1, CX3CR1, CD4, LBP, GBP4, OAS1G, AI182371	372	471	13588	1.70614
GOTERM_BP_FAT	GO:0050727~regulation of inflammatory response	6	1.03093	0.0193769	C3, ADORA2A, LBP, CD24A, SCGB1A1, FCGR1	372	57	13588	3.84493
GOTERM_BP_FAT	GO:0030198~extracellular matrix organization	8	1.37457	0.0205691	COL19A1, ELF3, SERPINB5, MYH11, ACAN, SPINT1, MUC5AC, COL5A3	372	101	13588	2.89322
GOTERM_BP_FAT	GO:0032103~positive regulation of response to external stimulus	5	0.859107	0.0211946	C3, LBP, CD24A, CXCL12, FCGR1	372	39	13588	4.68293
GOTERM_BP_FAT	GO:0006814~sodium ion transport	9	1.54639	0.0212469	SLC4A10, SLC9A4, ATP1B2, SLC9A3, ATP1A3, SLC13A3, SCN8A, TRPM2, SLC5A12	372	125	13588	2.62994
GOTERM_BP_FAT	GO:0045597~positive regulation of cell differentiation	11	1.89003	0.021963	PTPRC, TESC, IKZF1, GDF5, LCK, GFI1, CD1D1, NKX2-5, NEFL, CD74, IHH	372	175	13588	2.29598
GOTERM_BP_FAT	GO:0001916~positive regulation of T cell mediated cytotoxicity	3	0.515464	0.0235738	PTPRC, P2RX7, CD1D1	372	9	13588	12.1756
GOTERM_BP_FAT	GO:0001959~regulation of cytokine-mediated signaling pathway	3	0.515464	0.0235738	PTPRC, IRAK3, CD24A	372	9	13588	12.1756
GOTERM_BP_FAT	GO:0033057~reproductive behavior in a multicellular organism	3	0.515464	0.0235738	TRPC2, GRIN1, DBH	372	9	13588	12.1756
GOTERM_BP_FAT	GO:0048870~cell motility	15	2.57732	0.0243024	ATP1A3, ITGA4, CX3CL1, ESR2, PRKG1, DBH, CD24A, CXCL12, CORO1A, LTB4R2, CX3CR1, CATSPER1, CELF3, RELN, LBP	372	284	13588	1.92924
GOTERM_BP_FAT	GO:0051674~localization of cell	15	2.57732	0.0243024	ATP1A3, ITGA4, CX3CL1, ESR2, PRKG1, DBH, CD24A, CXCL12, CORO1A, LTB4R2, CX3CR1, CATSPER1, CELF3, RELN, LBP	372	284	13588	1.92924
GOTERM_BP_FAT	GO:0050729~positive regulation of inflammatory response	4	0.687285	0.0267194	C3, LBP, CD24A, FCGR1	372	24	13588	6.08781
GOTERM_BP_FAT	GO:0009152~purine ribonucleotide biosynthetic process	8	1.37457	0.0272	ATP2C2, ADAL, ATP4A, ATP2A3, ATP1B2, ATP1A3, GM10221, AMPD1	372	107	13588	2.73098
GOTERM_BP_FAT	GO:0043405~regulation of MAP kinase activity	7	1.20275	0.0272161	PTPRC, IRAK3, P2RX7, MAP3K5, TRP73, CD24A, CD74	372	84	13588	3.04391
GOTERM_BP_FAT	GO:0046457~prostanoid biosynthetic process	3	0.515464	0.0289422	TBXAS1, EDN2, CD74	372	10	13588	10.9581
GOTERM_BP_FAT	GO:0001516~prostaglandin biosynthetic process	3	0.515464	0.0289422	TBXAS1, EDN2, CD74	372	10	13588	10.9581
GOTERM_BP_FAT	GO:0001816~cytokine production	5	0.859107	0.0292279	CEBPE, CD4, LBP, DBH, NFATC2	372	43	13588	4.24731
GOTERM_BP_FAT	GO:0006487~protein amino acid N-linked glycosylation	4	0.687285	0.0297641	SERPINA1B, SERPINA1A, SERPINA1C, CD4	372	25	13588	5.8443
GOTERM_BP_FAT	GO:0032504~multicellular organism reproduction	19	3.2646	0.0311717	TRPC2, CCNB1IP1, H1FNT, FSCN3, GRIN1, ACSBG2, ESR2, DBH, CXCL12, AFP, SPATA9, PRDM14, TBATA, PRLR, CATSPER1, CELF3, TSSK2, PRM1, GAL3ST1	372	409	13588	1.69685
GOTERM_BP_FAT	GO:0048609~reproductive process in a multicellular organism	19	3.2646	0.0311717	TRPC2, CCNB1IP1, H1FNT, FSCN3, GRIN1, ACSBG2, ESR2, DBH, CXCL12, AFP, SPATA9, PRDM14, TBATA, PRLR, CATSPER1, CELF3, TSSK2, PRM1, GAL3ST1	372	409	13588	1.69685
GOTERM_BP_FAT	GO:0007626~locomotory behavior	13	2.23368	0.0313823	S100A8, ADORA2A, GRIN1, ATP1A3, CXCR2, CX3CL1, DBH, CXCL12, CORO1A, CX3CR1, RELN, LBP, SCN8A	372	239	13588	1.98682
GOTERM_BP_FAT	GO:0002706~regulation of lymphocyte mediated immunity	6	1.03093	0.0320984	PTPRC, P2RX7, C3, CD1D1, CD24A, FCGR1	372	65	13588	3.37171
GOTERM_BP_FAT	GO:0009260~ribonucleotide biosynthetic process	8	1.37457	0.0323499	ATP2C2, ADAL, ATP4A, ATP2A3, ATP1B2, ATP1A3, GM10221, AMPD1	372	111	13588	2.63257
GOTERM_BP_FAT	GO:0046635~positive regulation of alpha-beta T cell activation	4	0.687285	0.0329838	PTPRC, IKZF1, CD1D1, CD24A	372	26	13588	5.61952
GOTERM_BP_FAT	GO:0002697~regulation of immune effector process	7	1.20275	0.0331866	PTPRC, P2RX7, C3, LBP, CD1D1, CD24A, FCGR1	372	88	13588	2.90555
GOTERM_BP_FAT	GO:0006164~purine nucleotide biosynthetic process	9	1.54639	0.0342349	ATP2C2, ADCY9, ADAL, ATP4A, ATP2A3, ATP1B2, ATP1A3, GM10221, AMPD1	372	137	13588	2.39958
GOTERM_BP_FAT	GO:0051209~release of sequestered calcium ion into cytosol	3	0.515464	0.034745	PTPRC, P2RX7, LCK	372	11	13588	9.96188
GOTERM_BP_FAT	GO:0060402~calcium ion transport into cytosol	3	0.515464	0.034745	PTPRC, P2RX7, LCK	372	11	13588	9.96188
GOTERM_BP_FAT	GO:0032673~regulation of interleukin-4 production	3	0.515464	0.034745	IRF4, CD1D1, SCGB1A1	372	11	13588	9.96188
GOTERM_BP_FAT	GO:0051282~regulation of sequestering of calcium ion	3	0.515464	0.034745	PTPRC, P2RX7, LCK	372	11	13588	9.96188
GOTERM_BP_FAT	GO:0002675~positive regulation of acute inflammatory response	3	0.515464	0.034745	C3, LBP, FCGR1	372	11	13588	9.96188
GOTERM_BP_FAT	GO:0051283~negative regulation of sequestering of calcium ion	3	0.515464	0.034745	PTPRC, P2RX7, LCK	372	11	13588	9.96188
GOTERM_BP_FAT	GO:0060401~cytosolic calcium ion transport	3	0.515464	0.034745	PTPRC, P2RX7, LCK	372	11	13588	9.96188
GOTERM_BP_FAT	GO:0001914~regulation of T cell mediated cytotoxicity	3	0.515464	0.034745	PTPRC, P2RX7, CD1D1	372	11	13588	9.96188
GOTERM_BP_FAT	GO:0044087~regulation of cellular component biogenesis	7	1.20275	0.0348017	CORO1A, PLEK, GRIN1, VIL1, NKX2-5, CD24A, KANK4	372	89	13588	2.8729
GOTERM_BP_FAT	GO:0050878~regulation of body fluid levels	7	1.20275	0.0348017	F2RL2, PLEK, ADORA2A, F2, PROZ, HSD11B2, TRP73	372	89	13588	2.8729
GOTERM_BP_FAT	GO:0060326~cell chemotaxis	4	0.687285	0.0363772	CORO1A, CX3CR1, CX3CL1, LBP	372	27	13588	5.41139
GOTERM_BP_FAT	GO:0030595~leukocyte chemotaxis	4	0.687285	0.0363772	CORO1A, CX3CR1, CX3CL1, LBP	372	27	13588	5.41139
GOTERM_BP_FAT	GO:0009725~response to hormone stimulus	10	1.71821	0.0372988	UGT1A10, UGT1A9, SERPINA1B, ADH1, SERPINA1A, SERPINA1D, HCLS1, SLC9A3, SERPINA1C, PDE3B, CD24A	372	165	13588	2.21375
GOTERM_BP_FAT	GO:0015672~monovalent inorganic cation transport	15	2.57732	0.0388957	KCNJ15, SLC4A10, KCNC3, ANK1, ATP4A, ATP1B2, SLC9A4, SLC9A3, ATP1A3, SLC13A3, SCN8A, GM10221, ABCC8, TRPM2, SLC5A12	372	303	13588	1.80826
GOTERM_BP_FAT	GO:0042098~T cell proliferation	4	0.687285	0.0399425	ITGAL, PTPRC, P2RX7, CXCL12	372	28	13588	5.21813
GOTERM_BP_FAT	GO:0019884~antigen processing and presentation of exogenous antigen	4	0.687285	0.0399425	H2-EB1, CD1D1, FCGR1, CD74	372	28	13588	5.21813
GOTERM_BP_FAT	GO:0045580~regulation of T cell differentiation	5	0.859107	0.041493	PTPRC, IKZF1, LCK, CD1D1, CD74	372	48	13588	3.80488
GOTERM_BP_FAT	GO:0002703~regulation of leukocyte mediated immunity	6	1.03093	0.0421937	PTPRC, P2RX7, C3, CD1D1, CD24A, FCGR1	372	70	13588	3.13088
GOTERM_BP_FAT	GO:0007613~memory	4	0.687285	0.0436779	SLC24A2, GRIN1, ATP1A3, DBH	372	29	13588	5.03819
GOTERM_BP_FAT	GO:0009150~purine ribonucleotide metabolic process	8	1.37457	0.0445154	ATP2C2, ADAL, ATP4A, ATP2A3, ATP1B2, ATP1A3, GM10221, AMPD1	372	119	13588	2.45559
GOTERM_BP_FAT	GO:0032412~regulation of ion transmembrane transporter activity	3	0.515464	0.0475445	ADORA2A, CATSPER1, NKX2-5	372	13	13588	8.42928
GOTERM_BP_FAT	GO:0034762~regulation of transmembrane transport	3	0.515464	0.0475445	ADORA2A, CATSPER1, NKX2-5	372	13	13588	8.42928
GOTERM_BP_FAT	GO:0006805~xenobiotic metabolic process	3	0.515464	0.0475445	UGT1A10, UGT1A9, AKR1C12, AKR1C13	372	13	13588	8.42928
GOTERM_BP_FAT	GO:0034765~regulation of ion transmembrane transport	3	0.515464	0.0475445	ADORA2A, CATSPER1, NKX2-5	372	13	13588	8.42928
GOTERM_BP_FAT	GO:0022898~regulation of transmembrane transporter activity	3	0.515464	0.0475445	ADORA2A, CATSPER1, NKX2-5	372	13	13588	8.42928
GOTERM_BP_FAT	GO:0002863~positive regulation of inflammatory response to antigenic stimulus	3	0.515464	0.0475445	C3, CD24A, FCGR1	372	13	13588	8.42928
GOTERM_BP_FAT	GO:0050854~regulation of antigen receptor-mediated signaling pathway	3	0.515464	0.0475445	PTPRC, LCK, NFAM1	372	13	13588	8.42928
GOTERM_BP_FAT	GO:0048610~reproductive cellular process	10	1.71821	0.0479444	TRPC2, CCNB1IP1, H1FNT, PRDM14, TRIM36, TBATA, FSCN3, PRM1, ESR2, CXCL12	372	173	13588	2.11138
GOTERM_BP_FAT	GO:0019725~cellular homeostasis	16	2.74914	0.0496679	TRPC2, PTPRC, TESC, GNA15, JPH2, ADORA2A, GRIN1, ATP1A3, CD24A, BEST2, P2RX7, SLC26A5, SLC24A2, LCK, BANK1, GAL3ST1	372	343	13588	1.70388

## Sheet: ST7
Supplementary Table 7| Enriched canonical pathways in the sets of differentially expressed genes in LINC-complex disrupted cells compared to KDEL control cells on 1 kPa as identified by Ingenuity Pathway Analysis (IPA, Ingenuity Systems, Qiagen) software.
Ingenuity Canonical Pathways	-log(p-value)	Ratio	Downregulated	Upregulated	No overlap with dataset	Molecules
Mitotic Roles of Polo-Like Kinase	4.65	0.182	11/66 (17%)	1/66 (2%)	54/66 (82%)	KIF23,ESPL1,PRC1,CDC20,PPP2R2C,CCNB2,KIF11,CDC25C,FBXO5,PLK1,CDK1,CCNB1
Superpathway of Cholesterol Biosynthesis	3.84	0.25	7/28 (25%)	0/28 (0%)	21/28 (75%)	NSDHL,IDI1,DHCR24,FDPS,ACAT2,CYP51A1,MSMO1
LXR/RXR Activation	3.14	0.116	8/121 (7%)	6/121 (5%)	107/121 (88%)	IL1RL1,ITIH4,C3,APOH,LBP,IL6,AGT,C4A/C4B,APOB,KNG1,SERPINF2,SERPINA1,CYP51A1,HPX
ATM Signaling	3.05	0.153	9/59 (15%)	0/59 (0%)	50/59 (85%)	BRCA1,FANCD2,MAPK10,TP73,RAD51,CCNB2,CDC25C,CDK1,CCNB1
DNA damage-induced 14-3-3σ Signaling	2.98	0.263	4/19 (21%)	1/19 (5%)	14/19 (74%)	BRCA1,CCNB2,RAD1,CDK1,CCNB1
Cell Cycle: G2/M DNA Damage Checkpoint Regulation	2.96	0.163	8/49 (16%)	0/49 (0%)	41/49 (84%)	TOP2A,BRCA1,AURKA,CCNB2,CDC25C,PLK1,CDK1,CCNB1
FXR/RXR Activation	2.93	0.11	6/127 (5%)	8/127 (6%)	113/127 (89%)	ITIH4,FOXA3,C3,SLC10A1,MAPK10,APOH,AGT,C4A/C4B,APOB,KNG1,SERPINF2,SERPINA1,HPX,SLC51A
Zymosterol Biosynthesis	2.84	0.5	3/6 (50%)	0/6 (0%)	3/6 (50%)	NSDHL,CYP51A1,MSMO1
Cholesterol Biosynthesis I	2.74	0.308	4/13 (31%)	0/13 (0%)	9/13 (69%)	NSDHL,DHCR24,CYP51A1,MSMO1
Cholesterol Biosynthesis II (via 24,25-dihydrolanosterol)	2.74	0.308	4/13 (31%)	0/13 (0%)	9/13 (69%)	NSDHL,DHCR24,CYP51A1,MSMO1
Cholesterol Biosynthesis III (via Desmosterol)	2.74	0.308	4/13 (31%)	0/13 (0%)	9/13 (69%)	NSDHL,DHCR24,CYP51A1,MSMO1
Cardiac β-adrenergic Signaling	2.74	0.105	3/133 (2%)	11/133 (8%)	119/133 (89%)	ATP2A3,AKAP3,CACNA1E,ADCY7,PDE6G,PPP2R2C,SLC8A2,SLC8A3,GNG2,PPP1R14D,PDE6B,ADCY8,CACNA1D,ADCY9
Acute Phase Response Signaling	2.57	0.0947	6/169 (4%)	10/169 (6%)	153/169 (91%)	ITIH4,MAP3K5,C3,APOH,SOCS2,SERPINA3,LBP,IL6,AGT,C4A/C4B,PIK3CD,SERPINF2,SERPINA1,VWF,HPX,F2
GPCR-Mediated Nutrient Sensing in Enteroendocrine Cells	2.49	0.119	4/84 (5%)	6/84 (7%)	74/84 (88%)	RAPGEF4,ADCY7,CCK,PLCH2,GNA14,GNG2,PLCL1,ADCY8,ADCY9,GPBAR1
Role of Pattern Recognition Receptors in Recognition of Bacteria and Viruses	2.47	0.102	7/127 (6%)	6/127 (5%)	114/127 (90%)	OAS1,PIK3R6,TLR7,CSF2,C3,MAPK10,CASP1,IL13,IL6,C3AR1,SYK,IRF7,PIK3CD
Coagulation System	2.45	0.171	4/35 (11%)	2/35 (6%)	29/35 (83%)	KNG1,F7,SERPINA1,SERPINF2,VWF,F2
Nitric Oxide Signaling in the Cardiovascular System	2.45	0.111	4/99 (4%)	7/99 (7%)	88/99 (89%)	ATP2A3,CACNA1E,PIK3R6,PIK3CD,KDR,KNG1,GUCY2D,PGF,CAMK4,NOS3,CACNA1D
Cellular Effects of Sildenafil (Viagra)	2.42	0.101	6/129 (5%)	7/129 (5%)	116/129 (90%)	MYH1,CACNA1E,ADCY7,GUCY2D,CAMK4,KCNH2,PLCH2,SLC4A5,NOS3,ADCY8,PLCL1,CACNA1D,ADCY9
Differential Regulation of Cytokine Production in Macrophages and T Helper Cells by IL-17A and IL-17F	2.19	0.222	2/18 (11%)	2/18 (11%)	14/18 (78%)	CSF2,IL13,CSF3,IL6
Endothelin-1 Signaling	2.14	0.0877	7/171 (4%)	8/171 (5%)	156/171 (91%)	PIK3R6,ADCY7,MAPK10,GUCY2D,PLA2G1B,CASP1,PLD4,MAPK15,PIK3CD,PLCH2,GNA14,NOS3,ADCY8,PLCL1,ADCY9
FcγRIIB Signaling in B Lymphocytes	2.11	0.146	4/41 (10%)	2/41 (5%)	35/41 (85%)	SYK,PIK3R6,PIK3CD,INPP5D,MAPK10,BLNK
eNOS Signaling	2.09	0.0922	8/141 (6%)	5/141 (4%)	128/141 (91%)	PIK3R6,KDR,CNGA4,ADCY7,PGF,CAMK4,PIK3CD,KNG1,CHRNA4,NOS3,CCNA2,ADCY8,ADCY9
Role of CHK Proteins in Cell Cycle Checkpoint Control	2.04	0.127	5/55 (9%)	2/55 (4%)	48/55 (87%)	BRCA1,CLSPN,PPP2R2C,RAD1,CDC25C,PLK1,CDK1
Role of NFAT in Cardiac Hypertrophy	1.96	0.0838	8/179 (4%)	7/179 (4%)	164/179 (92%)	PIK3R6,ADCY7,MAPK10,CAMK4,IL6,IGF1,SLC8A2,SLC8A3,PIK3CD,PLCH2,GNG2,CAMK1G,PLCL1,ADCY8,ADCY9
Serotonin Receptor Signaling	1.96	0.136	2/44 (5%)	4/44 (9%)	38/44 (86%)	ADCY7,DDC,Htr5b,MAOB,ADCY8,ADCY9
Hepatic Fibrosis / Hepatic Stellate Cell Activation	1.94	0.0812	7/197 (4%)	9/197 (5%)	181/197 (92%)	IGFBP4,IL1RL1,MYH1,COL8A2,KDR,PGF,KLF12,COL5A3,LBP,IL6,IGF1,IGF2,AGT,COL20A1,COL11A2,LTB
Leptin Signaling in Obesity	1.85	0.108	3/74 (4%)	5/74 (7%)	66/74 (89%)	PIK3R6,PIK3CD,AGRP,ADCY7,PLCH2,PLCL1,ADCY8,ADCY9
Differential Regulation of Cytokine Production in Intestinal Epithelial Cells by IL-17A and IL-17F	1.8	0.174	1/23 (4%)	3/23 (13%)	19/23 (83%)	CSF2,IL13,CSF3,LCN2
Trans, trans-farnesyl Diphosphate Biosynthesis	1.77	0.4	2/5 (40%)	0/5 (0%)	3/5 (60%)	IDI1,FDPS
Gαs Signaling	1.71	0.0917	3/109 (3%)	7/109 (6%)	99/109 (91%)	RYR3,GPER1,HCK,CNGA4,RAPGEF4,ADCY7,GNG2,Htr5b,ADCY8,ADCY9
Role of BRCA1 in DNA Damage Response	1.7	0.109	7/64 (11%)	0/64 (0%)	57/64 (89%)	BRIP1,BRCA1,FANCB,FANCD2,BARD1,RAD51,PLK1
DNA Double-Strand Break Repair by Homologous Recombination	1.69	0.214	3/14 (21%)	0/14 (0%)	11/14 (79%)	BRCA1,GEN1,RAD51
Estrogen Biosynthesis	1.69	0.135	2/37 (5%)	3/37 (8%)	32/37 (86%)	HSD17B14,CYP4B1,CYP3A5,CYP51A1,HSD17B8
Dopamine-DARPP32 Feedback in cAMP Signaling	1.65	0.0807	4/161 (2%)	9/161 (6%)	148/161 (92%)	ATP2A3,CACNA1E,ADCY7,CAMK4,PPP2R2C,PLCH2,KCNJ15,KCNJ5,PPP1R14D,ADCY8,PLCL1,CACNA1D,ADCY9
Superoxide Radicals Degradation	1.6	0.333	1/6 (17%)	1/6 (17%)	4/6 (67%)	SOD3,TYRP1
Amyotrophic Lateral Sclerosis Signaling	1.59	0.0918	5/98 (5%)	4/98 (4%)	89/98 (91%)	CACNA1E,PIK3R6,PIK3CD,PGF,CASP1,HECW1,IGF1,NEFL,CACNA1D
GDNF Family Ligand-Receptor Interactions	1.57	0.103	2/68 (3%)	5/68 (7%)	61/68 (90%)	PSPN,PIK3R6,PIK3CD,DOK2,MAPK10,DOK6,DOK7
Hereditary Breast Cancer Signaling	1.57	0.087	9/115 (8%)	1/115 (1%)	105/115 (91%)	BRCA1,FANCB,FANCD2,PIK3R6,PIK3CD,BARD1,RAD51,CDC25C,CDK1,CCNB1
Pyrimidine Ribonucleotides Interconversion	1.56	0.148	0/27 (0%)	4/27 (15%)	23/27 (85%)	AK8,AK7,ENTPD3,ENTPD2
Relaxin Signaling	1.49	0.0815	5/135 (4%)	6/135 (4%)	124/135 (92%)	PIK3R6,PIK3CD,ADCY7,PDE6G,GUCY2D,GNA14,GNG2,NOS3,PDE6B,ADCY8,ADCY9
Cardiac Hypertrophy Signaling	1.49	0.0717	8/223 (4%)	8/223 (4%)	207/223 (93%)	MAP3K5,CACNA1E,PIK3R6,ADCY7,MAPK10,CAMK4,IL6,IGF1,PIK3CD,PLCH2,GNA14,GNG2,PLCL1,ADCY8,CACNA1D,ADCY9
GPCR-Mediated Integration of Enteroendocrine Signaling Exemplified by an L Cell	1.48	0.0986	4/71 (6%)	3/71 (4%)	64/71 (90%)	ADCY7,CCK,PLCH2,GNA14,PLCL1,ADCY8,ADCY9
Pregnenolone Biosynthesis	1.47	0.286	1/7 (14%)	1/7 (14%)	5/7 (71%)	CYP4F11,MICAL1
Adenosine Nucleotides Degradation II	1.46	0.176	0/17 (0%)	3/17 (18%)	14/17 (82%)	ADAL,NT5C1B,NT5E
Superpathway of Geranylgeranyldiphosphate Biosynthesis I (via Mevalonate)	1.46	0.176	3/17 (18%)	0/17 (0%)	14/17 (82%)	IDI1,FDPS,ACAT2
Intrinsic Prothrombin Activation Pathway	1.46	0.138	2/29 (7%)	2/29 (7%)	25/29 (86%)	KNG1,COL5A3,COL11A2,F2
Pyrimidine Ribonucleotides De Novo Biosynthesis	1.46	0.138	0/29 (0%)	4/29 (14%)	25/29 (86%)	AK8,AK7,ENTPD3,ENTPD2
Axonal Guidance Signaling	1.44	0.0624	12/433 (3%)	15/433 (3%)	406/433 (94%)	SEMA4D,CXCL12,PIK3R6,PGF,MICAL1,NTNG1,DPYSL5,WNT8B,SEMA4F,PIK3CD,NTRK3,FZD6,GNA14,PLCL1,EFNA2,WNT7B,IGF1,UNC5C,ABLIM3,SLIT1,SHANK2,TUBB2B,PLCH2,ITGA4,TUBA4A,GNG2,L1CAM
Gustation Pathway	1.44	0.0826	3/121 (2%)	7/121 (6%)	111/121 (92%)	ADCY7,TAS1R2,PDE6G,GNG2,PDE6B,P2RY4,ASIC3,ADCY8,P2RX3,ADCY9
Histamine Biosynthesis	1.37	1	0/1 (0%)	1/1 (100%)	0/1 (0%)	HDC
GADD45 Signaling	1.33	0.158	3/19 (16%)	0/19 (0%)	16/19 (84%)	BRCA1,CDK1,CCNB1
Estrogen-Dependent Breast Cancer Signaling	1.3	0.0968	3/62 (5%)	3/62 (5%)	56/62 (90%)	HSD17B14,PIK3R6,PIK3CD,HSD17B8,IGF1,TERT
Dopamine Receptor Signaling	1.29	0.0897	2/78 (3%)	5/78 (6%)	71/78 (91%)	ADCY7,DDC,PPP1R14D,PPP2R2C,MAOB,ADCY8,ADCY9
Purine Nucleotides Degradation II (Aerobic)	1.28	0.15	0/20 (0%)	3/20 (15%)	17/20 (85%)	ADAL,NT5C1B,NT5E
Role of JAK1 and JAK3 in γc Cytokine Signaling	1.27	0.0952	4/63 (6%)	2/63 (3%)	57/63 (90%)	SYK,PIK3R6,PIK3CD,TSLP,IL2RB,BLNK
Reelin Signaling in Neurons	1.27	0.0886	3/79 (4%)	4/79 (5%)	72/79 (91%)	RELN,HCK,PIK3R6,PIK3CD,MAPK10,ITGA4,LRP8
IL-15 Signaling	1.19	0.0909	3/66 (5%)	3/66 (5%)	60/66 (91%)	SYK,PIK3R6,PIK3CD,CSF2,IL2RB,IL6
Angiopoietin Signaling	1.19	0.0909	4/66 (6%)	2/66 (3%)	60/66 (91%)	TIE1,PIK3R6,PIK3CD,DOK2,BIRC5,NOS3
14-3-3-mediated Signaling	1.18	0.0769	5/117 (4%)	4/117 (3%)	108/117 (92%)	PIK3R6,PIK3CD,MAP3K5,MAPK10,TUBB2B,TP73,PLCH2,TUBA4A,PLCL1
Histidine Degradation VI	1.18	0.2	1/10 (10%)	1/10 (10%)	8/10 (80%)	CYP4F11,MICAL1
Pyrimidine Deoxyribonucleotides De Novo Biosynthesis I	1.17	0.136	1/22 (5%)	2/22 (9%)	19/22 (86%)	RRM2,AK8,AK7
GABA Receptor Signaling	1.16	0.0896	2/67 (3%)	4/67 (6%)	61/67 (91%)	SLC6A12,ADCY7,GABRB1,ADCY8,ADCY9,KCNH2
Breast Cancer Regulation by Stathmin1	1.15	0.0681	7/191 (4%)	6/191 (3%)	178/191 (93%)	PIK3R6,ADCY7,CAMK4,PPP2R2C,PIK3CD,TUBB2B,TUBA4A,GNG2,PPP1R14D,CAMK1G,ADCY8,CDK1,ADCY9
P2Y Purigenic Receptor Signaling Pathway	1.14	0.0756	3/119 (3%)	6/119 (5%)	110/119 (92%)	PIK3R6,PIK3CD,ADCY7,PLCH2,GNG2,P2RY4,PLCL1,ADCY8,ADCY9
Glutaryl-CoA Degradation	1.1	0.182	1/11 (9%)	1/11 (9%)	9/11 (82%)	ACAT2,HSD17B8
α-Adrenergic Signaling	1.09	0.0805	4/87 (5%)	3/87 (3%)	80/87 (92%)	SLC8A2,SLC8A3,ADCY7,CAMK4,GNG2,ADCY8,ADCY9
Choline Degradation I	1.07	0.5	0/2 (0%)	1/2 (50%)	1/2 (50%)	CHDH
Colorectal Cancer Metastasis Signaling	1.06	0.0636	8/236 (3%)	7/236 (3%)	221/236 (94%)	PIK3R6,TLR7,ADCY7,WNT7B,MAPK10,BIRC5,PGF,IL6,WNT8B,PIK3CD,Tlr13,FZD6,GNG2,ADCY8,ADCY9
Bupropion Degradation	1.04	0.12	2/25 (8%)	1/25 (4%)	22/25 (88%)	CYP4B1,CYP3A5,CYP51A1
Hematopoiesis from Multipotent Stem Cells	1.04	0.167	1/12 (8%)	1/12 (8%)	10/12 (83%)	CSF2,CSF3
Role of Macrophages, Fibroblasts and Endothelial Cells in Rheumatoid Arthritis	1.02	0.0604	9/298 (3%)	9/298 (3%)	280/298 (94%)	IL1RL1,CXCL12,PIK3R6,TLR7,CSF2,WNT7B,PGF,CAMK4,IL6,WNT8B,PIK3CD,Tlr13,PLCH2,FZD6,TRAF1,PLCL1,LTB,IL18R1
Phospholipases	1.01	0.0877	1/57 (2%)	4/57 (7%)	52/57 (91%)	PLA2G1B,PLCH2,PLD4,PLCL1,LIPG
Fc Epsilon RI Signaling	1	0.0734	3/109 (3%)	5/109 (5%)	101/109 (93%)	SYK,PIK3R6,PIK3CD,CSF2,INPP5D,MAPK10,PLA2G1B,IL13
Sphingosine-1-phosphate Signaling	1	0.0734	4/109 (4%)	4/109 (4%)	101/109 (93%)	PIK3R6,PIK3CD,ADCY7,CASP1,PLCH2,PLCL1,ADCY8,ADCY9
NAD Salvage Pathway II	1	0.115	0/26 (0%)	3/26 (12%)	23/26 (88%)	NT5C1B,NT5E,ACPT
Acetone Degradation I (to Methylglyoxal)	1	0.115	2/26 (8%)	1/26 (4%)	23/26 (88%)	CYP4B1,CYP3A5,CYP51A1
PI3K Signaling in B Lymphocytes	0.991	0.0703	4/128 (3%)	5/128 (4%)	119/128 (93%)	SYK,PIK3CD,INPP5D,C3,PLCH2,CAMK4,BLNK,PLCL1,ATF3
TREM1 Signaling	0.981	0.08	3/75 (4%)	3/75 (4%)	69/75 (92%)	SIGIRR,TLR7,CSF2,Tlr13,CASP1,IL6
Ubiquinol-10 Biosynthesis (Eukaryotic)	0.975	0.154	1/13 (8%)	1/13 (8%)	11/13 (85%)	CYP4F11,MICAL1
Mevalonate Pathway I	0.975	0.154	2/13 (15%)	0/13 (0%)	11/13 (85%)	IDI1,ACAT2
Guanosine Nucleotides Degradation III	0.975	0.154	0/13 (0%)	2/13 (15%)	11/13 (85%)	NT5C1B,NT5E
VEGF Family Ligand-Receptor Interactions	0.96	0.0789	2/76 (3%)	4/76 (5%)	70/76 (92%)	PIK3R6,PIK3CD,KDR,PGF,PLA2G1B,NOS3
Glioma Signaling	0.935	0.0737	4/95 (4%)	3/95 (3%)	88/95 (93%)	PIK3R6,PIK3CD,CDKN2C,CAMK4,CAMK1G,IGF1,IGF2
Salvage Pathways of Pyrimidine Ribonucleotides	0.935	0.0737	4/95 (4%)	3/95 (3%)	88/95 (93%)	NEK2,DAPK1,TTK,AK8,AK7,PLK1,CDK1
Urate Biosynthesis/Inosine 5'-phosphate Degradation	0.92	0.143	0/14 (0%)	2/14 (14%)	12/14 (86%)	NT5C1B,NT5E
Cyclins and Cell Cycle Regulation	0.92	0.0769	5/78 (6%)	1/78 (1%)	72/78 (92%)	CDKN2C,CCNA2,PPP2R2C,CCNB2,CDK1,CCNB1
CXCR4 Signaling	0.913	0.0658	6/152 (4%)	4/152 (3%)	142/152 (93%)	CXCL12,PIK3R6,PIK3CD,ADCY7,MAPK10,GNA14,GNG2,ELMO1,ADCY8,ADCY9
1,25-dihydroxyvitamin D3 Biosynthesis	0.907	0.333	0/3 (0%)	1/3 (33%)	2/3 (67%)	CYP27B1
Thrombin Signaling	0.906	0.0628	6/191 (3%)	6/191 (3%)	179/191 (94%)	PIK3R6,PIK3CD,ADCY7,PLCH2,CAMK4,GNA14,GNG2,CAMK1G,PLCL1,ADCY8,ADCY9,F2
Antioxidant Action of Vitamin C	0.901	0.0722	1/97 (1%)	6/97 (6%)	90/97 (93%)	TXNDC2,CSF2,MAPK10,PLA2G1B,PLCH2,PLD4,PLCL1
Gap Junction Signaling	0.874	0.0645	5/155 (3%)	5/155 (3%)	145/155 (94%)	PIK3R6,PIK3CD,ADCY7,GUCY2D,TUBB2B,PLCH2,TUBA4A,PLCL1,ADCY8,ADCY9
nNOS Signaling in Skeletal Muscle Cells	0.87	0.133	1/15 (7%)	1/15 (7%)	13/15 (87%)	RYR3,CAMK4
Androgen Biosynthesis	0.87	0.133	0/15 (0%)	2/15 (13%)	13/15 (87%)	HSD17B14,SRD5A2
CDK5 Signaling	0.867	0.0707	3/99 (3%)	4/99 (4%)	92/99 (93%)	MAPK15,ADCY7,MAPK10,PPP1R14D,PPP2R2C,ADCY8,ADCY9
MSP-RON Signaling Pathway	0.867	0.087	2/46 (4%)	2/46 (4%)	42/46 (91%)	PIK3R6,PIK3CD,MST1R,MST1
Glutathione-mediated Detoxification	0.861	0.1	1/30 (3%)	2/30 (7%)	27/30 (90%)	GSTK1,HPGDS,NAT8
Neuropathic Pain Signaling In Dorsal Horn Neurons	0.851	0.07	2/100 (2%)	5/100 (5%)	93/100 (93%)	PIK3R6,PIK3CD,PLCH2,CAMK4,CAMK1G,PLCL1,KCNH2
Pyridoxal 5'-phosphate Salvage Pathway	0.848	0.0781	4/64 (6%)	1/64 (2%)	59/64 (92%)	NEK2,DAPK1,TTK,PLK1,CDK1
p70S6K Signaling	0.846	0.0672	4/119 (3%)	4/119 (3%)	111/119 (93%)	AGT,SYK,PIK3R6,PIK3CD,PLCH2,PPP2R2C,PLCL1,F2
Granulocyte Adhesion and Diapedesis	0.841	0.0621	7/177 (4%)	4/177 (2%)	166/177 (94%)	CLDN10,IL1RL1,CXCL12,CLDN11,CLDN7,ITGA4,CSF3,CLDN22,CDH5,Ppbp,CX3CL1
4-1BB Signaling in T Lymphocytes	0.83	0.0968	1/31 (3%)	2/31 (6%)	28/31 (90%)	MAP3K5,MAPK10,TRAF1
Leukocyte Extravasation Signaling	0.826	0.0606	6/198 (3%)	6/198 (3%)	186/198 (94%)	CLDN10,CXCL12,CLDN11,ARHGAP6,PIK3R6,PIK3CD,CLDN7,RAPGEF4,MAPK10,ITGA4,CLDN22,CDH5
Extrinsic Prothrombin Activation Pathway	0.824	0.125	2/16 (13%)	0/16 (0%)	14/16 (88%)	F7,F2
HIF1α Signaling	0.82	0.0686	3/102 (3%)	4/102 (4%)	95/102 (93%)	MAPK15,P4HTM,PIK3R6,PIK3CD,MAPK10,PGF,NOS3
PPARα/RXRα Activation	0.818	0.0615	6/179 (3%)	5/179 (3%)	168/179 (94%)	IL1RL1,ADCY7,PLCH2,GNA14,Cyp2c44,IL6,CPT1B,PLCL1,ADCY8,ADCY9,CHD5
Dendritic Cell Maturation	0.818	0.0615	4/179 (2%)	7/179 (4%)	168/179 (94%)	PIK3R6,PIK3CD,CSF2,MAPK10,HLA-DRB5,PLCH2,COL5A3,IL6,COL11A2,PLCL1,LTB
Role of Osteoblasts, Osteoclasts and Chondrocytes in Rheumatoid Arthritis	0.814	0.0594	8/219 (4%)	5/219 (2%)	206/219 (94%)	IL1RL1,MAP3K5,PIK3R6,CSF2,WNT7B,MAPK10,CAMK4,IL6,IGF1,WNT8B,PIK3CD,FZD6,IL18R1
cAMP-mediated signaling	0.814	0.0594	4/219 (2%)	9/219 (4%)	206/219 (94%)	AKAP3,CNGA4,RAPGEF4,ADCY7,PDE6G,CAMK4,Htr5b,GPER1,CCR4,CAMK1G,PDE6B,ADCY8,ADCY9
Melanocyte Development and Pigmentation Signaling	0.811	0.0714	3/84 (4%)	3/84 (4%)	78/84 (93%)	PIK3R6,PIK3CD,ADCY7,TYRP1,ADCY8,ADCY9
Synaptic Long Term Depression	0.806	0.0638	3/141 (2%)	6/141 (4%)	132/141 (94%)	RYR3,GUCY2D,PLA2G1B,PLCH2,GNA14,PPP2R2C,NOS3,IGF1,PLCL1
Airway Inflammation in Asthma	0.791	0.25	0/4 (0%)	1/4 (25%)	3/4 (75%)	IL13
Catecholamine Biosynthesis	0.791	0.25	0/4 (0%)	1/4 (25%)	3/4 (75%)	DDC
Myo-inositol Biosynthesis	0.791	0.25	0/4 (0%)	1/4 (25%)	3/4 (75%)	ISYNA1
Geranylgeranyldiphosphate Biosynthesis	0.791	0.25	1/4 (25%)	0/4 (0%)	3/4 (75%)	FDPS
Melatonin Degradation II	0.791	0.25	0/4 (0%)	1/4 (25%)	3/4 (75%)	MAOB
Atherosclerosis Signaling	0.79	0.065	4/123 (3%)	4/123 (3%)	115/123 (93%)	CXCL12,APOB,PLA2G1B,SERPINA1,COL5A3,ITGA4,IL6,COL11A2
Hepatic Cholestasis	0.788	0.0617	6/162 (4%)	4/162 (2%)	152/162 (94%)	IL1RL1,CSF2,ADCY7,SLC10A1,MAPK10,LBP,IL13,IL6,ADCY8,ADCY9
Protein Kinase A Signaling	0.784	0.0544	9/386 (2%)	12/386 (3%)	365/386 (95%)	AKAP3,PTPRM,CNGA4,ADCY7,PDE6G,PTPRT,CAMK4,DUSP26,MYLK3,CDC25C,PTPRH,RYR3,PLCH2,GNG2,NOS3,CDKN3,PPP1R14D,PDE6B,PLCL1,ADCY8,ADCY9
Nicotine Degradation III	0.774	0.08	2/50 (4%)	2/50 (4%)	46/50 (92%)	CYP4B1,Aox4,CYP3A5,CYP51A1
Retinol Biosynthesis	0.772	0.0909	1/33 (3%)	2/33 (6%)	30/33 (91%)	CES5A,Ces1g,LIPG
Pancreatic Adenocarcinoma Signaling	0.76	0.066	4/106 (4%)	3/106 (3%)	99/106 (93%)	PIK3R6,PIK3CD,MAPK10,BIRC5,PGF,PLD4,RAD51
Growth Hormone Signaling	0.753	0.0725	2/69 (3%)	3/69 (4%)	64/69 (93%)	PIK3R6,PIK3CD,SOCS2,IGF1,IGF2
Altered T Cell and B Cell Signaling in Rheumatoid Arthritis	0.746	0.0682	3/88 (3%)	3/88 (3%)	82/88 (93%)	TLR7,CSF2,HLA-DRB5,Tlr13,IL6,LTB
IL-9 Signaling	0.745	0.0882	1/34 (3%)	2/34 (6%)	31/34 (91%)	PIK3R6,PIK3CD,SOCS2
Inhibition of Angiogenesis by TSP1	0.745	0.0882	2/34 (6%)	1/34 (3%)	31/34 (91%)	KDR,MAPK10,NOS3
Interferon Signaling	0.745	0.0882	2/34 (6%)	1/34 (3%)	31/34 (91%)	OAS1,IFIT1,IFIT3
Glioblastoma Multiforme Signaling	0.744	0.0616	3/146 (2%)	6/146 (4%)	137/146 (94%)	WNT8B,PIK3R6,PIK3CD,WNT7B,FZD6,PLCH2,IGF1,PLCL1,IGF2
Tryptophan Degradation X (Mammalian, via Tryptamine)	0.742	0.111	0/18 (0%)	2/18 (11%)	16/18 (89%)	DDC,MAOB
D-myo-inositol (1,4,5)-trisphosphate Degradation	0.742	0.111	0/18 (0%)	2/18 (11%)	16/18 (89%)	INPP5J,INPP5D
Crosstalk between Dendritic Cells and Natural Killer Cells	0.73	0.0674	3/89 (3%)	3/89 (3%)	83/89 (93%)	TLR7,CSF2,HLA-DRB5,IL2RB,IL6,LTB
Renin-Angiotensin Signaling	0.718	0.0642	5/109 (5%)	2/109 (2%)	102/109 (94%)	AGT,PIK3R6,PIK3CD,ADCY7,MAPK10,ADCY8,ADCY9
IL-2 Signaling	0.711	0.0755	2/53 (4%)	2/53 (4%)	49/53 (92%)	SYK,PIK3R6,PIK3CD,IL2RB
Phototransduction Pathway	0.711	0.0755	1/53 (2%)	3/53 (6%)	49/53 (92%)	PDE6G,GUCY2D,PDE6B,GUCA1A
Xenobiotic Metabolism Signaling	0.71	0.0554	6/271 (2%)	9/271 (3%)	256/271 (94%)	CHST3,MAP3K5,PIK3R6,CES5A,CAMK4,Ces1g,PPP2R2C,IL6,HS3ST6,GSTK1,SOD3,PIK3CD,CYP3A5,CAMK1G,MAOB
1D-myo-inositol Hexakisphosphate Biosynthesis II (Mammalian)	0.706	0.105	0/19 (0%)	2/19 (11%)	17/19 (89%)	INPP5J,INPP5D
D-myo-inositol (1,3,4)-trisphosphate Biosynthesis	0.706	0.105	0/19 (0%)	2/19 (11%)	17/19 (89%)	INPP5J,INPP5D
Role of Tissue Factor in Cancer	0.705	0.0636	4/110 (4%)	3/110 (3%)	103/110 (94%)	HCK,PIK3R6,PIK3CD,CSF2,F7,GNA14,F2
Serine Biosynthesis	0.704	0.2	0/5 (0%)	1/5 (20%)	4/5 (80%)	DUSP26
Citrulline-Nitric Oxide Cycle	0.704	0.2	1/5 (20%)	0/5 (0%)	4/5 (80%)	NOS3
IL-1 Signaling	0.7	0.0659	4/91 (4%)	2/91 (2%)	85/91 (93%)	ADCY7,MAPK10,GNA14,GNG2,ADCY8,ADCY9
VEGF Signaling	0.7	0.0659	2/91 (2%)	4/91 (4%)	85/91 (93%)	PIK3R6,PIK3CD,KDR,PGF,NOS3,SH2D2A
Lymphotoxin β Receptor Signaling	0.692	0.0741	2/54 (4%)	2/54 (4%)	50/54 (93%)	PIK3R6,PIK3CD,TRAF1,LTB
CREB Signaling in Neurons	0.688	0.0585	5/171 (3%)	5/171 (3%)	161/171 (94%)	PIK3R6,PIK3CD,ADCY7,PLCH2,CAMK4,GNA14,GNG2,PLCL1,ADCY8,ADCY9
Ovarian Cancer Signaling	0.688	0.0611	4/131 (3%)	4/131 (3%)	123/131 (94%)	BRCA1,WNT8B,PIK3R6,PIK3CD,WNT7B,PGF,FZD6,RAD51
LPS-stimulated MAPK Signaling	0.684	0.0685	3/73 (4%)	2/73 (3%)	68/73 (93%)	PIK3R6,PIK3CD,MAP3K5,MAPK10,LBP
Tryptophan Degradation III (Eukaryotic)	0.672	0.1	1/20 (5%)	1/20 (5%)	18/20 (90%)	ACAT2,HSD17B8
Complement System	0.671	0.0811	1/37 (3%)	2/37 (5%)	34/37 (92%)	C4A/C4B,C3,C3AR1
SAPK/JNK Signaling	0.658	0.0638	2/94 (2%)	4/94 (4%)	88/94 (94%)	PIK3R6,PIK3CD,MAP3K5,MAPK10,GNG2,SH2D2A
Role of Cytokines in Mediating Communication between Immune Cells	0.654	0.0714	2/56 (4%)	2/56 (4%)	52/56 (93%)	CSF2,IL13,CSF3,IL6
AMPK Signaling	0.653	0.0597	3/134 (2%)	5/134 (4%)	126/134 (94%)	PIK3R6,PIK3CD,AK8,AK7,CHRNA4,PPP2R2C,NOS3,CPT1B
IL-12 Signaling and Production in Macrophages	0.642	0.0593	5/135 (4%)	3/135 (2%)	127/135 (94%)	APOB,PIK3R6,PIK3CD,MAPK10,SERPINA1,MST1R,SPI1,MST1
Actin Cytoskeleton Signaling	0.641	0.0553	8/217 (4%)	4/217 (2%)	205/217 (94%)	MYH1,IQGAP3,PIK3R6,PIK3CD,NCKAP1L,KNG1,FGF21,ITGA4,LBP,DIAPH3,MYLK3,F2
Regulation of Cellular Mechanics by Calpain Protease	0.636	0.0702	3/57 (5%)	1/57 (2%)	53/57 (93%)	CNGA4,ITGA4,CCNA2,CDK1
Glutamate Receptor Signaling	0.636	0.0702	1/57 (2%)	3/57 (5%)	53/57 (93%)	SLC17A7,SLC1A1,CAMK4,GNG2
Serotonin and Melatonin Biosynthesis	0.634	0.167	0/6 (0%)	1/6 (17%)	5/6 (83%)	DDC
Thioredoxin Pathway	0.634	0.167	0/6 (0%)	1/6 (17%)	5/6 (83%)	TXNDC2
Glycine Cleavage Complex	0.634	0.167	1/6 (17%)	0/6 (0%)	5/6 (83%)	GLDC
Netrin Signaling	0.627	0.0769	1/39 (3%)	2/39 (5%)	36/39 (92%)	UNC5C,RYR3,ABLIM3
Sertoli Cell-Sertoli Cell Junction Signaling	0.619	0.0562	5/178 (3%)	5/178 (3%)	168/178 (94%)	CLDN10,CLDN11,MAP3K5,CLDN7,MAPK10,TUBB2B,TUBA4A,ITGA4,NOS3,CLDN22
Myc Mediated Apoptosis Signaling	0.619	0.069	3/58 (5%)	1/58 (2%)	54/58 (93%)	PIK3R6,PIK3CD,MAPK10,IGF1
Superpathway of Melatonin Degradation	0.619	0.069	2/58 (3%)	2/58 (3%)	54/58 (93%)	CYP4B1,CYP3A5,CYP51A1,MAOB
Gα12/13 Signaling	0.617	0.0598	5/117 (4%)	2/117 (2%)	110/117 (94%)	PIK3R6,PIK3CD,MAP3K5,MAPK10,CDH3,CDH5,F2
Maturity Onset Diabetes of Young (MODY) Signaling	0.611	0.0909	0/22 (0%)	2/22 (9%)	20/22 (91%)	CACNA1E,CACNA1D
VDR/RXR Activation	0.608	0.0641	1/78 (1%)	4/78 (5%)	73/78 (94%)	IL1RL1,CSF2,CYP27B1,CAMP,CYP24A1
Neuroprotective Role of THOP1 in Alzheimer's Disease	0.606	0.075	2/40 (5%)	1/40 (3%)	37/40 (93%)	AGT,KNG1,SERPINA3
p53 Signaling	0.605	0.0612	5/98 (5%)	1/98 (1%)	92/98 (94%)	TP63,BRCA1,PIK3R6,PIK3CD,BIRC5,TP73
Nicotine Degradation II	0.602	0.0678	2/59 (3%)	2/59 (3%)	55/59 (93%)	CYP4B1,Aox4,CYP3A5,CYP51A1
MIF Regulation of Innate Immunity	0.586	0.0732	1/41 (2%)	2/41 (5%)	38/41 (93%)	CD74,MAPK10,PLA2G1B
Sperm Motility	0.583	0.0583	3/120 (3%)	4/120 (3%)	113/120 (94%)	CNGA4,CACNA1G,PLA2G1B,PLCH2,CAMK4,MST1R,PLCL1
Superpathway of Serine and Glycine Biosynthesis I	0.576	0.143	0/7 (0%)	1/7 (14%)	6/7 (86%)	DUSP26
Adenine and Adenosine Salvage III	0.576	0.143	0/7 (0%)	1/7 (14%)	6/7 (86%)	ADAL
Estrogen-mediated S-phase Entry	0.557	0.0833	2/24 (8%)	0/24 (0%)	22/24 (92%)	CCNA2,CDK1
Superpathway of D-myo-inositol (1,4,5)-trisphosphate Metabolism	0.557	0.0833	0/24 (0%)	2/24 (8%)	22/24 (92%)	INPP5J,INPP5D
GM-CSF Signaling	0.555	0.0645	1/62 (2%)	3/62 (5%)	58/62 (94%)	HCK,PIK3R6,PIK3CD,CSF2
PI3K/AKT Signaling	0.551	0.0569	3/123 (2%)	4/123 (3%)	116/123 (94%)	NANOG,PIK3CD,MAP3K5,INPP5D,ITGA4,PPP2R2C,NOS3
Antiproliferative Role of Somatostatin Receptor 2	0.54	0.0635	1/63 (2%)	3/63 (5%)	59/63 (94%)	PIK3R6,PIK3CD,GUCY2D,GNG2
PCP pathway	0.54	0.0635	2/63 (3%)	2/63 (3%)	59/63 (94%)	WNT8B,WNT7B,MAPK10,FZD6
Role of JAK family kinases in IL-6-type Cytokine Signaling	0.532	0.08	2/25 (8%)	0/25 (0%)	23/25 (92%)	MAPK10,IL6
Role of IL-17F in Allergic Inflammatory Airway Diseases	0.53	0.0682	2/44 (5%)	1/44 (2%)	41/44 (93%)	CSF2,IL6,IGF1
Purine Ribonucleosides Degradation to Ribose-1-phosphate	0.527	0.125	0/8 (0%)	1/8 (13%)	7/8 (88%)	ADAL
Salvage Pathways of Pyrimidine Deoxyribonucleotides	0.527	0.125	1/8 (13%)	0/8 (0%)	7/8 (88%)	TK1
IL-17A Signaling in Airway Cells	0.526	0.0625	3/64 (5%)	1/64 (2%)	60/64 (94%)	PIK3R6,PIK3CD,MAPK10,IL6
Agranulocyte Adhesion and Diapedesis	0.523	0.0529	6/189 (3%)	4/189 (2%)	179/189 (95%)	CLDN10,CXCL12,MYH1,CLDN11,CLDN7,ITGA4,CLDN22,CDH5,Ppbp,CX3CL1
HGF Signaling	0.523	0.0571	3/105 (3%)	3/105 (3%)	99/105 (94%)	PIK3R6,PIK3CD,MAP3K5,MAPK10,ITGA4,IL6
CD40 Signaling	0.512	0.0615	2/65 (3%)	2/65 (3%)	61/65 (94%)	PIK3R6,PIK3CD,MAPK10,TRAF1
G-Protein Coupled Receptor Signaling	0.504	0.0508	5/256 (2%)	8/256 (3%)	243/256 (95%)	PIK3R6,RAPGEF4,ADCY7,PDE6G,CAMK4,Htr5b,GPER1,PIK3CD,GNA14,CCR4,PDE6B,ADCY8,ADCY9
iCOS-iCOSL Signaling in T Helper Cells	0.491	0.0556	2/108 (2%)	4/108 (4%)	102/108 (94%)	PIK3R6,PIK3CD,INPP5D,HLA-DRB5,IL2RB,CAMK4
IL-15 Production	0.487	0.0741	2/27 (7%)	0/27 (0%)	25/27 (93%)	MST1R,IL6
Cell Cycle Control of Chromosomal Replication	0.487	0.0741	2/27 (7%)	0/27 (0%)	25/27 (93%)	MCM5,CDC6
Neurotrophin/TRK Signaling	0.485	0.0597	2/67 (3%)	2/67 (3%)	63/67 (94%)	PIK3R6,PIK3CD,MAP3K5,NTRK3
Prostanoid Biosynthesis	0.485	0.111	1/9 (11%)	0/9 (0%)	8/9 (89%)	HPGDS
Calcium Transport I	0.485	0.111	0/9 (0%)	1/9 (11%)	8/9 (89%)	ATP2A3
Ketolysis	0.485	0.111	1/9 (11%)	0/9 (0%)	8/9 (89%)	ACAT2
RANK Signaling in Osteoclasts	0.481	0.0568	3/88 (3%)	2/88 (2%)	83/88 (94%)	PIK3R6,PIK3CD,MAP3K5,MAPK10,CAMK4
UVA-Induced MAPK Signaling	0.481	0.0568	2/88 (2%)	3/88 (3%)	83/88 (94%)	PIK3R6,PIK3CD,MAPK10,PLCH2,PLCL1
Macropinocytosis Signaling	0.472	0.0588	1/68 (1%)	3/68 (4%)	64/68 (94%)	MRC1,PIK3R6,PIK3CD,ITGB6
Ephrin A Signaling	0.465	0.0625	1/48 (2%)	2/48 (4%)	45/48 (94%)	PIK3R6,PIK3CD,EFNA2
Corticotropin Releasing Hormone Signaling	0.461	0.0541	4/111 (4%)	2/111 (2%)	105/111 (95%)	ADCY7,GUCY2D,CAMK4,NOS3,ADCY8,ADCY9
Role of NANOG in Mammalian Embryonic Stem Cell Pluripotency	0.461	0.0541	3/111 (3%)	3/111 (3%)	105/111 (95%)	NANOG,WNT8B,PIK3R6,PIK3CD,WNT7B,FZD6
Communication between Innate and Adaptive Immune Cells	0.448	0.0549	2/91 (2%)	3/91 (3%)	86/91 (95%)	TLR7,CSF2,HLA-DRB5,Tlr13,IL6
Embryonic Stem Cell Differentiation into Cardiac Lineages	0.448	0.1	1/10 (10%)	0/10 (0%)	9/10 (90%)	NANOG
Ketogenesis	0.448	0.1	1/10 (10%)	0/10 (0%)	9/10 (90%)	ACAT2
Glycine Betaine Degradation	0.448	0.1	1/10 (10%)	0/10 (0%)	9/10 (90%)	DMGDH
Human Embryonic Stem Cell Pluripotency	0.446	0.0522	4/134 (3%)	3/134 (2%)	127/134 (95%)	NANOG,WNT8B,PIK3R6,PIK3CD,WNT7B,NTRK3,FZD6
Calcium Signaling	0.442	0.0506	4/178 (2%)	5/178 (3%)	169/178 (95%)	TP63,RYR3,ATP2A3,SLC8A2,MYH1,SLC8A3,CAMK4,CHRNA4,CAMK1G
T Helper Cell Differentiation	0.435	0.0563	2/71 (3%)	2/71 (3%)	67/71 (94%)	HLA-DRB5,IL13,IL6,IL18R1
Role of p14/p19ARF in Tumor Suppression	0.428	0.0667	1/30 (3%)	1/30 (3%)	28/30 (93%)	PIK3R6,PIK3CD
Sonic Hedgehog Signaling	0.428	0.0667	2/30 (7%)	0/30 (0%)	28/30 (93%)	CDK1,CCNB1
Fcγ Receptor-mediated Phagocytosis in Macrophages and Monocytes	0.428	0.0538	1/93 (1%)	4/93 (4%)	88/93 (95%)	SYK,HCK,CSF2,INPP5D,PLD4
Production of Nitric Oxide and Reactive Oxygen Species in Macrophages	0.427	0.05	4/180 (2%)	5/180 (3%)	171/180 (95%)	APOB,PIK3R6,PIK3CD,MAP3K5,MAPK10,SERPINA1,PPP1R14D,PPP2R2C,SPI1
IL-17 Signaling	0.424	0.0556	3/72 (4%)	1/72 (1%)	68/72 (94%)	PIK3R6,PIK3CD,MAPK10,IL6
JAK/Stat Signaling	0.424	0.0556	2/72 (3%)	2/72 (3%)	68/72 (94%)	PIK3R6,PIK3CD,SOCS2,IL6
Hematopoiesis from Pluripotent Stem Cells	0.422	0.0588	2/51 (4%)	1/51 (2%)	48/51 (94%)	CSF2,CSF3,IL6
IL-6 Signaling	0.415	0.0517	5/116 (4%)	1/116 (1%)	110/116 (95%)	IL1RL1,PIK3R6,PIK3CD,MAPK10,LBP,IL6
STAT3 Pathway	0.412	0.0548	2/73 (3%)	2/73 (3%)	69/73 (95%)	KDR,MAPK10,NTRK3,SOCS2
Type II Diabetes Mellitus Signaling	0.406	0.0513	3/117 (3%)	3/117 (3%)	111/117 (95%)	PIK3R6,PIK3CD,MAP3K5,MAPK10,SOCS2,MAFA
Toll-like Receptor Signaling	0.401	0.0541	2/74 (3%)	2/74 (3%)	70/74 (95%)	SIGIRR,TLR7,LBP,TRAF1
CD28 Signaling in T Helper Cells	0.398	0.0508	4/118 (3%)	2/118 (2%)	112/118 (95%)	SYK,PIK3R6,PIK3CD,MAPK10,HLA-DRB5,CAMK4
PTEN Signaling	0.398	0.0508	2/118 (2%)	4/118 (3%)	112/118 (95%)	PIK3CD,INPP5D,KDR,NTRK3,ITGA4,MAGIX
Semaphorin Signaling in Neurons	0.396	0.0566	0/53 (0%)	3/53 (6%)	50/53 (94%)	SEMA4D,CRMP1,DPYSL5
Melatonin Degradation I	0.396	0.0566	2/53 (4%)	1/53 (2%)	50/53 (94%)	CYP4B1,CYP3A5,CYP51A1
UVB-Induced MAPK Signaling	0.396	0.0566	2/53 (4%)	1/53 (2%)	50/53 (94%)	PIK3R6,PIK3CD,MAPK10
Clathrin-mediated Endocytosis Signaling	0.393	0.0486	5/185 (3%)	4/185 (2%)	176/185 (95%)	APOB,PIK3R6,PIK3CD,ITGB6,FGF21,PGF,SERPINA1,IGF1,F2
IGF-1 Signaling	0.389	0.0515	2/97 (2%)	3/97 (3%)	92/97 (95%)	IGFBP4,PIK3R6,PIK3CD,SOCS2,IGF1
Synaptic Long Term Potentiation	0.389	0.0504	3/119 (3%)	3/119 (3%)	113/119 (95%)	PLCH2,CAMK4,GNA14,PPP1R14D,PLCL1,ADCY8
Molecular Mechanisms of Cancer	0.389	0.0466	11/365 (3%)	6/365 (2%)	348/365 (95%)	BRCA1,MAP3K5,PIK3R6,CDKN2C,AURKA,ADCY7,WNT7B,MAPK10,CDC25C,WNT8B,FANCD2,PIK3CD,FZD6,GNA14,ITGA4,ADCY8,ADCY9
Role of IL-17A in Arthritis	0.383	0.0556	2/54 (4%)	1/54 (2%)	51/54 (94%)	PIK3R6,PIK3CD,MAPK10
HMGB1 Signaling	0.381	0.05	3/120 (3%)	3/120 (3%)	114/120 (95%)	PIK3R6,PIK3CD,CSF2,MAPK10,IL13,IL6
HER-2 Signaling in Breast Cancer	0.38	0.0526	1/76 (1%)	3/76 (4%)	72/76 (95%)	PIK3R6,PIK3CD,MAP3K5,ITGB6
IL-4 Signaling	0.38	0.0526	1/76 (1%)	3/76 (4%)	72/76 (95%)	PIK3R6,PIK3CD,INPP5D,HLA-DRB5
G Protein Signaling Mediated by Tubby	0.377	0.0606	0/33 (0%)	2/33 (6%)	31/33 (94%)	TUB,GNG2
MIF-mediated Glucocorticoid Regulation	0.377	0.0606	0/33 (0%)	2/33 (6%)	31/33 (94%)	CD74,PLA2G1B
Retinoate Biosynthesis I	0.377	0.0606	0/33 (0%)	2/33 (6%)	31/33 (94%)	RDH16,NT5C1B
Telomerase Signaling	0.371	0.0505	2/99 (2%)	3/99 (3%)	94/99 (95%)	PIK3R6,PIK3CD,IL2RB,PPP2R2C,TERT
3-phosphoinositide Degradation	0.368	0.0486	4/144 (3%)	3/144 (2%)	137/144 (95%)	INPP5J,PTPRH,PTPRM,INPP5D,PPP1R1C,INPP4B,CDC25C
Choline Biosynthesis III	0.36	0.0769	0/13 (0%)	1/13 (8%)	12/13 (92%)	PLD4
Oleate Biosynthesis II (Animals)	0.36	0.0769	0/13 (0%)	1/13 (8%)	12/13 (92%)	PTPRT
NAD Phosphorylation and Dephosphorylation	0.36	0.0769	0/13 (0%)	1/13 (8%)	12/13 (92%)	ACPT
Wnt/Ca+ pathway	0.36	0.0536	1/56 (2%)	2/56 (4%)	53/56 (95%)	FZD6,PLCH2,PLCL1
Wnt/β-catenin Signaling	0.351	0.0473	5/169 (3%)	3/169 (2%)	161/169 (95%)	SOX18,WNT8B,WNT7B,FZD6,PPP2R2C,SOX7,CDH3,CDH5
Superpathway of Inositol Phosphate Compounds	0.349	0.0469	4/192 (2%)	5/192 (3%)	183/192 (95%)	INPP5J,PTPRH,PIK3R6,PIK3CD,PTPRM,INPP5D,PPP1R1C,PLD4,CDC25C
Glioma Invasiveness Signaling	0.348	0.0526	2/57 (4%)	1/57 (2%)	54/57 (95%)	HMMR,PIK3R6,PIK3CD
IL-17A Signaling in Fibroblasts	0.347	0.0571	1/35 (3%)	1/35 (3%)	33/35 (94%)	IL6,LCN2
tRNA Splicing	0.347	0.0571	0/35 (0%)	2/35 (6%)	33/35 (94%)	PDE6G,PDE6B
Triacylglycerol Biosynthesis	0.347	0.0571	2/35 (6%)	0/35 (0%)	33/35 (94%)	MOGAT1,ELOVL6
Stearate Biosynthesis I (Animals)	0.347	0.0571	2/35 (6%)	0/35 (0%)	33/35 (94%)	DHCR24,ELOVL6
Paxillin Signaling	0.346	0.049	2/102 (2%)	3/102 (3%)	97/102 (95%)	PIK3R6,PIK3CD,ITGB6,MAPK10,ITGA4
Role of NFAT in Regulation of the Immune Response	0.338	0.0468	5/171 (3%)	3/171 (2%)	163/171 (95%)	SYK,PIK3R6,PIK3CD,HLA-DRB5,CAMK4,GNA14,GNG2,BLNK
Isoleucine Degradation I	0.336	0.0714	1/14 (7%)	0/14 (0%)	13/14 (93%)	ACAT2
Superpathway of Citrulline Metabolism	0.336	0.0714	1/14 (7%)	0/14 (0%)	13/14 (93%)	NOS3
Phenylalanine Degradation IV (Mammalian, via Side Chain)	0.336	0.0714	0/14 (0%)	1/14 (7%)	13/14 (93%)	MAOB
Vitamin-C Transport	0.336	0.0714	0/14 (0%)	1/14 (7%)	13/14 (93%)	TXNDC2
LPS/IL-1 Mediated Inhibition of RXR Function	0.325	0.0457	6/219 (3%)	4/219 (2%)	209/219 (95%)	IL1RL1,CHST3,SOD3,SLC10A1,CYP3A5,LBP,HS3ST6,GSTK1,CPT1B,MAOB
Antigen Presentation Pathway	0.32	0.0541	0/37 (0%)	2/37 (5%)	35/37 (95%)	CD74,HLA-DRB5
Induction of Apoptosis by HIV1	0.317	0.05	1/60 (2%)	2/60 (3%)	57/60 (95%)	MAP3K5,MAPK10,TRAF1
The Visual Cycle	0.315	0.0667	0/15 (0%)	1/15 (7%)	14/15 (93%)	RLBP1
Methylglyoxal Degradation III	0.315	0.0667	0/15 (0%)	1/15 (7%)	14/15 (93%)	Akr1b7
GNRH Signaling	0.315	0.0465	4/129 (3%)	2/129 (2%)	123/129 (95%)	MAP3K5,ADCY7,MAPK10,GNA14,ADCY8,ADCY9
RAR Activation	0.309	0.0455	4/176 (2%)	4/176 (2%)	168/176 (95%)	RDH16,PIK3CD,MAP3K5,ADCY7,MAPK10,NT5C1B,ADCY8,ADCY9
B Cell Receptor Signaling	0.309	0.0455	4/176 (2%)	4/176 (2%)	168/176 (95%)	SYK,PIK3R6,PIK3CD,MAP3K5,INPP5D,CAMK4,CD22,BLNK
April Mediated Signaling	0.308	0.0526	1/38 (3%)	1/38 (3%)	36/38 (95%)	MAPK10,TRAF1
Notch Signaling	0.308	0.0526	0/38 (0%)	2/38 (5%)	36/38 (95%)	DLL3,DLL4
FGF Signaling	0.299	0.0471	1/85 (1%)	3/85 (4%)	81/85 (95%)	PIK3R6,PIK3CD,MAP3K5,FGF21
Docosahexaenoic Acid (DHA) Signaling	0.296	0.0513	1/39 (3%)	1/39 (3%)	37/39 (95%)	PIK3R6,PIK3CD
Granzyme B Signaling	0.296	0.0625	1/16 (6%)	0/16 (0%)	15/16 (94%)	LMNB1
Parkinson's Signaling	0.296	0.0625	1/16 (6%)	0/16 (0%)	15/16 (94%)	UCHL1
HIPPO signaling	0.291	0.0465	1/86 (1%)	3/86 (3%)	82/86 (95%)	PPP1R14D,PPP2R2C,DLG2,MST1
B Cell Activating Factor Signaling	0.284	0.05	1/40 (3%)	1/40 (3%)	38/40 (95%)	MAPK10,TRAF1
Transcriptional Regulatory Network in Embryonic Stem Cells	0.284	0.05	1/40 (3%)	1/40 (3%)	38/40 (95%)	NANOG,L1CAM
FAK Signaling	0.283	0.046	2/87 (2%)	2/87 (2%)	83/87 (95%)	HMMR,PIK3R6,PIK3CD,ITGA4
Activation of IRF by Cytosolic Pattern Recognition Receptors	0.279	0.0469	2/64 (3%)	1/64 (2%)	61/64 (95%)	IRF7,MAPK10,IL6
Calcium-induced T Lymphocyte Apoptosis	0.279	0.0469	1/64 (2%)	2/64 (3%)	61/64 (95%)	ATP2A3,HLA-DRB5,CAMK4
Tec Kinase Signaling	0.279	0.0443	3/158 (2%)	4/158 (3%)	151/158 (96%)	HCK,PIK3R6,PIK3CD,MAPK10,GNA14,ITGA4,GNG2
Mitochondrial L-carnitine Shuttle Pathway	0.278	0.0588	1/17 (6%)	0/17 (0%)	16/17 (94%)	CPT1B
Putrescine Degradation III	0.278	0.0588	0/17 (0%)	1/17 (6%)	16/17 (94%)	MAOB
CTLA4 Signaling in Cytotoxic T Lymphocytes	0.276	0.0455	2/88 (2%)	2/88 (2%)	84/88 (95%)	SYK,PIK3R6,PIK3CD,PPP2R2C
Virus Entry via Endocytic Pathways	0.269	0.0449	1/89 (1%)	3/89 (3%)	85/89 (96%)	PIK3R6,PIK3CD,ITGB6,ITGA4
PAK Signaling	0.269	0.0449	2/89 (2%)	2/89 (2%)	85/89 (96%)	PIK3R6,PIK3CD,MAPK10,ITGA4
OX40 Signaling Pathway	0.269	0.0449	1/89 (1%)	3/89 (3%)	85/89 (96%)	H2-T3,H2-M10.1 (includes others),MAPK10,HLA-DRB5
Melanoma Signaling	0.263	0.0476	1/42 (2%)	1/42 (2%)	40/42 (95%)	PIK3R6,PIK3CD
Glutathione Redox Reactions I	0.261	0.0556	0/18 (0%)	1/18 (6%)	17/18 (94%)	GSTK1
Ethanol Degradation IV	0.261	0.0556	0/18 (0%)	1/18 (6%)	17/18 (94%)	TYRP1
IL-10 Signaling	0.246	0.0441	3/68 (4%)	0/68 (0%)	65/68 (96%)	IL1RL1,LBP,IL6
Role of MAPK Signaling in the Pathogenesis of Influenza	0.246	0.0441	1/68 (1%)	2/68 (3%)	65/68 (96%)	MAP3K5,MAPK10,PLA2G1B
iNOS Signaling	0.243	0.0455	2/44 (5%)	0/44 (0%)	42/44 (95%)	CAMK4,LBP
Dermatan Sulfate Biosynthesis (Late Stages)	0.243	0.0455	1/44 (2%)	1/44 (2%)	42/44 (95%)	CHST3,HS3ST6
CCR5 Signaling in Macrophages	0.239	0.0435	2/69 (3%)	1/69 (1%)	66/69 (96%)	MAPK10,CAMK4,GNG2
Granzyme A Signaling	0.232	0.05	1/20 (5%)	0/20 (0%)	19/20 (95%)	HMGB2
Role of Oct4 in Mammalian Embryonic Stem Cell Pluripotency	0.225	0.0435	2/46 (4%)	0/46 (0%)	44/46 (96%)	NANOG,BRCA1
Chondroitin Sulfate Biosynthesis (Late Stages)	0.225	0.0435	1/46 (2%)	1/46 (2%)	44/46 (96%)	CHST3,HS3ST6
Endoplasmic Reticulum Stress Pathway	0.219	0.0476	0/21 (0%)	1/21 (5%)	20/21 (95%)	MAP3K5

## Sheet: ST8
Supplementary Table 8| Enriched canonical pathways in the sets of differentially expressed genes in LINC-complex disrupted cells compared to KDEL control cells on 308 kPa as identified by Ingenuity Pathway Analysis (IPA, Ingenuity Systems, Qiagen) software.
Ingenuity Canonical Pathways	-log(p-value)	Ratio	Downregulated	Upregulated	No overlap with dataset	Molecules
Leukocyte Extravasation Signaling	4.27	0.0808	5/198 (3%)	11/198 (6%)	182/198 (92%)	MMP25,CXCL12,ITGAL,NOX1,CLDN7,PIK3R6,CLDN6,CDH5,WAS,CLDN9,BMX,ITGA4,ICAM1,PRKCZ,MMP24,ARHGAP9
Granulocyte Adhesion and Diapedesis	3.18	0.0734	5/177 (3%)	8/177 (5%)	164/177 (93%)	MMP25,CXCL12,ITGAL,CLDN7,CLDN6,CDH5,CX3CL1,CXCR2,CLDN9,IL1RL2,ITGA4,ICAM1,MMP24
Agranulocyte Adhesion and Diapedesis	2.91	0.0688	5/189 (3%)	8/189 (4%)	176/189 (93%)	MMP25,CXCL12,CLDN7,MYL9,CLDN6,CDH5,CX3CL1,CXCR2,CLDN9,MYH11,ITGA4,ICAM1,MMP24
Calcium-induced T Lymphocyte Apoptosis	2.91	0.109	2/64 (3%)	5/64 (8%)	57/64 (89%)	ATP2A3,NFATC2,LCK,CD3D,HLA-DRB5,CD4,PRKCZ
Catecholamine Biosynthesis	2.42	0.5	0/4 (0%)	2/4 (50%)	2/4 (50%)	DDC,DBH
Atherosclerosis Signaling	2.35	0.0732	3/123 (2%)	6/123 (5%)	114/123 (93%)	LYZ,CXCL12,S100A8,PLA2G10,SERPINA1,COL5A3,ITGA4,ICAM1,PLA2G3
Intrinsic Prothrombin Activation Pathway	2.22	0.138	3/29 (10%)	1/29 (3%)	25/29 (86%)	KNG1,COL5A3,KLK3,F2
G-Protein Coupled Receptor Signaling	2.18	0.0547	3/256 (1%)	11/256 (4%)	242/256 (95%)	ADORA2A,PIK3R6,PDE3B,ADRA1D,Htr5b,CHRM1,PDE4C,CXCR2,PDE6B,CHRM4,GPR17,RXFP4,ADCY9,GNA15
NF-κB Activation by Viruses	1.96	0.0822	0/73 (0%)	6/73 (8%)	67/73 (92%)	ITGAL,PIK3R6,LCK,CD4,ITGA4,PRKCZ
CD28 Signaling in T Helper Cells	1.96	0.0678	3/118 (3%)	5/118 (4%)	110/118 (93%)	WAS,PIK3R6,NFATC2,LCK,CD3D,HLA-DRB5,CD4,PTPRC
T Cell Receptor Signaling	1.91	0.0722	2/97 (2%)	5/97 (5%)	90/97 (93%)	PIK3R6,NFATC2,LCK,CD3D,BMX,CD4,PTPRC
Nitric Oxide Signaling in the Cardiovascular System	1.86	0.0707	1/99 (1%)	6/99 (6%)	92/99 (93%)	CHRM1,ATP2A3,PIK3R6,KNG1,PDE3B,PRKG1,PRKCZ
Sertoli Cell-Sertoli Cell Junction Signaling	1.78	0.0562	4/178 (2%)	6/178 (3%)	168/178 (94%)	WAS,MAP3K5,CLDN7,TUBB3,PLS1,CLDN9,PRKG1,TUBB2B,ITGA4,CLDN6
Calcium Transport I	1.68	0.222	0/9 (0%)	2/9 (22%)	7/9 (78%)	ATP2A3,ATP2C2
iCOS-iCOSL Signaling in T Helper Cells	1.67	0.0648	2/108 (2%)	5/108 (5%)	101/108 (94%)	PIK3R6,NFATC2,LCK,CD3D,HLA-DRB5,CD4,PTPRC
Eicosanoid Signaling	1.65	0.0794	1/63 (2%)	4/63 (6%)	58/63 (92%)	PLA2G10,LTB4R2,DPEP1,PLA2G3,TBXAS1
Tumoricidal Function of Hepatic Natural Killer Cells	1.64	0.125	1/24 (4%)	2/24 (8%)	21/24 (88%)	LYVE1,ITGAL,ICAM1
Embryonic Stem Cell Differentiation into Cardiac Lineages	1.59	0.2	1/10 (10%)	1/10 (10%)	8/10 (80%)	NANOG,NKX2-5
Serotonin Receptor Signaling	1.59	0.0909	1/44 (2%)	3/44 (7%)	40/44 (91%)	DDC,SLC6A4,Htr5b,ADCY9
cAMP-mediated signaling	1.58	0.0502	2/219 (1%)	9/219 (4%)	208/219 (95%)	CHRM1,ADORA2A,PDE4C,CXCR2,PDE3B,PDE6B,CHRM4,Htr5b,GPR17,ADCY9,RXFP4
PKCθ Signaling in T Lymphocytes	1.49	0.0593	3/118 (3%)	4/118 (3%)	111/118 (94%)	PIK3R6,MAP3K5,NFATC2,LCK,CD3D,HLA-DRB5,CD4
Role of NFAT in Regulation of the Immune Response	1.49	0.0526	3/171 (2%)	6/171 (4%)	162/171 (95%)	PIK3R6,NFATC2,FCGR1A,LCK,CD3D,HLA-DRB5,CD4,GNA15,MS4A2
LXR/RXR Activation	1.44	0.0579	4/121 (3%)	3/121 (2%)	114/121 (94%)	LYZ,S100A8,C3,KNG1,IL1RL2,SERPINA1,LBP
Gustation Pathway	1.44	0.0579	1/121 (1%)	6/121 (5%)	114/121 (94%)	P2RX2,PDE4C,PDE3B,PDE6B,P2RY4,ADCY9,P2RX7
Amyotrophic Lateral Sclerosis Signaling	1.4	0.0612	2/98 (2%)	4/98 (4%)	92/98 (94%)	PIK3R6,CAPN6,GRID1,GRIN1,HECW1,NEFL
Protein Kinase A Signaling	1.38	0.0415	6/386 (2%)	10/386 (3%)	370/386 (96%)	Ptprd,PTPRM,NFATC2,IHH,PDE3B,PTPRT,PTPN22,MYL9,MYLK3,PTCH2,PTPRJ,PDE4C,PTPRC,PDE6B,PRKCZ,ADCY9
Primary Immunodeficiency Signaling	1.36	0.0769	1/52 (2%)	3/52 (6%)	48/52 (92%)	LCK,CD3D,CD4,PTPRC
Cellular Effects of Sildenafil (Viagra)	1.31	0.0543	2/129 (2%)	5/129 (4%)	122/129 (95%)	PDE4C,PDE3B,PRKG1,MYH11,MYL9,ADCY9,SLC4A10
Thiosulfate Disproportionation III (Rhodanese)	1.3	0.5	1/2 (50%)	0/2 (0%)	1/2 (50%)	TST
Tec Kinase Signaling	1.29	0.0506	2/158 (1%)	6/158 (4%)	150/158 (95%)	WAS,PIK3R6,LCK,BMX,ITGA4,PRKCZ,GNA15,MS4A2
MIF-mediated Glucocorticoid Regulation	1.29	0.0909	0/33 (0%)	3/33 (9%)	30/33 (91%)	CD74,PLA2G10,PLA2G3
Retinol Biosynthesis	1.29	0.0909	1/33 (3%)	2/33 (6%)	30/33 (91%)	CES5A,AADAC,LIPG
Reelin Signaling in Neurons	1.28	0.0633	0/79 (0%)	5/79 (6%)	74/79 (94%)	RELN,ITGAL,PIK3R6,LCK,ITGA4
Relaxin Signaling	1.23	0.0519	0/135 (0%)	7/135 (5%)	128/135 (95%)	PDE4C,PIK3R6,PDE3B,PDE6B,PRKCZ,ADCY9,GNA15
Coagulation System	1.22	0.0857	3/35 (9%)	0/35 (0%)	32/35 (91%)	KNG1,SERPINA1,F2
tRNA Splicing	1.22	0.0857	0/35 (0%)	3/35 (9%)	32/35 (91%)	PDE4C,PDE3B,PDE6B
Hepatic Fibrosis / Hepatic Stellate Cell Activation	1.17	0.0457	4/197 (2%)	5/197 (3%)	188/197 (95%)	COL19A1,MYH11,IL1RL2,COL5A3,MYL9,LBP,COL24A1,ICAM1,COL9A2
Mitochondrial L-carnitine Shuttle Pathway	1.16	0.118	2/17 (12%)	0/17 (0%)	15/17 (88%)	ACSBG2,CPT1B
Adenosine Nucleotides Degradation II	1.16	0.118	0/17 (0%)	2/17 (12%)	15/17 (88%)	ADAL,ACPP
S-adenosyl-L-methionine Biosynthesis	1.13	0.333	1/3 (33%)	0/3 (0%)	2/3 (67%)	MAT1A
Signaling by Rho Family GTPases	1.1	0.0427	3/234 (1%)	7/234 (3%)	224/234 (96%)	WAS,NOX1,PIK3R6,SEPT3,ITGA4,MYL9,SEPT12,PRKCZ,CDH5,GNA15
14-3-3-mediated Signaling	1.09	0.0513	3/117 (3%)	3/117 (3%)	111/117 (95%)	PIK3R6,MAP3K5,TUBB3,TUBB2B,TP73,PRKCZ
Gα12/13 Signaling	1.09	0.0513	4/117 (3%)	2/117 (2%)	111/117 (95%)	PIK3R6,MAP3K5,F2RL2,MYL9,CDH5,F2
MIF Regulation of Innate Immunity	1.06	0.0732	0/41 (0%)	3/41 (7%)	38/41 (93%)	CD74,PLA2G10,PLA2G3
Calcium Signaling	1.05	0.0449	2/178 (1%)	6/178 (3%)	170/178 (96%)	Trpc2,ATP2A3,SLC8A2,NFATC2,MYH11,TRPC5,MYL9,GRIN1
Sperm Motility	1.05	0.05	1/120 (1%)	5/120 (4%)	114/120 (95%)	PDE4C,CATSPER1,PLA2G10,PRKG1,PLA2G3,PRKCZ
Dendritic Cell Maturation	1.04	0.0447	2/179 (1%)	6/179 (3%)	171/179 (96%)	FSCN3,PIK3R6,CD1D,FCGR1A,HLA-DRB5,IL1RL2,COL5A3,ICAM1
Purine Nucleotides Degradation II (Aerobic)	1.04	0.1	0/20 (0%)	2/20 (10%)	18/20 (90%)	ADAL,ACPP
CXCR4 Signaling	1.02	0.0461	2/152 (1%)	5/152 (3%)	145/152 (95%)	CXCL12,PIK3R6,CD4,MYL9,PRKCZ,ADCY9,GNA15
Uracil Degradation II (Reductive)	1.01	0.25	0/4 (0%)	1/4 (25%)	3/4 (75%)	UPB1
Myo-inositol Biosynthesis	1.01	0.25	0/4 (0%)	1/4 (25%)	3/4 (75%)	ISYNA1
Thymine Degradation	1.01	0.25	0/4 (0%)	1/4 (25%)	3/4 (75%)	UPB1
iNOS Signaling	0.989	0.0682	2/44 (5%)	1/44 (2%)	41/44 (93%)	IRF1,LBP,IRAK3
Actin Cytoskeleton Signaling	0.971	0.0415	6/217 (3%)	3/217 (1%)	208/217 (96%)	WAS,PIK3R6,KNG1,MYH11,ITGA4,MYL9,LBP,MYLK3,F2
GPCR-Mediated Integration of Enteroendocrine Signaling Exemplified by an L Cell	0.963	0.0563	2/71 (3%)	2/71 (3%)	67/71 (94%)	SSTR5,ADCY9,GIPR,GNA15
MSP-RON Signaling Pathway	0.945	0.0652	1/46 (2%)	2/46 (4%)	43/46 (93%)	PIK3R6,KLK3,PRKCZ
LPS-stimulated MAPK Signaling	0.93	0.0548	2/73 (3%)	2/73 (3%)	69/73 (95%)	PIK3R6,MAP3K5,LBP,PRKCZ
Prolactin Signaling	0.93	0.0548	1/73 (1%)	3/73 (4%)	69/73 (95%)	IRF1,PIK3R6,PRLR,PRKCZ
nNOS Signaling in Neurons	0.924	0.0638	1/47 (2%)	2/47 (4%)	44/47 (94%)	CAPN6,PRKCZ,GRIN1
Citrulline-Nitric Oxide Cycle	0.915	0.2	0/5 (0%)	1/5 (20%)	4/5 (80%)	ASS1
Triacylglycerol Degradation	0.903	0.0833	1/24 (4%)	1/24 (4%)	22/24 (92%)	AADAC,LIPG
Cardiac β-adrenergic Signaling	0.895	0.0451	0/133 (0%)	6/133 (5%)	127/133 (95%)	ATP2A3,SLC8A2,PDE4C,PDE3B,PDE6B,ADCY9
Rac Signaling	0.89	0.0481	0/104 (0%)	5/104 (5%)	99/104 (95%)	NOX1,PIK3R6,ANK1,ITGA4,PRKCZ
VEGF Family Ligand-Receptor Interactions	0.883	0.0526	0/76 (0%)	4/76 (5%)	72/76 (95%)	PIK3R6,PLA2G10,PLA2G3,PRKCZ
IL-4 Signaling	0.883	0.0526	1/76 (1%)	3/76 (4%)	72/76 (95%)	PIK3R6,NFATC2,HLA-DRB5,IRF4
HGF Signaling	0.877	0.0476	1/105 (1%)	4/105 (4%)	100/105 (95%)	PIK3R6,MAP3K5,ITGA4,ELF3,PRKCZ
IL-12 Signaling and Production in Macrophages	0.873	0.0444	1/135 (1%)	5/135 (4%)	129/135 (96%)	IRF1,LYZ,S100A8,PIK3R6,SERPINA1,PRKCZ
Tight Junction Signaling	0.859	0.0419	1/167 (1%)	6/167 (4%)	160/167 (96%)	CLDN7,F2RL2,CLDN9,MYH11,MYL9,CLDN6,PRKCZ
Cdc42 Signaling	0.859	0.0419	3/167 (2%)	4/167 (2%)	160/167 (96%)	WAS,H2-M10.1 (includes others),CD3D,HLA-DRB5,ITGA4,MYL9,PRKCZ
Arginine Biosynthesis IV	0.841	0.167	0/6 (0%)	1/6 (17%)	5/6 (83%)	ASS1
Urea Cycle	0.841	0.167	0/6 (0%)	1/6 (17%)	5/6 (83%)	ASS1
Serotonin and Melatonin Biosynthesis	0.841	0.167	0/6 (0%)	1/6 (17%)	5/6 (83%)	DDC
Superoxide Radicals Degradation	0.841	0.167	1/6 (17%)	0/6 (0%)	5/6 (83%)	SOD3
fMLP Signaling in Neutrophils	0.841	0.0463	2/108 (2%)	3/108 (3%)	103/108 (95%)	WAS,NOX1,PIK3R6,NFATC2,PRKCZ
Fc Epsilon RI Signaling	0.829	0.0459	1/109 (1%)	4/109 (4%)	104/109 (95%)	PIK3R6,PLA2G10,PLA2G3,PRKCZ,MS4A2
Renin-Angiotensin Signaling	0.829	0.0459	1/109 (1%)	4/109 (4%)	104/109 (95%)	NOX1,PIK3R6,SHC2,PRKCZ,ADCY9
Integrin Signaling	0.827	0.0396	4/202 (2%)	4/202 (2%)	194/202 (96%)	WAS,ITGAL,PIK3R6,CAPN6,ITGA4,MYL9,MYLK3,GRB7
Endothelin-1 Signaling	0.822	0.0409	1/171 (1%)	6/171 (4%)	164/171 (96%)	PIK3R6,PLA2G10,SHC2,PLA2G3,PRKCZ,ADCY9,GNA15
IL-15 Production	0.82	0.0741	0/27 (0%)	2/27 (7%)	25/27 (93%)	IRF1,PRKCZ
Synaptic Long Term Depression	0.811	0.0426	1/141 (1%)	5/141 (4%)	135/141 (96%)	PLA2G10,PRKG1,GRID1,PLA2G3,PRKCZ,GNA15
eNOS Signaling	0.811	0.0426	1/141 (1%)	5/141 (4%)	135/141 (96%)	PIK3R6,KNG1,PRKG1,ESR2,PRKCZ,ADCY9
Phospholipase C Signaling	0.79	0.0377	3/239 (1%)	6/239 (3%)	230/239 (96%)	NFATC2,PLA2G10,LCK,CD3D,ITGA4,MYL9,PLA2G3,PRKCZ,ADCY9
Adenine and Adenosine Salvage III	0.779	0.143	0/7 (0%)	1/7 (14%)	6/7 (86%)	ADAL
Aspartate Degradation II	0.779	0.143	0/7 (0%)	1/7 (14%)	6/7 (86%)	MDH1B
Epithelial Adherens Junction Signaling	0.762	0.0411	3/146 (2%)	3/146 (2%)	140/146 (96%)	WAS,PTPRM,TUBB3,MYH11,TUBB2B,MYL9
TR/RXR Activation	0.76	0.0471	0/85 (0%)	4/85 (5%)	81/85 (95%)	PIK3R6,PPARGC1A,PDE3B,SYT2
Gαq Signaling	0.753	0.0408	2/147 (1%)	4/147 (3%)	141/147 (96%)	CHRM1,PIK3R6,NFATC2,ADRA1D,PRKCZ,GNA15
Phospholipases	0.746	0.0526	1/57 (2%)	2/57 (4%)	54/57 (95%)	PLA2G10,PLA2G3,LIPG
Production of Nitric Oxide and Reactive Oxygen Species in Macrophages	0.744	0.0389	2/180 (1%)	5/180 (3%)	173/180 (96%)	IRF1,LYZ,S100A8,PIK3R6,MAP3K5,SERPINA1,PRKCZ
Type II Diabetes Mellitus Signaling	0.74	0.0427	2/117 (2%)	3/117 (3%)	112/117 (96%)	PIK3R6,MAP3K5,ACSBG2,ABCC8,PRKCZ
p38 MAPK Signaling	0.74	0.0427	3/117 (3%)	2/117 (2%)	112/117 (96%)	MAP3K5,PLA2G10,IL1RL2,PLA2G3,IRAK3
FAK Signaling	0.735	0.046	2/87 (2%)	2/87 (2%)	83/87 (95%)	WAS,PIK3R6,CAPN6,ITGA4
Histidine Degradation III	0.727	0.125	1/8 (13%)	0/8 (0%)	7/8 (88%)	UROC1
Purine Ribonucleosides Degradation to Ribose-1-phosphate	0.727	0.125	0/8 (0%)	1/8 (13%)	7/8 (88%)	ADAL
Neuregulin Signaling	0.723	0.0455	0/88 (0%)	4/88 (5%)	84/88 (95%)	BTC,ITGA4,PRKCZ,GRB7
CTLA4 Signaling in Cytotoxic T Lymphocytes	0.723	0.0455	2/88 (2%)	2/88 (2%)	84/88 (95%)	PIK3R6,LCK,CD3D,PTPN22
IL-8 Signaling	0.719	0.0383	3/183 (2%)	4/183 (2%)	176/183 (96%)	NOX1,PIK3R6,CXCR2,MYL9,ICAM1,PRKCZ,IRAK3
Virus Entry via Endocytic Pathways	0.711	0.0449	0/89 (0%)	4/89 (4%)	85/89 (96%)	ITGAL,PIK3R6,ITGA4,PRKCZ
OX40 Signaling Pathway	0.711	0.0449	1/89 (1%)	3/89 (3%)	85/89 (96%)	H2-M10.1 (includes others),CD3D,HLA-DRB5,CD4
Gαi Signaling	0.71	0.0417	2/120 (2%)	3/120 (3%)	115/120 (96%)	CXCR2,CHRM4,GPR17,ADCY9,RXFP4
RhoA Signaling	0.69	0.041	3/122 (2%)	2/122 (2%)	117/122 (96%)	SEPT3,MYL9,SEPT12,MYLK3,ARHGAP9
G Protein Signaling Mediated by Tubby	0.684	0.0606	0/33 (0%)	2/33 (6%)	31/33 (94%)	LCK,TUB
Gap Junction Signaling	0.682	0.0387	1/155 (1%)	5/155 (3%)	149/155 (96%)	PIK3R6,TUBB3,PRKG1,TUBB2B,PRKCZ,ADCY9
3-phosphoinositide Biosynthesis	0.682	0.0387	2/155 (1%)	4/155 (3%)	149/155 (96%)	TPTE2,PIK3R6,PTPRM,PTPN22,PTPRC,PTPRJ
Prostanoid Biosynthesis	0.681	0.111	0/9 (0%)	1/9 (11%)	8/9 (89%)	TBXAS1
B Cell Development	0.665	0.0588	0/34 (0%)	2/34 (6%)	32/34 (94%)	HLA-DRB5,PTPRC
Interferon Signaling	0.665	0.0588	0/34 (0%)	2/34 (6%)	32/34 (94%)	IRF1,OAS1
Thrombin Signaling	0.658	0.0366	2/191 (1%)	5/191 (3%)	184/191 (96%)	PIK3R6,F2RL2,MYL9,PRKCZ,ADCY9,F2,GNA15
Axonal Guidance Signaling	0.651	0.0323	7/433 (2%)	7/433 (2%)	419/433 (97%)	CXCL12,PLXNB3,PIK3R6,NFATC2,TUBB3,MYL9,PTCH2,SEMA3G,WAS,TUBB2B,FZD6,ITGA4,PRKCZ,GNA15
FXR/RXR Activation	0.644	0.0394	2/127 (2%)	3/127 (2%)	122/127 (96%)	PPARGC1A,C3,KNG1,BAAT,SERPINA1
Role of Pattern Recognition Receptors in Recognition of Bacteria and Viruses	0.644	0.0394	1/127 (1%)	4/127 (3%)	122/127 (96%)	OAS1,PIK3R6,C3,IL17D,PRKCZ
D-myo-inositol (1,4,5,6)-Tetrakisphosphate Biosynthesis	0.644	0.0394	2/127 (2%)	3/127 (2%)	122/127 (96%)	TPTE2,PTPRM,PTPN22,PTPRC,PTPRJ
D-myo-inositol (3,4,5,6)-tetrakisphosphate Biosynthesis	0.644	0.0394	2/127 (2%)	3/127 (2%)	122/127 (96%)	TPTE2,PTPRM,PTPN22,PTPRC,PTPRJ
Histidine Degradation VI	0.641	0.1	1/10 (10%)	0/10 (0%)	9/10 (90%)	UROC1
PI3K Signaling in B Lymphocytes	0.635	0.0391	2/128 (2%)	3/128 (2%)	123/128 (96%)	C3,NFATC2,PTPRC,PRKCZ,CARD10
Dopamine-DARPP32 Feedback in cAMP Signaling	0.634	0.0373	1/161 (1%)	5/161 (3%)	155/161 (96%)	ATP2A3,PRKG1,KCNJ15,PRKCZ,GRIN1,ADCY9
Role of Macrophages, Fibroblasts and Endothelial Cells in Rheumatoid Arthritis	0.627	0.0336	6/298 (2%)	4/298 (1%)	288/298 (97%)	CXCL12,PIK3R6,NFATC2,FCGR1A,IL1RL2,FZD6,CEBPE,ICAM1,PRKCZ,IRAK3
Hepatic Cholestasis	0.626	0.037	4/162 (2%)	2/162 (1%)	156/162 (96%)	IL1RL2,LBP,IL17D,PRKCZ,ADCY9,IRAK3
p53 Signaling	0.614	0.0408	2/98 (2%)	2/98 (2%)	94/98 (96%)	SERPINB5,BAI1,PIK3R6,TP73
Estrogen Biosynthesis	0.611	0.0541	0/37 (0%)	2/37 (5%)	35/37 (95%)	HSD17B14,CYP4B1
Antigen Presentation Pathway	0.611	0.0541	0/37 (0%)	2/37 (5%)	35/37 (95%)	CD74,HLA-DRB5
Neurotrophin/TRK Signaling	0.609	0.0448	2/67 (3%)	1/67 (1%)	64/67 (96%)	PIK3R6,MAP3K5,KLK3
Role of MAPK Signaling in the Pathogenesis of Influenza	0.597	0.0441	1/68 (1%)	2/68 (3%)	65/68 (96%)	MAP3K5,PLA2G10,PLA2G3
Macropinocytosis Signaling	0.597	0.0441	0/68 (0%)	3/68 (4%)	65/68 (96%)	PIK3R6,PRKCZ,CSF1R
CCR5 Signaling in Macrophages	0.585	0.0435	1/69 (1%)	2/69 (3%)	66/69 (96%)	CD3D,CD4,PRKCZ
Growth Hormone Signaling	0.585	0.0435	0/69 (0%)	3/69 (4%)	66/69 (96%)	PIK3R6,IGFALS,PRKCZ
Netrin Signaling	0.578	0.0513	1/39 (3%)	1/39 (3%)	37/39 (95%)	NFATC2,PRKG1
Inhibition of Matrix Metalloproteases	0.578	0.0513	0/39 (0%)	2/39 (5%)	37/39 (95%)	MMP25,MMP24
Acute Phase Response Signaling	0.574	0.0355	5/169 (3%)	1/169 (1%)	163/169 (96%)	MAP3K5,C3,ITIH3,SERPINA1,LBP,F2
Role of PKR in Interferon Induction and Antiviral Response	0.563	0.05	0/40 (0%)	2/40 (5%)	38/40 (95%)	IRF1,FCGR1A
CREB Signaling in Neurons	0.56	0.0351	1/171 (1%)	5/171 (3%)	165/171 (96%)	PIK3R6,GRID1,PRKCZ,GRIN1,ADCY9,GNA15
RhoGDI Signaling	0.547	0.0347	3/173 (2%)	3/173 (2%)	167/173 (97%)	ESR2,ITGA4,MYL9,CDH5,ARHGAP9,GNA15
Role of IL-17A in Psoriasis	0.543	0.0769	0/13 (0%)	1/13 (8%)	12/13 (92%)	S100A8
Fatty Acid Activation	0.543	0.0769	1/13 (8%)	0/13 (0%)	12/13 (92%)	ACSBG2
Oleate Biosynthesis II (Animals)	0.543	0.0769	0/13 (0%)	1/13 (8%)	12/13 (92%)	PTPRT
NAD Phosphorylation and Dephosphorylation	0.543	0.0769	0/13 (0%)	1/13 (8%)	12/13 (92%)	ACPP
Bile Acid Biosynthesis, Neutral Pathway	0.543	0.0769	0/13 (0%)	1/13 (8%)	12/13 (92%)	BAAT
Guanosine Nucleotides Degradation III	0.543	0.0769	0/13 (0%)	1/13 (8%)	12/13 (92%)	ACPP
Leptin Signaling in Obesity	0.53	0.0405	0/74 (0%)	3/74 (4%)	71/74 (96%)	PIK3R6,PDE3B,ADCY9
Superpathway of Citrulline Metabolism	0.516	0.0714	0/14 (0%)	1/14 (7%)	13/14 (93%)	ASS1
Urate Biosynthesis/Inosine 5'-phosphate Degradation	0.516	0.0714	0/14 (0%)	1/14 (7%)	13/14 (93%)	ACPP
D-myo-inositol-5-phosphate Metabolism	0.516	0.035	2/143 (1%)	3/143 (2%)	138/143 (97%)	TPTE2,PTPRM,PTPN22,PTPRC,PTPRJ
Gαs Signaling	0.514	0.0367	0/109 (0%)	4/109 (4%)	105/109 (96%)	CHRM1,ADORA2A,Htr5b,ADCY9
HER-2 Signaling in Breast Cancer	0.51	0.0395	1/76 (1%)	2/76 (3%)	73/76 (96%)	PIK3R6,MAP3K5,PRKCZ
3-phosphoinositide Degradation	0.509	0.0347	2/144 (1%)	3/144 (2%)	139/144 (97%)	TPTE2,PTPRM,PTPN22,PTPRC,PTPRJ
PPARα/RXRα Activation	0.508	0.0335	2/179 (1%)	4/179 (2%)	173/179 (97%)	PPARGC1A,IL1RL2,Cyp2c44,CPT1B,ADCY9,GNA15
Type I Diabetes Mellitus Signaling	0.506	0.0364	2/110 (2%)	2/110 (2%)	106/110 (96%)	IRF1,MAP3K5,CD3D,HLA-DRB5
Role of Tissue Factor in Cancer	0.506	0.0364	1/110 (1%)	3/110 (3%)	106/110 (96%)	PIK3R6,LCK,F2,GNA15
Androgen Biosynthesis	0.491	0.0667	0/15 (0%)	1/15 (7%)	14/15 (93%)	HSD17B14
Leukotriene Biosynthesis	0.491	0.0667	1/15 (7%)	0/15 (0%)	14/15 (93%)	DPEP1
LPS/IL-1 Mediated Inhibition of RXR Function	0.481	0.032	5/219 (2%)	2/219 (1%)	212/219 (97%)	GAL3ST2,SOD3,PPARGC1A,ACSBG2,IL1RL2,LBP,CPT1B
Role of Osteoblasts, Osteoclasts and Chondrocytes in Rheumatoid Arthritis	0.481	0.032	5/219 (2%)	2/219 (1%)	212/219 (97%)	PIK3R6,MAP3K5,CTSK,NFATC2,IL1RL2,FZD6,CSF1R
Systemic Lupus Erythematosus Signaling	0.475	0.0318	3/220 (1%)	4/220 (2%)	213/220 (97%)	PIK3R6,NFATC2,FCGR1A,KNG1,LCK,CD3D,PTPRC
Extrinsic Prothrombin Activation Pathway	0.468	0.0625	1/16 (6%)	0/16 (0%)	15/16 (94%)	F2
Fatty Acid α-oxidation	0.468	0.0625	1/16 (6%)	0/16 (0%)	15/16 (94%)	BCO2
ERK/MAPK Signaling	0.46	0.0321	1/187 (1%)	5/187 (3%)	181/187 (97%)	PIK3R6,PLA2G10,MYCN,ITGA4,ELF3,PLA2G3
Cardiac Hypertrophy Signaling	0.459	0.0314	3/223 (1%)	4/223 (2%)	216/223 (97%)	PIK3R6,MAP3K5,NKX2-5,MYL9,ADRA1D,ADCY9,GNA15
CCR3 Signaling in Eosinophils	0.453	0.0342	0/117 (0%)	4/117 (3%)	113/117 (97%)	PIK3R6,PLA2G10,PLA2G3,PRKCZ
γ-linolenate Biosynthesis II (Animals)	0.447	0.0588	1/17 (6%)	0/17 (0%)	16/17 (94%)	ACSBG2
Methionine Degradation I (to Homocysteine)	0.447	0.0588	1/17 (6%)	0/17 (0%)	16/17 (94%)	MAT1A
p70S6K Signaling	0.439	0.0336	1/119 (1%)	3/119 (3%)	115/119 (97%)	PIK3R6,F2RL2,PRKCZ,F2
P2Y Purigenic Receptor Signaling Pathway	0.439	0.0336	0/119 (0%)	4/119 (3%)	115/119 (97%)	PIK3R6,P2RY4,PRKCZ,ADCY9
GPCR-Mediated Nutrient Sensing in Enteroendocrine Cells	0.437	0.0357	0/84 (0%)	3/84 (4%)	81/84 (96%)	PRKCZ,ADCY9,GNA15
Breast Cancer Regulation by Stathmin1	0.437	0.0314	1/191 (1%)	5/191 (3%)	185/191 (97%)	PIK3R6,TUBB3,TRPC5,TUBB2B,PRKCZ,ADCY9
Nicotine Degradation III	0.434	0.04	1/50 (2%)	1/50 (2%)	48/50 (96%)	CYP4B1,UGT1A9 (includes others)
Heparan Sulfate Biosynthesis (Late Stages)	0.434	0.04	0/50 (0%)	2/50 (4%)	48/50 (96%)	GAL3ST2,AADAC
Superpathway of Inositol Phosphate Compounds	0.432	0.0312	2/192 (1%)	4/192 (2%)	186/192 (97%)	TPTE2,PIK3R6,PTPRM,PTPN22,PTPRC,PTPRJ
Tryptophan Degradation X (Mammalian, via Tryptamine)	0.428	0.0556	0/18 (0%)	1/18 (6%)	17/18 (94%)	DDC
Hematopoiesis from Pluripotent Stem Cells	0.423	0.0392	1/51 (2%)	1/51 (2%)	49/51 (96%)	CD3D,CD4
ErbB Signaling	0.421	0.0349	0/86 (0%)	3/86 (3%)	83/86 (97%)	PIK3R6,BTC,PRKCZ
α-Adrenergic Signaling	0.413	0.0345	0/87 (0%)	3/87 (3%)	84/87 (97%)	SLC8A2,PRKCZ,ADCY9
PI3K/AKT Signaling	0.412	0.0325	2/123 (2%)	2/123 (2%)	119/123 (97%)	NANOG,MAP3K5,ITGA4,PRKCZ
DNA damage-induced 14-3-3σ Signaling	0.409	0.0526	0/19 (0%)	1/19 (5%)	18/19 (95%)	RAD1
Cysteine Biosynthesis III (mammalia)	0.409	0.0526	1/19 (5%)	0/19 (0%)	18/19 (95%)	MAT1A
Germ Cell-Sertoli Cell Junction Signaling	0.408	0.0312	3/160 (2%)	2/160 (1%)	155/160 (97%)	PIK3R6,MAP3K5,TUBB3,PLS1,TUBB2B
Xenobiotic Metabolism Signaling	0.406	0.0295	3/271 (1%)	5/271 (2%)	263/271 (97%)	GAL3ST2,SOD3,CES5A,PIK3R6,MAP3K5,PPARGC1A,UGT1A9 (includes others),PRKCZ
RANK Signaling in Osteoclasts	0.406	0.0341	2/88 (2%)	1/88 (1%)	85/88 (97%)	PIK3R6,MAP3K5,NFATC2
Melatonin Degradation I	0.403	0.0377	1/53 (2%)	1/53 (2%)	51/53 (96%)	CYP4B1,UGT1A9 (includes others)
UVB-Induced MAPK Signaling	0.403	0.0377	0/53 (0%)	2/53 (4%)	51/53 (96%)	PIK3R6,PRKCZ
IL-2 Signaling	0.403	0.0377	0/53 (0%)	2/53 (4%)	51/53 (96%)	PIK3R6,LCK
Phototransduction Pathway	0.403	0.0377	1/53 (2%)	1/53 (2%)	51/53 (96%)	PDE6B,GNGT2
Crosstalk between Dendritic Cells and Natural Killer Cells	0.398	0.0337	0/89 (0%)	3/89 (3%)	86/89 (97%)	FSCN3,ITGAL,HLA-DRB5
PAK Signaling	0.398	0.0337	1/89 (1%)	2/89 (2%)	86/89 (97%)	PIK3R6,ITGA4,MYL9
Unfolded protein response	0.393	0.037	1/54 (2%)	1/54 (2%)	52/54 (96%)	MAP3K5,CEBPE
Cardiomyocyte Differentiation via BMP Receptors	0.392	0.05	0/20 (0%)	1/20 (5%)	19/20 (95%)	NKX2-5
Thrombopoietin Signaling	0.384	0.0364	0/55 (0%)	2/55 (4%)	53/55 (96%)	PIK3R6,PRKCZ
Regulation of Actin-based Motility by Rho	0.383	0.033	2/91 (2%)	1/91 (1%)	88/91 (97%)	WAS,ITGA4,MYL9
IL-1 Signaling	0.383	0.033	1/91 (1%)	2/91 (2%)	88/91 (97%)	ADCY9,IRAK3,GNA15
Endoplasmic Reticulum Stress Pathway	0.376	0.0476	1/21 (5%)	0/21 (0%)	20/21 (95%)	MAP3K5
Factors Promoting Cardiogenesis in Vertebrates	0.376	0.0326	1/92 (1%)	2/92 (2%)	89/92 (97%)	NKX2-5,FZD6,PRKCZ
GNRH Signaling	0.375	0.031	1/129 (1%)	3/129 (2%)	125/129 (97%)	MAP3K5,PRKCZ,ADCY9,GNA15
Actin Nucleation by ARP-WASP Complex	0.374	0.0357	1/56 (2%)	1/56 (2%)	54/56 (96%)	WAS,ITGA4
Wnt/Ca+ pathway	0.374	0.0357	2/56 (4%)	0/56 (0%)	54/56 (96%)	NFATC2,FZD6
Fcγ Receptor-mediated Phagocytosis in Macrophages and Monocytes	0.369	0.0323	1/93 (1%)	2/93 (2%)	90/93 (97%)	WAS,FCGR1A,PRKCZ
Nur77 Signaling in T Lymphocytes	0.365	0.0351	1/57 (2%)	1/57 (2%)	55/57 (96%)	CD3D,HLA-DRB5
Heparan Sulfate Biosynthesis	0.365	0.0351	0/57 (0%)	2/57 (4%)	55/57 (96%)	GAL3ST2,AADAC
Regulation of Cellular Mechanics by Calpain Protease	0.365	0.0351	1/57 (2%)	1/57 (2%)	55/57 (96%)	CAPN6,ITGA4
Glutamate Receptor Signaling	0.365	0.0351	1/57 (2%)	1/57 (2%)	55/57 (96%)	GRID1,GRIN1
SAPK/JNK Signaling	0.362	0.0319	1/94 (1%)	2/94 (2%)	91/94 (97%)	PIK3R6,MAP3K5,LCK
Myc Mediated Apoptosis Signaling	0.357	0.0345	0/58 (0%)	2/58 (3%)	56/58 (97%)	PIK3R6,PRKCZ
Superpathway of Melatonin Degradation	0.357	0.0345	1/58 (2%)	1/58 (2%)	56/58 (97%)	CYP4B1,UGT1A9 (includes others)
Mouse Embryonic Stem Cell Pluripotency	0.356	0.0316	2/95 (2%)	1/95 (1%)	92/95 (97%)	NANOG,PIK3R6,FZD6
Nicotine Degradation II	0.348	0.0339	1/59 (2%)	1/59 (2%)	57/59 (97%)	CYP4B1,UGT1A9 (includes others)
TCA Cycle II (Eukaryotic)	0.347	0.0435	0/23 (0%)	1/23 (4%)	22/23 (96%)	MDH1B
Human Embryonic Stem Cell Pluripotency	0.346	0.0299	3/134 (2%)	1/134 (1%)	130/134 (97%)	NANOG,PIK3R6,FZD6,KLK3
Antioxidant Action of Vitamin C	0.342	0.0309	0/97 (0%)	3/97 (3%)	94/97 (97%)	PLA2G10,SLC23A3,PLA2G3
NF-κB Signaling	0.34	0.0289	2/173 (1%)	3/173 (2%)	168/173 (97%)	PIK3R6,LCK,PRKCZ,IRAK3,CARD10
ErbB4 Signaling	0.34	0.0333	0/60 (0%)	2/60 (3%)	58/60 (97%)	PIK3R6,PRKCZ
Serotonin Degradation	0.34	0.0333	1/60 (2%)	1/60 (2%)	58/60 (97%)	ADH1C,UGT1A9 (includes others)
Molecular Mechanisms of Cancer	0.337	0.0274	4/365 (1%)	6/365 (2%)	355/365 (97%)	RASGRF1,PIK3R6,MAP3K5,IHH,FZD6,ITGA4,PRKCZ,PTCH2,ADCY9,GNA15
Ephrin Receptor Signaling	0.336	0.0287	2/174 (1%)	3/174 (2%)	169/174 (97%)	CXCL12,WAS,ITGA4,GRIN1,GNA15
Estrogen-mediated S-phase Entry	0.334	0.0417	0/24 (0%)	1/24 (4%)	23/24 (96%)	ESR2
RAR Activation	0.326	0.0284	1/176 (1%)	4/176 (2%)	171/176 (97%)	ADH1C,MAP3K5,PPARGC1A,PRKCZ,ADCY9
[truncated: 56 more rows]

## Sheet: ST9
Supplementary Table 9 | Micro RNAs that change significantly (p < 0.05) in SUN1L cells compared to KDEL cells on 1 kPa substrates.
[truncated: 262 more rows]

[truncated: 12 more sheets: ST10, ST11, ST12, ST13, ST14, ST15, ST16, ST17, ST18, ST19, ST20, ST21]
